# Supplementary material for: Antagonistic Inflammatory Phenotypes Dictate Tumor Fate and Response to Immune Checkpoint Blockade
Source: Immunity. 2020 Dec 15;53(6):1215–1229.e8. doi: 10.1016/j.immuni.2020.10.020 (PMC7772804; doi:10.1016/j.immuni.2020.10.020)
Supplement: Table S1. List of Cluster Biomarkers, Related to Figure 4 [file mmc2.xlsx]

## Sheet: Supplementary Table1
Top features	B cells	B cells p-value	B cells fold change	CD4 T cells	CD4 T cells p-value	CD4 T cells fold change	CD8 T cell	CD8 T cell p-value	CD8 T cell fold change	cDC1	cDC1 p-value	cDC1 fold change	cDC2	cDC2 p-value	cDC2 fold change	Eosinophils	Eosinophils p-value	Eosinophils fold change	gdT cells	gdT cells p-value	gdT cells fold change	Mast cells	Mast cells p-value	Mast cells fold change	Melanoma cells	Melanoma cells p-value	Melanoma cells fold change	cDC3	cDC3 p-value	cDC3 fold change	MoDC	MoDC p-value	MoDC fold change	Monocytes1	Monocytes1 p-value	Monocytes1 fold change	Monocytes2	Monocytes2 p-value	Monocytes2 fold change	Neutrophils1	Neutrophils1 p-value	Neutrophils1 fold change	Neutrophils2	Neutrophils2 p-value	Neutrophils2 fold change	Neutrophis3	Neutrophis3 p-value	Neutrophis3 fold change	NK cells
1	EBF1	0	903.755	CTLA4	0	87.8268	NSG2	0	83.5819	2003-09-01	0	46.8904	CD209A	0	19.6408	ALOX15	0	340.32	CD163L1	0	142.177	TPSB2	0	976.431	CYR61	0	196.835	FSCN1	0	438.607	DCSTAMP	0	15.5945	SPON1	0	9.83596	ACE	0	33.7955	CXCR2	0	207.584	HCAR2	6.9e-173	40.2488	GPC5	4.21e-60	49.0054	GZMA
2	IGKC	0	757.609	CXCR6	0	66.6329	LEF1	0	65.412	FLT3	0	17.6651	DDR1	1.12e-250	15.7757	CCR3	0	257.371	TCRG-C1	0	99.9839	TPSG1	0	220.26	PRKG2	0	179.145	SLCO5A1	0	243.059	EAR2	0	11.054	CBR2	0	8.38601	CHIL3	0	12.1671	S100A8	0	188.566	ANKRD33B	9.86e-128	24.6198	MYOC	4.21e-60	43.866	KLRA8
3	MS4A1	0	636.858	GATA3	0	58.1514	TCF7	0	41.9312	CD209A	0	15.6918	FLT3	2.86e-178	8.28059	RETNLG	3.72e-191	52.106	ACTN2	0	81.9728	MRGPRB2	0	114.555	TM4SF1	0	149.78	CACNB3	0	197.348	GFRA2	0	9.54106	SIGLEC1	0	7.32851	IFITM6	0	7.61483	S100A9	0	156.105	MIRT1	1.04e-121	20.7156	GM15611	4.21e-60	36.8686	PRF1
4	IGHD	0	621.41	ICOS	0	50.5653	BCL11B	0	32.6531	ZBTB46	0	14.9857	DPP4	3.71e-155	7.36022	F5	1.5e-163	82.3604	CXCR6	5.2e-292	45.1863	MRGPRX2	0	78.1473	COL8A1	0	145.354	ADCY6	0	195.857	PLXDC2	0	6.99539	LIFR	0	4.8355	HP	8.00358828224E-313	4.71158	MMP9	0	126.231	SLC32A1	1.4e-108	57.0415	GM42517	5.03e-41	26.4893	EOMES
5	PAX5	0	594.578	IL2RA	0	46.7286	S1PR1	0	32.3913	KMO	0	13.4541	WNT11	1.3e-145	9.07501	RFLNB	4.42e-146	66.5259	SOX13	1.74e-275	74.2221	RPRM	0	45.6056	CAVIN2	0	140.4	CCL22	0	185.236	MGL2	0	6.81194	SELENOP	0	4.63108	LDLRAD3	2.82e-302	17.0314	H2-Q10	0	111.817	GM20406	3e-100	33.2903	GM13856	2.37e-38	41.4915	KLRB1C
6	CD79A	0	539.195	RORA	0	39.0384	CD3E	0	30.3	BCL11A	0	12.2972	BCL11A	2.16e-136	5.84589	SIGLECF	4.37e-117	81.3202	MIAT	3.29e-254	77.4858	ARPP21	0	41.0347	CALD1	0	139.582	IL12B	0	171.451	H2-DMB2	0	4.7603	LY6C2	0	4.29157	LY6C2	1.35e-295	4.36521	G0S2	0	104.673	OLFM4	1.15e-98	125.85	GM20560	7.61e-36	39.2453	KLRA9
7	IGLC2	0	491.833	CAMK4	0	36.369	TRAC	0	29.0954	CLEC9A	2.67E-322	33.082	KMO	3.56e-115	6.19634	PEG10	3.32e-115	289.094	BLK	1.49e-250	74.0068	GNAI1	3.95e-306	104.896	TEAD1	0	139.572	IL4I1	0	169.645	DAPK1	4.49e-306	4.24199	MS4A4C	0	4.17684	MGST1	1.52e-284	6.90378	HDC	0	90.527	IL1F9	6.97e-98	17.6528	4930580E04RIK	1.9e-32	40.6523	NCR1
8	FCER2A	0	468.217	TRAC	0	28.8417	LAT	0	27.1542	XCR1	5.43e-307	52.1718	CBFA2T3	4.44e-114	4.33216	CD24A	2.19e-108	28.4962	RORC	1.96e-235	79.1914	RGS13	9.01e-287	231.56	SERPINH1	0	137.64	APOL7C	0	165.769	CD200R1	3.9e-297	4.25553	RGL1	0	3.8773	CD177	8.1e-265	12.0334	WFDC21	0	83.7663	E230032D23RIK	9.35e-95	32.1041	D130009I18RIK	4.48e-28	20.4933	KLRA7
9	CD19	0	331.706	INPP4B	0	28.4742	CD3D	0	27.0106	H2-OA	2.37e-247	9.90375	TNIP3	2.96e-109	6.24119	SEMA7A	8.04e-105	61.3768	CD3G	2.61e-217	27.0401	FCER1A	2.33e-270	200.185	HMGA2	0	129.275	TMEM150C	0	142.738	SHTN1	1.06e-283	3.91002	AIF1	0	3.74222	PLAC8	3.27e-260	5.52578	LRG1	0	70.4269	S100A9	1.14e-87	5.04828	GM17098	4.37e-25	14.1684	KLRE1
10	IGLC1	0	313.601	CD3G	0	25.6877	TRBC2	0	26.1803	DPP4	9.83e-233	8.49909	CTNND2	1.27e-94	8.02176	TESC	1.29e-100	90.4278	IL17A	2e-203	101.35	SLC45A3	5.56e-269	116.344	CRABP1	0	126.888	CCR7	0	141.598	FGFR1	4.05e-254	4.69225	IRF7	0	3.45351	KLRA2	6.64e-245	5.48369	STFA2L1	0	70.1402	UPP1	8.11e-87	32.9186	SFRP1	1.16e-22	32.0457	NKG7
11	VPREB3	0	308.979	BCL11B	0	25.2054	CD3G	0	23.1476	CTNND2	1.28e-229	15.5062	TNFSF9	6.04e-94	8.50027	SERPINB2	1.54e-95	170.793	TCRG-C2	3.17e-188	60.9981	CPA3	3.78e-258	724.258	PHGDH	0	116.121	STRIP2	0	132.681	TNIP3	8.84e-250	4.08483	ZBP1	0	3.3859	GSR	5.53e-231	2.776	ASPRV1	0	63.7009	GM5483	8.77e-85	42.1259	EPHA7	8.58e-19	24.7446	KLRA4
12	FCMR	0	307.573	CD3D	0	24.9532	SATB1	4.26759861481E-312	22.8338	H2-OB	6.78e-220	7.78512	AVPI1	9.61e-94	6.06927	MYLK3	1.77e-94	95.52	CD3E	1.81e-186	25.8404	MLPH	1.88e-255	91.1533	2200002D01RIK	0	103.099	TBC1D4	0	127.27	ITGAX	3.77e-248	3.65618	TMEM176B	0	3.28288	C3	4.41e-229	5.01315	IL1F9	0	48.0369	ACOD1	6.91e-78	14.8297	MALAT1	8.47e-18	7.32147	KLRC2
13	IGLC3	0	298.327	CD3E	0	23.7174	CCR7	1.13e-287	9.31194	MYCL	2.36e-212	18.1557	CLEC10A	9.05e-92	5.6929	NAALADL1	1.75e-84	69.9325	BCL11B	1.17e-172	20.3442	HS6ST2	7.19e-232	104.739	RHOBTB3	0	101.547	SLC4A8	0	104.619	HR	6.74e-245	10.7596	EHD4	0	3.2798	ADGRE4	2.25e-217	9.47355	IL1R2	0	46.7607	FAM71F2	2.49e-75	64.0768	IGFBP5	3.79e-16	47.3836	XCL1
14	POU2AF1	0	256.343	FAAH	0	22.7752	ABLIM1	9.09e-281	16.1631	KIT	2.45e-212	9.34014	KLRD1	7.68e-90	3.51305	IL4	5.08e-84	110.147	TRDC	2.95e-172	70.4075	CMA2	3.19e-226	45.6429	FEZ1	0	98.3546	SYNPO2	0	91.3968	JUP	8.5e-238	4.18543	IFI207	0	3.27434	NXPE4	1.16e-188	10.1053	CSF3R	0	45.1776	S100A8	2.39e-74	3.79585	MMP17	1.81e-15	20.5392	FASL
15	LY6D	0	185	LAT	0	19.9394	TDRP	1.1e-279	66.0079	CBFA2T3	1.14e-203	5.60252	TRAF1	7.98e-90	4.03316	P2RX1	1.39e-80	104.169	CD3D	2.81e-168	19.681	FRAS1	3.19e-226	35.229	LHFP	0	94.9107	H2-EB2	0	72.5628	BLNK	8.82e-233	3.58612	IFI211	0	3.27406	SMPDL3A	5.64e-184	4.1867	TREM1	0	39.0884	CXCL3	6.25e-74	52.8896	RPL9-PS1	1.81e-14	24.1619	GZMB
16	SCD1	0	178.174	TRBC2	0	19.7486	THEMIS	1.53e-274	42.8779	DDR1	1.39e-188	11.5087	OLFM1	5.22e-89	4.29571	F730016J06RIK	1.33e-67	70.5323	LAT	2.61e-162	20.1321	CACNG8	3.19e-226	23.3214	EFEMP1	0	83.1473	SLC22A23	0	68.3996	PLXND1	2.6e-231	3.33054	DSE	0	3.22409	HPGD	5.31e-171	10.4596	ACOD1	0	36.6051	2010005H15RIK	1.02e-73	163.872	GM48505	2.87e-13	22.8879	KLRA3
17	CHST3	0	173.898	THY1	0	16.796	TRIB2	6.77e-256	45.3517	GCSAM	2.14e-188	18.3753	CCND1	1.1e-88	4.12067	ALOX12E	1.4e-66	64.4796	AQP3	3.86e-157	47.3299	FNDC8	3.19e-226	23.3214	SPARC	0	82.2293	COL27A1	0	68.2338	H2-DMB1	3.82e-229	3.11619	IFI204	0	3.14436	ITGAL	4.18e-166	3.36047	SLPI	0	32.4157	CCL3	5.36e-73	25.7245	GM15747	2.88e-12	22.0408	ADAMTS14
18	TNFRSF13C	0	139.203	CD5	3.59094857435E-313	40.1562	GIMAP6	2.84e-248	15.9458	CDH1	4.43e-188	15.5439	NAPSA	1.91e-85	3.5896	GM47926	2.99e-63	43.3833	IL17RE	1.08e-151	50.9952	GM42450	3.19e-226	23.3214	ASNS	0	80.9605	ADAM23	0	60.2265	H2-EB1	1.36e-228	2.67188	LGALS3BP	0	3.12128	CYBB	9.11e-161	3.82792	IFITM1	0	29.5102	CSF1	6.38e-73	13.8363	RAB15	8.73e-11	34.6267	KLRC1
19	CR2	0	128.004	ITK	8.26757627144E-313	19.3416	FAM169B	1.12e-238	42.7398	BTLA	5.43e-188	8.33615	H2-DMB1	1.65e-83	3.55861	GAPT	1.35e-62	47.8673	THY1	2.51e-147	19.7996	KRT4	3.19e-226	23.3214	NFIB	0	77.0584	NUDT17	0	57.1588	KCNN4	1.38e-227	3.1412	CCL2	0	3.07776	ZFYVE9	9.67e-159	7.97818	CSF1	0	26.9301	ECHDC3	3.07e-71	66.5846	GM13383	5.35e-10	35.2846	KLRI2
20	FCRLA	0	115.257	SKAP1	1.789248895837E-312	14.5888	CD8B1	5.97e-232	48.5311	SIGLECG	7.64e-186	6.49353	EGR3	3.58e-83	5.01612	GATA1	1.47e-62	70.1573	F2R	1.16e-136	28.3828	PRSS34	3.19e-226	23.2841	PPIC	0	75.0837	MREG	0	52.8775	SLAMF9	1.86e-225	3.17885	MS4A6C	0	3.02372	MSRB1	1.14e-157	2.29952	RETNLG	0	24.7739	MREG	4.14e-69	43.9854	GM45767	1.74e-09	38.8071	SAMD3
21	MZB1	0	87.5547	LTB	2.13e-291	11.6624	GIMAP3	1.72e-222	14.9795	ZFP366	9.07e-186	14.5989	MARVELD1	3.55e-82	5.95474	9830107B12RIK	8.77e-59	62.6275	CRMP1	7.16e-130	39.758	SLC4A4	3.19e-226	23.2841	LAMB1	0	69.6334	ARHGAP28	0	48.8149	ANK	1.24e-220	3.11214	LY86	0	2.99877	LDLR	1.52e-151	5.2208	PLK3	0	21.9805	TNFRSF23	2.55e-65	17.9495	NEAT1	2.03e-09	6.42047	CAR2
22	BANK1	0	73.278	CPM	4.69e-289	58.7873	CD28	5.42e-221	15.1191	KCTD14	2.62e-176	13.2134	TRAPPC5	4.68e-82	4.5869	MYLK	1.28e-48	64.147	ACSBG1	2.92e-124	35.3084	SMARCA1	3.19e-226	23.2841	PTPN14	0	68.8169	SOCS2	0	47.7047	PLTP	2.09e-218	2.70917	LY6E	0	2.9848	POU2F2	4.96e-145	4.0273	TNFAIP2	0	21.9706	LTF	2.86e-62	41.4219	MAK	2.52e-09	77.4975	STYK1
23	CD55	0	55.4965	PTPN13	6.7e-287	61.4503	ITK	1.22e-212	17.3094	RTN1	4.23e-174	9.03753	CIITA	9.44e-81	3.43608	SERPINA11	8.69e-46	67.9863	TRBC2	6.25e-124	15.0711	KCNJ5	3.19e-226	18.7132	DDR2	0	67.7653	CD200	0	46.494	MCUB	2.67e-211	2.9696	FCGR1	0	2.96369	GPR141	8.94e-140	3.66129	PTGS2	0	21.7421	DEDD2	3.82e-62	28.3193	GM17300	1.09e-08	21.8688	IL2RB
24	CD79B	9.57277E-319	91.4387	CD6	1.45e-281	29.4646	MS4A4B	1.93e-198	11.8397	CCND1	2.71e-164	4.74807	ITPR1	1.18e-80	3.77113	WNT11	1.18e-41	61.9287	PODNL1	2.45e-122	37.1851	NEUROD4	3.19e-226	18.1145	ADH7	0	66.5275	LAD1	0	40.4372	H2-AB1	1.27e-206	2.83589	CLEC12A	0	2.96292	NAPSA	7.29e-139	3.13011	PGLYRP1	0	20.4616	SLC7A11	2.26e-61	12.4763	B230217O12RIK	3.2e-08	18.4242	CTSW
25	CD22	3.46e-276	102.381	GIMAP3	3.87e-272	12.4673	GM14085	2.65e-198	67.2136	KLRD1	1.16e-162	4.07654	RTN1	1.23e-79	7.27724	RAB44	2.35e-39	20.1956	NEBL	8.99e-119	26.6509	EDNRA	3.19e-226	33.5045	MSLN	0	62.0918	VSIG10	2.17e-305	35.1138	H2-DMA	1.9e-204	3.10548	SDC3	0	2.90164	ITGA4	2.46e-135	3.21511	SLC7A11	0	18.7703	GM28809	2.46e-61	28.1724	GM14419	3.61e-08	29.4375	TBX21
26	CCR7	1.08e-223	12.8811	ETS1	2.99e-268	9.83511	PIK3IP1	1.37e-195	33.0532	FFAR2	4.03e-161	10.1623	CD83	4.01e-75	4.18353	ATP8B5	3.31e-37	62.7165	DNAJC6	9.95e-119	29.1328	GM21149	3.19e-226	33.5045	DPYSL3	0	60.7426	SPINT2	6.59e-290	24.0936	OLFM1	6.74e-201	2.70419	IFI27L2A	0	2.89332	PLCB1	6.63e-134	7.78356	IL1B	0	18.3971	INHBA	7.2e-60	43.6406	HSP90AA1	7.33e-08	2.82501	IFNG
27	SPIB	7.64e-220	73.9111	TNFRSF25	5.51e-260	43.1449	ICOS	3.96e-193	12.7045	CIITA	1.26e-159	5.17458	CLEC4B1	1.9e-74	4.86404	GADD45A	1.01e-35	27.4336	IL23R	7.48e-112	45.7578	SEMA3E	3.19e-226	33.5045	CAVIN1	0	57.9846	GM13546	1.96e-286	42.7681	PRELID2	6.59e-199	3.57842	SLFN5	0	2.89214	MCEMP1	1.44e-131	2.82503	MXD1	0	16.9194	RPS6KA2	1.11e-55	35.3448	MMP28	1.47e-07	19.9025	ITGA2
28	SNN	3.12e-212	70.631	FOXP3	1.85e-252	65.7328	LCK	2.35e-186	11.8885	NAGA	1.62e-158	5.9933	NAGA	6.74e-74	4.04074	INPP5J	1.17e-34	67.7617	TCRG-C4	3.99e-111	47.3088	SLC30A2	3.19e-226	33.5045	TINAGL1	0	53.3564	ADAM11	2.56e-273	35.0411	ALDH1A2	9.83e-198	7.93715	BST2	0	2.87252	MS4A6C	2.1e-129	2.40162	LMNB1	0	16.4375	RAB15	4.19e-50	30.3232	GM12976	8.86e-07	19.0351	CCL5
29	GM30211	2.94e-200	67.5708	CD4	2.34e-249	26.9658	FAAH	5.74e-184	21.3573	CD209D	5.61e-156	17.2482	H2-EB1	5.81e-73	3.51886	CTCFLOS	2.74e-32	25.7372	TRDV4	1.89e-110	44.3366	KRT222	1.33e-218	48.6479	HTRA1	2.0864E-320	68.427	INSM1	8.65e-272	59.9524	SPINT1	1.04e-196	5.14364	TMEM176A	0	2.82042	LYZ2	9.97e-128	3.50752	SORL1	0	12.8388	CCDC126	3.2e-49	29.2911	4930471E19RIK	1.11e-06	19.7818	GM19585
30	GM8369	3.77e-200	38.0816	ABLIM1	3.38e-246	10.6849	ETS1	1.12e-183	10.1873	NGFR	1.5e-155	18.4903	FGFR1	9.12e-71	4.77382	NAP1L5	2.74e-32	16.1252	IL18R1	4.85e-105	15.4677	GNA14	7.62e-217	71.0627	ANKRD1	1.2482E-319	69.5817	CLU	1.87e-271	126.688	PALLD	1.14e-196	5.16415	MS4A6B	0	2.77817	IL17RA	4.03e-126	2.86448	GSR	0	11.3334	GM15340	1.06e-46	14.7766	MYCBP2	1.18e-06	1.64068	SERPINB9
31	RALGPS2	1.46e-179	55.4987	IKZF2	2.44e-233	38.2536	DAPL1	2.25e-174	48.9238	JAML	8.68e-153	3.61557	ITGB7	2.83e-70	3.22035	GRM6	2.74e-32	26.3293	PTPRCAP	5.13e-96	11.7608	CACNA1E	6.78e-206	56.3132	STEAP2	1.23628E-318	46.9307	SEMA7A	4.64e-268	16.6012	H2-AA	1.61e-196	2.35388	IFITM3	0	2.75059	CX3CR1	8.78e-122	2.72159	LCN2	4.83712205E-315	99.8737	HILPDA	1.42e-46	15.7662	9930022D16RIK	1.61e-06	25.8341	AW112010
32	2010007H06RIK	4.92e-175	71.0134	TMEM64	1.02e-232	20.9154	TRAT1	4.34e-161	29.881	GPR171	2.43e-152	5.88534	IRF4	3.45e-68	4.27169	EAR6	2.74e-32	22.0548	LINGO4	1.4e-95	30.8443	TPSAB1	1.22e-204	281.089	GREM1	2.9718844E-317	116.827	GNB4	1.13e-265	39.8801	CIITA	9.36e-190	2.73249	CLEC4A3	0	2.75017	IFITM3	6.05e-121	2.75009	ARG2	0	35.0808	CLDN1	3.06e-46	88.8208	HECW2	1.77e-06	18.1966	SERPINB6B
33	H2-OB	1.66e-155	39.9301	TNFSF11	1.28e-232	50.1476	INPP4B	8.2e-155	16.2018	P2RY10	2.72e-152	2.99241	CKB	2.6e-67	3.09857	GM32511	2.74e-32	19.4094	ABLIM3	8.02e-95	27.0255	IGLC1	1.71e-188	57.9051	CPE	2.64e-298	51.2222	ROGDI	1.36e-253	24.2668	9530059O14RIK	7.77e-189	9.93443	NAAA	0	2.74366	NADK	1.13e-120	3.35813	EGR1	1.46e-300	6.58774	MYO1D	8.86e-44	23.935	TREML1	1.79e-06	33.5364	SYTL3
34	CXCR5	2.53e-146	78.8829	SLAMF1	2.95e-227	42.1035	SKAP1	2.69e-152	12.9754	NAPSA	3.54e-150	4.40389	H2-AB1	8.62e-67	3.70016	G0S2	1.03e-31	5.80497	LY6G5B	7.58e-94	43.728	GATA2	2.11e-184	116.262	NECTIN3	8.16e-297	45.8595	LY75	4.19e-252	28.0142	CD81	2.36e-188	3.21417	RNF213	0	2.65929	GM1673	9.48e-119	8.94859	SLC40A1	2e-298	23.4601	IL1RN	3.82e-43	13.2562	AC160336.1	2.69e-06	11.5087	ATP1B1
35	RASGRP3	3.45e-130	49.7795	PTPRCAP	2.89e-223	9.92543	CD4	1.88e-149	24.4676	KLRB1B	6.5e-149	4.70507	H2-AA	2.83e-65	3.48923	ACTG1	1.09e-30	6.18691	CAMK4	1.27e-93	19.3172	HS3ST3A1	1.46e-182	50.4472	H2AFY2	9.24e-297	66.2167	BCL2L14	7.53e-244	69.1938	GM41307	5.99e-187	7.2483	PLAC8	0	2.47455	FAM49A	3.66e-117	4.09472	RDH12	4.59e-298	72.6307	GM19510	1.56e-42	28.2213	VEGFA	3.17e-06	5.41444	SH2D2A
36	HVCN1	6.99e-126	41.891	CCDC184	1.17e-222	65.176	GRAMD3	1.87e-143	20.1071	PLEKHA5	1.36e-148	7.0096	PMAIP1	4.21e-65	3.51718	IL1RL1	7.81e-29	19.869	ARNT2	5.49e-93	28.2789	CYP11A1	2.86e-169	109.425	SHOX2	8.98e-290	81.5445	GM47662	4.35e-243	38.1281	CLEC4B1	7.26e-186	3.10613	CLEC4A1	0	2.38412	CYTIP	9.16e-112	2.63237	AC110211.1	1.33e-294	36.9853	CD24A	9.19e-42	6.2651	MOK	3.33e-06	28.844	SPRY2
37	PIK3C2B	1.81e-124	57.5852	PODNL1	7.47e-220	36.7403	A630023P12RIK	6.04e-143	41.7577	SNX22	3.01e-143	16.2711	LMO1	6.86e-62	7.04973	PLA2G3	1.56e-24	33.8472	CD247	1.24e-90	16.4904	MCPT8	8.29e-160	220.945	NBEA	5.8e-289	60.8623	CACNA1S	1.16e-238	31.4463	AA467197	4.58e-184	4.26237	OASL2	0	2.21095	SELL	3.43e-106	1.87915	GCNT2	1.03e-286	15.3926	PTGS2OS2	2.91e-41	13.1458	2810405F17RIK	4.99e-06	21.3662	GIMAP5
38	CECR2	2.75e-120	53.7416	CD28	5.46e-218	17.01	THY1	4.56e-136	8.53785	HTR7	2.5e-142	11.712	CD209D	3.06e-60	8.56638	GM996	8.17e-22	23.7382	RORA	5.35e-90	13.4655	MCPT4	3.81e-157	866.361	ARHGEF28	8.77e-289	39.1977	GM16685	2.59e-229	27.7663	LTB4R1	6.67e-180	2.39107	LY6A	9.24E-322	6.01258	ADGRE5	2.32e-104	2.73327	NLRP12	2.9e-282	107.204	GPSM1	1.78e-40	59.976	TMEM116	7.53e-06	33.3567	TXK
39	GM31243	5.81e-120	55.216	TNFRSF18	1.08e-217	23.5168	ALS2CL	2.86e-135	41.4861	VRK1	3.4e-141	4.51286	CD74	1.24e-59	3.25319	DACH1	5.88e-20	49.889	TCRG-V6	1.16e-83	18.4038	MZB1	2.16e-155	79.2762	CDSN	3.88e-280	87.9019	GM10851	6.25e-229	24.74	COLGALT1	6.21e-179	2.61336	SRGAP2	1.58583E-318	3.08532	NFE2	6.88e-102	3.85757	GM39321	2.93e-267	51.5853	HDC	3.81e-40	5.00363	ACRBP	7.86e-06	17.3716	CTLA2A
40	KLHL14	5.33e-119	65.6394	TRAT1	1.16e-216	30.7085	DGKA	3.91e-135	23.3182	NUP210	3e-140	4.2583	KCNE3	5.91e-59	8.5836	DAPK2	2.3e-19	36.8649	CCR4	1.46e-82	37.2045	MRGPRB1	1.79e-154	249.927	BDNF	1.6e-278	77.2654	CX3CL1	3.28e-228	48.0822	RETNLA	3.28e-178	9.83562	IFI47	1.982605146E-315	3.07247	SAMHD1	1.43e-101	2.65795	SELL	1.14e-266	9.12396	IL1R2	1.46e-39	5.86305	CAPNS2	9.6e-06	28.2563	MYB
41	SRPK3	2.51e-117	55.9385	TESPA1	5.35e-203	18.0658	CD6	3.22e-132	27.0301	AP1S3	2.66e-138	7.07837	TMEM176A	1.02e-58	3.09938	SYNE1	2.71e-19	19.2772	SEMA4F	7.68e-79	35.2237	FCMR	3.53e-148	62.767	CTH	1.11e-276	52.6002	IL2RA	4.11e-228	20.2287	RRAS2	1.98e-174	3.06766	MRC1	1.9940568265E-314	2.88558	MS4A4C	1.47e-100	2.31656	GM5483	3.32e-252	23.9822	4833407H14RIK	2.07e-39	14.5571	9530059O14RIK	1.02e-05	19.602	GEM
42	BCL11A	2.46e-107	20.1649	TNFRSF4	5.86e-202	43.5052	LY6C1	2.92e-131	46.9198	DBN1	7.05e-137	11.5448	SLAMF9	4.21e-58	4.23852	CYP4F18	2.44e-18	10.4034	CCR6	1.09e-77	34.6479	LMO7	2.46e-147	94.0048	AMOTL1	1.37e-276	54.7156	ZFP366	6.45e-223	28.0599	CD74	3.21e-173	2.59994	CYBB	3.022678514E-313	2.17397	STK10	1.46e-92	3.31693	HCAR2	1.08e-251	13.0163	BASP1	5.76e-38	8.7001	PRKCD	1.31e-05	1.6941	GIMAP4
43	BLK	2.94e-104	30.5892	CCR4	6e-201	39.3319	RFLNB	8.03e-129	13.5176	WDFY4	6.8e-130	6.18582	H2-OA	6.57e-58	5.65874	CHST13	4.38e-18	35.5154	ICOS	1.43e-77	13.5208	IL5RA	2.18e-142	54.0459	SNHG18	2.98e-272	59.5726	RGS12	2.86e-222	29.5383	FN1	4.71e-171	3.84864	NRP1	3.974276371186E-312	3.1264	GM21188	4.09e-92	3.13843	CD33	1.83e-245	14.8977	GM14286	7.23e-37	18.3877	MSN	1.59e-05	1.99575	KLRD1
44	IGHM	6.71e-104	34.7674	ZAP70	4.65e-194	15.0682	GM8369	2.66e-128	20.9362	GRK3	9.68e-130	4.18778	GPR132	6.35e-57	2.57229	CASZ1	2.64e-17	28.0633	1700026D11RIK	9.77e-74	14.7302	LY6D	1.51e-137	89.2169	STEAP1	6.26e-270	40.4433	TMTC2	1.53e-218	37.2532	FCRLS	4.17e-168	3.31296	GDA	1e-303	2.09115	TMPO	3.7e-91	2.75625	MSRB1	5.67e-242	9.92818	GM43660	1.67e-36	26.3404	DUSP8	1.88e-05	22.7476	KLRK1
45	BEND5	3.4e-102	24.768	CERS4	1.48e-192	18.9037	TXK	1.59e-120	8.28417	H2-DMB2	6.69e-126	7.26967	GRK3	1.34e-56	3.0749	LPCAT2	4.11e-17	14.2895	LRRN4	1.02e-73	13.6016	SYCP3	7.43e-131	23.0687	AK5	8.44e-269	85.9151	EFNA2	6.79e-215	28.0085	RNF152	6.63e-168	10.2693	CCL6	3.02e-298	2.55928	MPEG1	3.78e-91	2.27868	ETS2	4.87e-238	9.16293	TTLL2	2.33e-36	18.268	GREM1	2.09e-05	16.3375	GIMAP8
46	H2-OA	7.48e-102	34.4648	HLF	1.91e-184	42.926	CD247	3.27e-118	13.5252	CD7	1.94e-123	8.85859	ETV3	3.15e-55	3.23487	CCL6	6.32e-17	5.05193	IKZF2	5.81e-72	15.7819	PRTG	9.22e-130	33.0592	EFNA5	2.63e-266	34.9404	TMOD2	2.22e-213	39.3484	CGNL1	1.7e-166	4.84919	GAS7	1.23e-297	2.7672	SORL1	3.75e-90	1.6321	ANKRD33B	1e-235	12.7213	RRAGD	3.35e-36	31.7527	CCNF	2.12e-05	31.4648	TRBC1
47	4930426D05RIK	1.18e-101	37.6049	IL1RL1	8.03e-182	25.0393	CMAH	5.74e-118	13.0367	KYNU	3.05e-123	12.1082	TMEM176B	4.38e-55	2.67937	1700016F12RIK	3.69e-16	21.2396	ANKRD6	4.86e-71	27.7345	SLC6A4	1.79e-126	44.6349	AK1	6.48e-264	64.7006	H2-M2	2.2e-206	62.4396	ALCAM	6.39e-164	2.05428	IFI213	3.5e-297	3.56991	CAMKK2	1.94e-88	3.13982	LTB	2.69e-234	7.73262	CXCL2	7.8e-36	12.6948	ULK3	2.34e-05	13.3035	MS4A4B
48	SATB1	1.42e-97	12.4968	NEBL	6.02e-181	27.1233	SIDT1	2.25e-114	20.9004	SYNGR2	4.6e-116	4.17298	SYNGR2	1.48e-52	2.83881	ADORA2A	3.78e-16	20.7391	IL12RB1	4.47e-70	21.9911	ATP8B5	4.9e-124	135.698	ME1	2.54e-259	51.5929	MMP23	1.33e-203	31.6458	MYOF	3.28e-163	2.50489	UNC93B1	3.87e-294	2.33891	ADD3	2.73e-87	2.85551	CCR1	1.83e-231	7.82134	TNFRSF26	2.86e-35	18.2215	HSPE1	2.47e-05	1.56227	IL18R1
49	TMEM108	5.84e-94	43.0474	FAM102A	5.06e-180	10.5505	LTB	2.2e-109	6.20245	H2-DMB1	8.08e-114	2.98886	SLAMF7	5.58e-52	2.68203	UNC5C	7.97e-16	23.6298	FAAH	6.81e-70	13.0136	GM15228	2.27e-123	45.1646	SLIT2	1.01e-257	30.6896	ARHGEF40	1.5e-202	23.1766	2011-09-01	2.13e-159	2.41093	APOE	5.77e-294	2.27286	CEACAM1	4.07e-87	5.94642	CD9	4.69e-229	7.74047	ASPRV1	1.38e-34	10.1546	CAR7	2.49e-05	28.3527	ARSB
50	DDX25	1.35e-86	38.2638	ITGB3	2.46e-174	17.4553	GM26551	2.45e-101	31.57	ST8SIA1	5.61e-112	7.06403	KLRK1	1.69e-50	2.22561	OLR1	1.54e-15	15.214	TNFRSF25	2.24e-69	23.7407	G430049J08RIK	6.44e-122	17.9213	EPB41L3	2.22e-252	62.5421	STAP2	1.02e-199	22.7543	MT1	6.16e-155	1.82698	AP2A2	1.75e-293	2.75261	DGKG	1.28e-86	4.03972	CLEC4D	1.03e-227	7.46536	CIART	1.56e-34	30.8203	MMP12	2.92e-05	2.9906	PTPRCAP
51	B3GNT5	1.07e-81	19.0011	GIMAP1	1.11e-161	9.63767	CD8A	1.1e-100	29.3281	SREBF2	3.45e-108	3.39054	H2-DMA	2.57e-50	2.37335	CEBPB	1.75e-15	6.28511	SKAP1	1.88e-68	8.97207	DNASE1L3	6.46e-118	60.1363	AMOTL2	2.28e-251	54.1903	IKZF4	6.35e-197	27.0482	MRAS	6.41e-155	5.52249	RTP4	1.16e-291	2.17368	LY6E	1.96e-86	1.99294	BTG2	1.08e-227	7.66769	GM11665	1.14e-33	22.992	GM16587	4.08e-05	13.716	GIMAP1
52	BTLA	2.02e-76	23.8883	AR	3.35e-160	21.897	PRKCQ	3.45e-96	13.2018	OLFM1	4.19e-108	3.53523	PTCHD1	2.81e-50	8.99596	GSR	8.23e-15	5.85218	ITGB3	1.81e-67	19.2741	HS3ST1	5.67e-116	98.3092	PCDH19	6.17e-250	25.4676	TSPAN33	2.46e-195	23.8114	TNS1	3.72e-153	3.38359	LYZ2	3.48e-290	2.39554	RAP1GAP2	3.91e-86	3.80504	FGL2	8.84e-226	9.47729	CD9	1.31e-33	7.56355	1700020D05RIK	4.32e-05	15.1642	LCK
53	CMAH	2.89e-73	17.5186	IKZF3	3.78e-159	11.6375	DUSP10	4.6e-93	18.2277	ADGRG5	1.76e-103	7.20094	H2AFY	4.77e-50	3.2283	LRRC7	3.06e-14	22.8327	5830411N06RIK	4.74e-66	71.6612	PPL	7.3e-116	18.4462	CAV1	1.55e-249	34.4762	SNN	1.1e-194	24.1524	MMP12	5.5e-151	2.72348	CCL7	7.23e-289	3.93382	CCDC88C	5.9e-85	2.46976	NUDT4	9.77e-225	13.6554	CLEC4D	2.39e-32	6.76659	EFNA5	6.92e-05	17.58	UGCG
54	SIGLECG	6.8e-73	20.7131	TRBC1	9.71e-156	9.75944	CAMK4	2.35e-92	14.543	GRAMD2	1.97e-103	9.41221	NR4A3	5.34e-50	2.83246	SGIP1	1.64e-13	30.5019	CORO2B	1.19e-63	29.8185	CXCR5	3.43e-113	43.9689	TWIST1	9.83e-248	60.2734	EXTL1	4.12e-194	24.2478	ESPN	3.46e-145	5.59911	TMEM106A	7.52e-289	2.3922	RBKS	2.1e-82	7.09833	CD300LF	2.91e-223	9.82979	CD274	2.52e-30	14.9618	GM26836	7.49e-05	29.8229	GIMAP6
55	ETS1	4.92e-66	8.15102	AREG	2.51e-153	32.1742	EHD3	1.34e-88	17.6717	HEPACAM2	3.49e-103	10.7867	IFITM6	5.56e-50	2.24464	JUND	1.72e-13	7.2936	IKZF3	6.45e-63	15.8227	CD79A	3.59e-107	66.7919	FBLN2	2.48e-247	52.8478	SEMA6D	1.41e-191	34.7961	RYR1	2.82e-144	4.71148	RASSF4	7.84e-288	2.22377	TREML4	1.85e-81	7.9866	SLC2A3	1.42e-216	21.9146	OSBP2	2.07e-29	24.3515	5430402O13RIK	7.98e-05	30.6019	IL18RAP
56	RYR2	2.53e-63	21.879	ST6GALNAC3	5.73e-152	24.0406	FAM102A	9.36e-87	10.0657	H2-EB1	5.85e-99	3.09989	ST3GAL4	7.56e-50	2.67433	PANCT2	1.96e-13	17.7424	AXIN2	8.11e-63	19.6554	GM26515	1.96e-106	25.4245	FHL1	1.49e-242	58.8436	ENO3	3.78e-187	19.7333	LSR	4.73e-144	2.36185	F13A1	1.99e-287	2.00913	SLFN5	9.43e-80	2.36135	CD24A	3.82e-206	6.89499	IER3	2.89e-29	9.23597	MTSS1L	8.74e-05	18.1654	GIMAP3
57	FCHSD2	5.3e-61	18.1674	CD69	6.92e-149	14.5316	CD27	9.09e-85	11.7671	LRRK2	2.46e-97	4.42363	ANK	3.3e-49	3.33019	LDHC	2.11e-13	21.3134	STMN2	1.07e-61	20.9853	CD19	9.22e-102	35.6465	CRYAB	8.09e-236	45.3631	MICAL3	9.61e-187	21.8983	UNC119	5.63e-144	2.53493	PLD4	2.54e-286	2.09339	IL6RA	1.25e-79	2.39496	TRIM30B	1.15e-205	18.3298	CHRNA9	3.18e-29	17.1994	GM2245	0.000108	16.069	SKAP1
58	DENND5B	7.09e-58	24.3385	CNTN1	2.67e-148	41.5696	GIMAP1	9.74e-85	7.99098	ECE1	8.33e-96	4.54749	SMIM5	1.05e-48	5.86085	ANKRD33B	3.27e-13	9.4067	LTB	3.25e-60	7.34115	IGLC3	8.15e-99	53.2982	RNF165	6.27e-234	33.3543	RELB	9.45e-180	19.9156	SH2D1B1	2.37e-142	3.01417	TOR3A	4.16e-286	3.28378	FLT1	1.46e-78	6.34388	CEBPB	9.42e-203	6.45931	ERO1L	2.27e-28	7.70991	IL17RC	0.00013	12.4144	SATB1
59	BACH2	1.23e-57	15.9696	LCK	4.41e-147	9.81475	GRAP2	3.49e-83	13.2525	H2-AB1	6.03e-93	3.37662	VRK1	3.51e-48	3.03918	DGAT1	3.76e-13	9.24531	NXNL2	2.28e-59	31.6805	MS4A1	8.75e-96	33.9977	PARVA	2.86e-233	54.3695	CEACAM15	3.02e-177	85.8827	SOCS6	3.1e-141	2.95372	FRMD4B	3.41e-284	2.90239	FGR	4.78e-78	2.43661	STEAP4	6.95e-200	85.2195	FTH1	6.55e-28	4.61983	DNAH12	0.000147	24.5308	ABLIM1
60	XKRX	9.87e-57	33.7246	BMP7	1.79e-142	29.0684	GIMAP9	6.97e-83	12.9853	FYN	3.58e-90	2.53064	PIP4K2A	5.63e-47	2.33636	BANK1	7.95e-13	14.3975	ETS1	5.44e-59	7.01721	ELL3	7.72e-95	24.7288	TFAP2B	3.38e-233	26.2904	FAM60A	2.56e-176	17.1955	TBXAS1	3.55e-141	2.07781	CKB	9.31e-281	2.61649	PRKCD	1.04e-76	2.242	NDEL1	1.12e-194	9.82249	AC110211.1	7.65e-28	12.2545	SERPINB1B	0.000152	14.8964	ETS1
61	ABLIM1	2.42e-56	8.64149	ZDHHC2	8.99e-141	20.9522	B630019A10RIK	1.45e-78	24.0452	ITGB7	1.24e-89	2.88719	NECTIN1	4.52e-46	4.65882	ASPA	1.66e-12	53.4752	CD5	2.06e-58	18.164	4930558J18RIK	2.41e-93	22.9072	IRX5	1.14e-232	55.1589	POGLUT1	1.37e-175	17.9523	DOK2	1.06e-140	2.07487	RAB7B	4.51e-279	2.55111	IFI204	1.07e-76	2.22439	PTGS2OS2	4.47e-194	21.95	EGR1	1.54e-27	5.94576	PICALM	0.000161	1.69588	CMA1
62	IKZF3	2.89e-52	13.341	SIT1	5.1e-137	26.9522	SESN3	1.48e-77	12.1734	CD209C	3.31e-89	12.0345	NFKB1	2.01e-45	2.69161	STK17B	2.03e-12	4.80183	TRAC	6.15e-58	16.3091	GM15848	9.44e-93	24.5403	WWTR1	1.02e-230	48.6601	GATSL2	7.85e-167	21.9616	PRKAR2A	1.5e-140	2.38038	CCL9	2.86e-278	2.221	GNGT2	1.24e-76	3.31236	2310001H17RIK	7.71e-192	13.4213	GM35507	1.81e-27	22.9755	PHKG1	0.000167	17.3019	OSBPL3
63	GM2447	1.27e-51	15.5694	CSF2	6.75e-137	82.4041	ACTN1	9.9e-77	8.29128	NECTIN1	4.14e-88	5.00673	PLBD1	3.88e-45	2.28589	BASP1	2.24e-12	6.66048	2001-09-01	7.03e-58	11.5457	1700042O10RIK	3.39e-90	21.7908	NPDC1	3.9e-228	29.1358	NET1	2.05e-160	23.111	QPCT	4.6e-140	3.57078	EDNRB	3.14e-277	9.41047	IKBKB	1.81e-74	2.60061	MIR142HG	4.55e-184	10.0808	PTGS2	2.12e-27	6.03501	LIMS1	0.000199	1.6815	SERPINB9B
64	GM11690	2.68e-51	23.7307	TNIK	1.32e-134	11.085	GIMAP4	2.84e-76	6.65331	H2-DMA	7.68e-88	2.54573	TMEM88	5.83e-45	3.17031	JUNB	2.65e-12	4.11528	ST6GALNAC3	8.56e-58	20.0935	A230098N10RIK	9.39e-85	32.2732	EREG	1.77e-227	55.531	SCUBE3	2.3e-155	22.8333	SYNPO	2e-138	6.46555	PNP	4.64e-277	2.50522	LST1	5.15e-74	1.66437	LYST	5.28e-176	9.86244	GM5149	4.11e-27	15.4695	GM26514	0.000205	28.4434	QRFP
65	BCL7A	6.57e-51	26.916	IL7R	3.12e-134	9.25926	TRBC1	3.28e-76	9.20379	FGFR1	1.11e-87	4.56304	TIAM1	6.21e-44	2.50411	RETNLB	4.04e-12	25.6459	PDCD1	4.7e-55	27.8891	IGLC2	1.93e-84	50.8813	1700012B09RIK	1.75e-226	76.6641	GM10399	3.43e-155	23.8375	HTRA3	8.83e-138	3.86824	CTSC	1.73e-275	2.22165	NCF2	6.71e-74	2.04078	GRINA	1.39e-175	8.54856	SGMS2	1.85e-26	18.8282	TUBB2B	0.000239	12.0935	KHDC1A
66	TRIM7	2.89e-50	26.3878	IL18R1	5.77e-134	10.5801	RNF125	4.19e-70	8.84032	NCCRP1	1.2e-87	9.91694	SOWAHC	1.15e-43	3.05852	SRGN	5.55e-12	3.69268	SYTL1	1.2e-54	27.0334	SLC18A2	1.27e-81	114.824	MAP1B	1.43e-225	47.2359	FLT3	9.21e-155	17.7067	RIN3	7.22e-136	1.77942	WWP1	2.46e-275	4.02418	TRPS1	9.36e-73	2.46292	PBX1	2.42e-165	18.1546	ETS2	1.94e-26	6.18035	GM15283	0.000242	17.5349	GM2682
67	ENDOU	3.47e-50	16.1953	THEMIS	1.63e-124	16.6389	CD40LG	4.44e-70	21.2854	PPFIA4	1.37e-87	3.69505	REL	2.84e-43	2.61045	TNFAIP3	6.03e-12	7.72333	SIT1	4.79e-53	19.3003	IGKC	8.37e-78	63.0283	LTBP1	2.39e-224	46.0677	ADORA2A	8.02e-150	11.5355	CFP	9.84e-134	2.01896	WFDC17	1.38e-272	2.14677	PI16	1.64e-71	2.62847	DGAT1	1.46e-164	10.012	ZFP292	9.51e-25	7.63594	TACC1	0.00025	1.50412	KLRB1A
68	GPR174	4.47e-50	17.5371	GIMAP8	3.06e-120	8.78028	SCML4	1.47e-69	14.2802	ITGAX	2.49e-86	3.18222	BACH2	3.43e-43	2.91205	ACTB	1.16e-11	1.89405	FAM102A	1.02e-52	10.6618	AC126280.1	4.09e-77	20.0007	FERMT2	1.33e-223	50.5814	OPRD1	1.89e-147	21.7153	OXCT1	2.68e-132	2.28444	CFB	1.9e-272	10.8527	RNASE6	2.19e-71	3.25469	FPR2	2.92e-164	16.0019	EGLN3	9.57e-25	8.18459	SERINC1	0.000261	1.8471	2001-09-01
69	FCRL1	2.24e-49	23.5951	EHD3	4.46e-116	19.6625	CD5	2.4e-68	14.4279	BRI3BP	5.17e-86	3.29472	CSRNP1	4.26e-43	2.10696	D16ERTD472E	2e-11	9.05954	CERS4	1.42e-52	10.8564	FZD6	6.93e-75	30.8109	PBP2	1.2e-221	29.1571	TUBB2B	1.57e-146	29.9017	FURIN	6.95e-132	2.1172	CMKLR1	6.8e-270	3.35597	HCK	3.17e-69	2.59384	TREM3	5.06e-161	22.0848	DDIT3	2.9e-24	12.8431	RGS1	0.000261	5.27153	SYTL2
70	CACNA1I	2.98e-47	22.8947	TCF7	2.67e-115	8.19356	SLAMF6	2.98e-66	13.229	H2-AA	1.82e-85	2.93382	RNASE6	8.57e-43	3.10614	DUSP1	2.22e-11	3.86381	GATA3	4.36e-52	8.4345	PIK3C2B	1.29e-73	46.0539	NEDD4	6.61e-221	26.877	DKK2	8.96e-144	44.8446	LYZ1	1.31e-131	7.89358	PHF11B	1.61e-268	3.11959	E2F2	4.14e-69	3.92027	GM17619	5.27e-158	54.2473	BSX	3.98e-24	14.53	SPEF2	0.000301	23.8533	KLRB1F
71	H2-DMB2	5.91e-45	13.4469	PCSK1	1.41e-114	27.932	CEP97	4.02e-66	17.9	JAK2	3.24e-85	2.99566	ELMSAN1	3.79e-42	2.7521	TUBA1C	2.34e-11	11.0802	OLFR60	8.96e-52	20.7777	BLK	1.65e-73	35.0674	NEXN	3.01e-216	47.0446	FOXP4	5.68e-142	14.5164	BTBD17	6.8e-130	6.89665	CLTC	1.09e-266	2.51996	HOPX	6.52e-68	2.73107	SRGN	3.64e-157	4.5273	GM15929	3.98e-24	14.0924	GM47507	0.00031	26.732	SH2D1A
72	GM15675	6.29e-44	26.8245	CRMP1	9.21e-114	30.2622	P2RY10	7.24e-66	6.5478	CKB	1.06e-83	3.26424	UPB1	2.19e-41	6.2994	THBS1	6.4e-11	4.07196	GRAP	1.82e-51	11.601	PAX5	1.15e-72	22.1021	OSR1	5.2e-213	49.334	SOD3	8.86e-142	52.7078	SH3PXD2B	1.35e-128	2.45934	STAT2	1.07e-265	3.02474	NHSL2	7.14e-68	3.72267	4833407H14RIK	1.62e-153	15.9205	A630095N17RIK	3.98e-24	11.4739	DNAJA1	0.000326	1.5001	CST7
73	GPR137C	3.41e-43	25.2616	S1PR1	5.01e-113	8.24896	IL7R	2.18e-64	6.54181	CD74	2.81e-83	2.85191	EPS8	1.96e-40	2.29341	D030051J21RIK	1.06e-10	23.2786	PLCG1	3.65e-51	16.1161	ADAMTS9	7.47e-72	22.6338	COL4A2	5.88e-210	36.3654	TMEM39A	1.42e-139	17.4758	REM1	1.4e-128	6.21472	LPL	2.77e-265	2.15504	NAT8L	9.26e-68	6.64381	HP	3.73e-151	10.7747	GM15389	3.98e-24	8.27458	DCSTAMP	0.000364	13.9412	GPR174
74	MAST4	2.47e-42	22.3338	GRAP	1.7e-111	13.1236	ZAP70	1.68e-63	9.78905	TNNI2	4.99e-82	5.65635	2003-09-01	2.37e-40	4.92082	FAM49B	1.11e-10	1.51402	SNTB1	1.14e-50	20.962	CDH17	8.87e-71	27.049	HSPG2	1.05e-208	45.9853	SERPINB6B	8.11e-138	14.0412	CYSLTR1	1.32e-127	2.05492	CSF1R	1.42e-261	1.87254	PLD4	1.13e-67	2.13886	JUNB	8.23e-151	4.65622	GM17120	3.98e-24	7.23043	ARHGAP17	0.000394	1.63957	CD7
75	RASD1	2.28e-41	24.8348	ACSBG1	7.46e-108	22.3151	ART2B	8.82e-60	25.1261	ITPR1	5.43e-82	3.37675	LSP1	3.2e-40	2.47398	GM16587	1.35e-10	24.6755	PRR29	2.63e-50	14.3964	KLHL14	1.7e-69	25.4996	KLF5	1.79e-206	36.9064	CCL5	8.84e-136	12.3468	AHCYL2	1.52e-127	2.12259	NRROS	3.9e-259	2.05526	LYN	1.6e-67	2.05592	CLEC4E	7.54e-147	7.388	WNT3	3.98e-24	12.4045	TRIB1	0.000456	1.86105	GIMAP7
76	ZBTB10	1.95e-40	17.8049	PPP1R16B	4.7e-106	10.5235	GM2682	5.4e-59	10.4442	CCND3	1.53e-81	2.78057	CD300LG	3.27e-40	4.61014	COX6A1	2.56e-10	1.55174	TDRD9	4.53e-50	17.5566	JCHAIN	2.01e-64	18.0953	FAM171B	2.1e-206	43.2224	ZMYND15	2.59e-135	23.2454	PRCP	2.94e-126	1.93179	DCK	5.97e-257	2.22291	GM9733	1.98e-67	4.65901	MIRT1	3.02e-145	11.0983	TRCG1	3.98e-24	10.5781	GUSB	0.000549	2.0585	ARL4D
77	IGHG3	3.65e-40	14.064	TASP1	9.05e-106	21.4293	JAKMIP1	1.17e-58	8.88533	MAP4K1	3.13e-81	3.73607	KDM6B	5.48e-40	2.48938	EVC2	6.02e-10	14.6765	IL7R	3.87e-49	9.7896	NID1	4.47e-58	57.6241	FAT1	5.13e-206	34.4175	ZC3H12C	2.5e-133	18.3247	F2RL2	3.46e-126	5.32383	SNX2	1.35e-256	2.48992	PTPN1	7.13e-66	2.16375	PIM1	2.5e-142	4.78544	IGHV1-69	3.98e-24	8.7915	SGK3	0.000556	1.76727	GIMAP9
78	MEF2C	2.88e-38	8.95856	IZUMO1R	1.22e-102	25.0764	F2RL1	7.41e-58	17.8959	PPP1R14A	5.84e-81	10.2675	IER2	6.27e-40	2.15702	ACTR2	6.41e-10	1.61743	TESPA1	4.54e-49	12.9371	NCAM1	6.12e-58	64.0229	FAM171A1	3.68e-205	37.681	TBC1D8	4.31e-133	14.8258	AFDN	8.38e-126	2.67786	ADGRE1	1.17e-255	1.99265	STAP1	3.81e-64	2.70247	PPP1R3B	9.02e-137	16.2718	4930438A08RIK	3.98e-24	8.60023	GM29994	0.000604	20.5898	THY1
79	RAB30	4.01e-38	26.2827	P2RY10	2.05e-102	6.26156	VPS37B	2.31e-57	4.81976	TSPAN13	9.91e-80	2.21975	GM15987	2.01e-39	3.75896	FOSL2	8.46e-10	6.99776	ZAP70	1.3e-48	12.7316	F730311O21RIK	1.56e-56	26.4819	MEIS2	6.88e-203	47.7826	MMP25	6.11e-126	17.9393	CEBPE	1.01e-125	3.88762	MS4A6D	2.5e-255	2.07065	CORO1A	6.05e-64	2.00691	CSRNP1	1.54e-136	6.44297	GM42711	3.98e-24	8.60023	HIST1H2AK	0.000611	8.35339	BCL2
80	H2-EB2	5.29e-38	23.4912	TBC1D10C	8.22e-102	6.65676	TOX	4.66e-56	10.5855	CD24A	2.84e-79	2.15903	NFKBID	2.02e-39	1.89161	NFKBIA	1.1e-09	4.2277	SPOCK2	2.68e-48	18.4009	POU2AF1	6.87e-56	26.4584	MXRA7	1.34e-202	57.4744	SH3BP4	8.06e-125	17.2509	CCDC88A	5.7e-124	1.97273	OAS3	1.17e-253	2.43563	CLEC4A3	1.06e-63	2.00599	RIPOR2	1.83e-135	9.05387	GM47450	3.98e-24	7.96415	ZFP532	0.000612	19.4815	STAT4
81	STRBP	6.34e-38	12.906	OLFR1259	1.06e-101	32.1076	PLCXD2	6.25e-54	9.10283	A530099J19RIK	8.32e-79	9.44074	STAP1	3.18e-39	2.58539	F930017D23RIK	1.16e-09	18.0167	CTLA4	4.88e-48	9.83778	KLHL41	9.6e-55	17.1228	VLDLR	1.67e-201	36.5703	CCL17	4.71e-122	30.5628	CSF2RA	8.81e-122	1.7957	TRIM30A	7.6e-253	1.86635	GRK3	3.27e-62	3.30429	RAB44	7.71e-135	14.5998	AKAIN1	3.98e-24	7.35263	MORF4L2	0.000612	1.51133	NCALD
82	CXXC5	2.26e-37	17.6441	IL5	2.9e-100	68.5942	ST8SIA6	5.98e-53	16.4177	1700025G04RIK	1.21e-78	3.52549	CCDC88A	5.52e-39	2.49386	HNRNPA2B1	1.4e-09	1.51387	PPP1R14C	6.93e-48	21.9261	CR2	9.6e-55	29.5131	FKBP9	1.26e-198	42.7489	SCN4B	3.32e-121	17.9596	CAPG	1.13e-121	1.8395	PARP14	1.47e-251	2.48168	KLF13	4.64e-62	2.33356	CHIL1	1.24e-133	48.6109	1700030L20RIK	3.98e-24	9.8234	GPNMB	0.000631	6.1777	HCST
83	P2RY10	3.13e-37	8.50511	IL2RB	6.07e-100	3.72191	DTX1	4.66e-52	14.1983	FFAR4	3.77e-77	8.61944	CD2AP	7.17e-39	2.73214	PDZD2	1.4e-09	27.0499	KCNK1	1.46e-47	24.1146	ZFP521	1.34e-54	29.6639	NR2F2	1.39e-196	36.6301	BIRC2	2.51e-120	14.6364	BHLHE40	4.27e-120	1.50457	GRN	1.15e-249	2.29761	PLBD1	5.08e-62	1.74455	SIGLECE	1.55e-132	16.4545	ZDBF2	3.98e-24	8.23707	OSGIN2	0.000662	8.72441	SPN
84	CHCHD10	4.46e-37	26.0379	CD247	2.49e-98	10.4644	TNIK	1.14e-50	8.83746	H2AFY	1.3e-76	3.00369	SREBF2	1.97e-38	2.8022	YWHAB	1.55e-09	1.66196	EHD3	2.2e-46	14.0758	NR3C2	4.77e-54	17.0935	CACNA2D1	1.4e-196	21.2213	TSPAN3	9.54e-120	20.44	ADSSL1	1.22e-119	1.81372	SERPINB8	1.22e-249	4.10026	MS4A6B	7.12e-62	1.972	MCEMP1	1.26e-129	9.88451	4930519G04RIK	6.16e-24	18.872	HIST1H2BG	0.000676	25.7782	RNF157
85	RIPOR2	2.95e-36	6.39307	CD40LG	1.19e-97	25.7667	BACH2	7.58e-50	9.43281	DNA2	1.1e-75	3.30509	EGR1	2.83e-38	2.21988	ARL6IP1	1.69e-09	1.60575	XLR4C	3.51e-46	22.6261	EBF1	5.66e-54	12.0854	PHLDB2	2.37e-196	33.8486	1110032F04RIK	1.18e-119	21.0061	TUBA1A	1.53e-118	2.12586	IGHM	5.75e-248	1.68804	RASGRP2	1.2e-61	3.07075	SLFN1	2.14e-129	8.13158	PDCD1LG2	1.8e-21	20.1625	2310068J16RIK	0.000742	24.6405	SERPINA3G
86	GDF11	4.3e-36	27.1431	GIMAP6	7.41e-97	5.51544	TGFBR3	1.68e-48	18.7607	PLBD1	1.4e-74	2.82615	MYO1G	2.94e-38	2.56401	IL5RA	2.26e-09	22.9312	ITK	1.61e-45	10.1352	FCRLA	7.71e-51	32.6058	ZFP365	4.76e-196	23.4596	SLC25A29	1.63e-119	21.1372	SLC13A3	9.89e-117	3.44092	PSMB10	1.73e-247	2.26956	ALDH2	9.92e-61	2.57931	4732465J04RIK	1.96e-125	40.9778	SAMSN1	2.11e-21	7.7199	MTSS1	0.000841	5.71148	H2-Q6
87	FFAR1	5.24e-36	38.87	DACH2	5.58e-94	28.6795	NTRK3	1.92e-48	16.467	SRGAP3	1.17e-72	4.61334	MAP4K1	3.4e-38	3.63155	BTG2	2.29e-09	4.29747	ENPP2	8.57e-44	13.4303	TPH1	2.61e-50	27.3321	EPHA2	9.81e-196	40.4823	PLXNC1	7.77e-119	13.7781	CBFA2T3	2.52e-116	1.72161	CCR2	2.24e-245	2.2746	PRDX5	1.28e-59	2.2134	CD101	2.13e-124	24.7656	CCRL2	3.42e-20	11.007	ARL4C	0.000928	1.58555	CD27
88	CD37	3.99e-35	9.42242	ACTN2	2.6e-92	20.4742	PCED1B	2.55e-47	12.9726	PARP8	1.51e-72	3.06305	BRI3BP	3.52e-38	2.64634	SRRM2	2.84e-09	1.60638	C030034L19RIK	2.54e-43	23.8611	GM30211	4.41e-49	25.4958	RYK	4.72e-195	36.7923	TRAF1	1.35e-118	12.6814	PLIN3	8.48e-116	2.04914	CLEC10A	7.37e-242	3.10957	IFI211	1.1e-58	2.56141	SLC16A3	8.83e-124	6.22838	UNC93A	4.07e-20	13.7557	LARP4B	0.000962	1.5094	IFITM10
89	GIMAP6	7.28e-35	7.68417	CISH	9e-92	10.2225	TMEM64	6.87e-45	7.65595	2006-09-01	8.39e-71	3.15694	CCND3	3.58e-38	2.24256	REPS2	4.54e-09	16.5606	LYSMD2	4.65e-43	21.7965	NXPE2	2.36e-47	18.2115	CPEB1	1.58e-193	30.0544	DSCAML1	2.12e-118	32.2773	GM2A	1.22e-115	2.323	IFI209	1.3e-241	2.44272	SLC44A2	1.76e-58	2.58617	DUSP1	1.76e-123	3.51518	OSGIN1	4.23e-20	12.4338	ANXA1	0.000998	1.9614	LAX1
90	LTB	1.7e-34	6.26239	KLRG1	2.42e-91	15.6101	TECPR1	2.84e-43	6.95574	LMO1	2.37e-69	6.55759	CFH	3.75e-38	2.90106	CYLD	5e-09	11.4761	NLRC3	8.63e-43	12.0025	LPAR4	5.78e-46	19.6619	CDH2	1.62e-193	24.8545	EPS8L2	9.66e-116	21.4038	CLEC4A2	1.37e-115	1.69773	JARID2	4.25e-239	2.19598	TPD52	2.98e-58	1.74405	STK17B	6.55e-118	4.81995	GM37800	8.35e-20	16.5235	RBM39	0.00100646	4.41775	JAKMIP1
91	AKAP12	4.29e-34	28.6525	TOX	7.58e-91	16.0963	GATA3	7.88e-42	5.34661	RIN3	1.06e-68	2.70008	CD7	4.25e-38	3.58719	ARHGDIB	6.78e-09	1.52505	CDH10	5.8e-42	15.6767	CTSG	6.07e-45	57.094	SLIT3	1.95e-191	27.0523	DPP4	3.65e-113	10.6004	ASB4	1.72e-115	7.01144	IFI206	1.54e-238	3.24896	S100A4	9.34e-58	1.71987	IGF1R	1.36e-117	8.97852	G0S2	6.02e-19	3.11238	CBL	0.00102009	1.7219	VPS37B
92	NXPE2	5.38e-33	15.7321	GIMAP4	6.45e-87	6.12106	ST8SIA1	8.07e-42	19.446	GRASP	2.07e-68	5.96795	4930523C07RIK	1.7e-37	2.17087	CAMK1	7.11e-09	13.3551	TMEM64	8.73e-42	13.0941	CHST3	1.14e-44	35.3782	AMIGO2	2.21e-190	26.696	SYN3	3.11e-111	15.2217	BCL2A1D	1.12e-114	2.3438	LGALS9	2.39e-237	2.28716	SERPINB2	1.08e-57	2.27034	CWC25	2.15e-117	12.8564	FNIP2	8.24e-19	11.9598	1600014C23RIK	0.00105484	13.8064	PRKCQ
93	PPP1R16B	9.37e-33	11.3239	CCND2	1.07e-86	4.99565	BCL2	1.12e-41	6.95915	FGD2	3.56e-68	3.13804	1700025G04RIK	2.37e-37	2.95869	E230014E18RIK	8.13e-09	18.7427	KCNMB4OS2	8.06e-41	18.0394	ADAMTS5	1.69e-42	20.8146	FOSL1	5.86e-190	43.1204	PLA2G4F	1.38e-108	11.5715	F10	1.15e-114	2.43793	GAS6	1.99e-235	8.49572	BIN2	4.91e-57	2.50096	TACSTD2	3.9e-116	27.8577	1700017B05RIK	1.49e-18	12.5484	MT-ND2	0.00109854	1.77483	EMID1
94	FAM169B	6.48e-32	12.9473	PRKCQ	5.55e-86	9.05577	FAM78A	3.96e-41	10.6405	SLC30A4	4.45e-67	5.11487	ST3GAL5	3.82e-37	3.2187	BTG1	8.31e-09	3.09174	AC163354.1	1.54e-40	12.6904	KRT8	5.85e-42	26.2049	RBMS3	1.97e-186	46.6079	ENO2	1.37e-106	23.5114	KCNQ1	1.27e-113	8.05595	MARCKSL1	4.26e-235	1.91633	FLNA	5.41e-57	1.96803	CHST15	8.55e-114	16.5008	IFIT1BL2	1.7e-18	24.5026	GM34921	0.00112645	11.9278	WDR95
95	GGA2	9.39e-31	17.7083	JAKMIP1	2.34e-85	8.35018	RNF32	8.62e-41	11.2978	DAPP1	1.26e-66	2.82901	PRCP	5.78e-37	2.07429	WDR1	1.1e-08	1.67472	SERPINB1A	2.06e-40	12.2282	IGHD	7.07e-40	15.261	OSBPL6	1.32e-183	23.5411	ACTN1	9.89e-106	9.94073	LPL	5.52e-113	3.23805	PARP12	4.93e-235	3.42014	LSP1	7.2e-57	1.62692	SNX20	1.08e-112	7.18294	CHAC1	6.14e-18	11.6974	MEF2D	0.00114381	1.51213	IRF8
96	APOBEC3	1.72e-30	6.95174	CBX7	7.69e-85	8.93932	GIMAP8	1.11e-40	6.61491	PDZD4	2.18e-66	9.31243	FBL	1.52e-36	2.1737	SLCO4C1	1.12e-08	19.3284	ZDHHC2	2.13e-40	14.3996	GM15675	1.31e-39	20.2531	SDC2	3.03e-183	48.5989	SH2D4A	1.07e-105	15.3951	EPS8	2.56e-112	1.87563	IFI203	4.27e-233	2.0819	CD300A	3.22e-56	1.94236	MRGPRA2B	8.73e-111	51.4935	TST	6.54e-18	22.0135	BSG	0.00117355	1.5401	IL12RB2
97	CCR6	1.07e-29	21.0562	CCL1	1.26e-84	36.843	SMAD7	1.57e-40	5.08674	CD2AP	4.83e-65	2.94829	SLK	1.73e-36	2.0353	ACOD1	2.8e-08	4.55597	S1PR1	4.02e-40	6.6326	TNFRSF13C	9e-39	32.0966	CTTN	1.22e-180	40.6977	RAMP3	3.31e-105	25.3608	PFKP	3.9e-112	1.7332	PLXNB2	2.23e-230	2.17788	NFAM1	1.25e-55	1.89483	CD300LD	1.63e-109	6.69024	SLPI	7.25e-18	7.31698	ANKRD66	0.00122653	12.7742	ARAP2
98	GM15991	5.51e-29	19.4803	GPRIN3	1.45e-84	13.8367	ITM2A	5.45e-40	13.7879	TLR3	7.86e-65	8.64897	DPY19L1	2e-36	2.87296	WDR26	4.22e-08	1.65947	MRC2	5.52e-40	18.3317	POLN	2e-38	38.8532	BCAT1	2.38e-180	30.6924	CC2D2A	8.69e-104	12.2684	APLP2	8.02e-112	1.93471	ZNFX1	1.16e-229	2.94679	LY6I	1.5e-55	6.24903	AMER2	1.88e-109	38.8214	MAFF	1.29e-17	9.55448	SLC9A4	0.00128735	14.9541	TBC1D10C
99	HIP1R	1.03e-28	11.2266	FAM169B	5.28e-81	10.4167	PDCD4	9.35e-40	5.13822	GPR4	3.94e-64	7.21011	TSPAN13	7.18e-36	1.86254	H2-K1	4.79e-08	2.98159	ABCB9	6.11e-40	14.8542	CMA1	2.97e-38	411.575	EMP2	1.8e-177	41.2015	SCIN	1.4e-103	15.7385	CSF2RB	1.12e-111	1.71366	H2-AA	3.74e-229	2.13882	AP1S2	1.12e-54	2.36677	SH2D3C	2.44e-107	13.003	PLAGL1	2.06e-17	28.466	5033421B08RIK	0.00129644	19.0657	KLRA1
100	FAM129C	4.64e-28	31.0189	1500009L16RIK	5.58e-81	25.1183	PATJ	2e-39	14.5398	L1CAM	1.81e-63	4.24546	SMDT1	9.77e-36	2.03711	RAB37	6.03e-08	15.4938	IL2RA	1.29e-38	13.1928	SCD1	4.56e-38	24.0546	SOX4	2.18e-176	35.6022	CALM4	4.38e-101	39.3444	SPINK2	7.56e-111	6.46351	SCAMP2	2.79e-227	2.20825	SEMA4D	4.15e-54	2.07309	DENND4A	1.02e-106	4.71626	CCR1	2.53e-17	5.03565	ATP6V0B	0.00134994	1.5523	EYA1
101	SH3BP5	1.24e-27	6.69161	CD2	6.79e-81	9.14441	GM12840	2.65e-39	7.51317	PAK1	2.71e-63	3.64142	RASSF4	5.58e-35	2.07921	SNRPB	8.4e-08	1.58963	BMP7	2.16e-38	18.267	ENDOU	4.82e-37	18.227	EDA2R	5.03e-175	24.0969	CDKN2B	5.11e-100	17.6059	VDR	8.63e-111	3.82358	PEPD	6.83e-227	2.80383	ARHGEF10L	1.14e-53	3.04547	ACTN1	2.72e-106	8.82742	SH2D3C	2.58e-17	9.67269	PPP2R3D	0.00146957	8.44833	TNIK
102	FAM43A	2.94e-27	10.6251	ASB2	7.45e-81	23.4736	LIMD2	1.65e-38	5.17288	ITGAE	3.05e-63	6.97787	NR4A1	7.53e-35	1.84687	GM42418	9.82e-08	1.58171	SCG5	3.29e-38	12.5599	RAP1GAP	9.7e-37	27.3622	GLI3	2.87e-174	67.8907	SERPINB9	1.03e-99	8.06533	BATF3	1.38e-110	2.69893	CD74	1.56e-226	1.89687	AI839979	1.36e-52	3.15104	FPR1	3.31e-103	24.2031	SUCO	3.34e-17	11.0812	CCNB1IP1	0.0014994	12.2947	IKZF3
103	TXNDC16	5.1e-27	13.5545	ADAM12	4.07e-80	19.2721	VIPR1	2.42e-38	17.257	IFITM1	1.85e-62	3.20369	MBTD1	1.07e-34	2.51215	PTBP3	9.98e-08	1.89511	GIMAP1	1.74e-37	6.66893	PARD6B	1.34e-35	18.5733	FLNC	3.2e-174	29.2574	GALNT12	3.74e-98	14.5188	LGI4	1.43e-110	5.57094	REPS2	6.19e-224	4.98807	RASSF4	1.58e-52	2.21321	RASIP1	1.56e-101	28.0913	SLC43A3	3.97e-17	22.6781	ENKUR	0.00156054	19.5985	PIK3R1
104	S1PR1	5.28e-27	7.2063	LYSMD2	8.52e-79	15.9652	2001-09-01	7.8e-38	5.79505	HMGN1	2.29e-62	2.46467	AP1S3	3.6e-34	3.19266	DYNC1H1	1.25e-07	1.7334	CHAD	1.82e-37	8.85423	PALM3	2.36e-35	20.9781	ZFHX4	3.49e-174	20.4612	TMCC3	4.76e-98	9.65743	ADAM15	2.43e-110	1.68441	SP100	1.3e-223	1.75703	TNFRSF1B	1.68e-52	1.86718	CXCR4	5.39e-101	5.09357	ADGRG3	4.29e-17	14.5355	BC030499	0.00165298	19.8034	P2RY10
105	CDH17	1.16e-26	15.4144	IL17F	2.58e-77	36.8674	DENND2D	9.36e-38	10.1361	LRBA	6.5e-62	3.53062	ECE1	4.91e-34	2.93173	FER	1.46e-07	30.8664	GM48321	1.82e-37	8.85423	SNN	7.08e-35	31.1143	PAX3	2.55e-169	22.8139	FAM89A	1.2e-97	16.3184	SLC7A2	2.26e-109	5.82008	MPP1	3.86e-223	2.51337	PPP2R5A	2.83e-52	2.23929	S100A11	6.79e-100	5.69451	PNRC1	4.52e-17	5.23643	TNNI3	0.0016936	18.3927	ZAP70
106	GRAP	1.6e-26	12.6362	RORC	1.52e-76	16.0594	IGFBP4	1.13e-37	9.18406	CST3	1.17e-61	4.02377	CNN2	5.71e-34	1.69043	SRSF3	1.56e-07	1.51376	GM26614	1.82e-37	7.62032	SSPN	1.03e-34	31.617	PYCR1	6.27e-169	41.7232	SPSB1	1.85e-97	16.8596	CRAT	8.56e-109	2.67922	CALR	1.51e-221	2.03596	GDA	5.08e-52	1.6962	SLC22A15	2.03e-98	13.3593	IFITM1	5.79e-17	3.91744	CSTB	0.00175985	1.50982	CD247
107	GM28536	1.62e-26	8.0794	CTLA2A	3.87e-75	7.51895	GIMAP5	5.98e-37	5.53257	HRH1	7.45e-61	9.03224	NFKBIZ	1.12e-33	2.40824	ACTR3	2.6e-07	1.60836	GRIK2	1.82e-37	7.62032	CD200R3	5.9e-34	84.0712	TEAD2	1.75e-168	42.646	SPATA31D1B	2.08e-94	15.2636	PPP1R14B	7.77e-108	1.724	ZCCHC24	9.54e-219	2.53337	NFIL3	6.44e-52	2.40372	LST1	3.03e-98	4.53729	SLC40A1	7.58e-17	8.44311	KATNBL1	0.0018121	9.63436	CD2
108	TSNAXIP1	1.62e-26	15.9844	H2-Q7	1.01e-74	5.30537	RAPGEF6	1.16e-36	5.68482	PIP4K2A	9.87e-61	2.14878	CD209C	3.7e-33	6.53824	IER3IP1	2.65e-07	1.63577	PLATR3	1.82e-37	6.95451	C1QTNF9	1.39e-33	16.7555	ARHGEF17	2.11e-168	30.6853	CDCP1	2.17e-94	12.7518	RPS6KA3	8.78e-108	1.76899	ISG15	1.06e-217	1.68753	CLEC4A1	1.42e-51	1.55197	NR4A1	2.4e-97	4.11553	SMOX	7.62e-17	8.38496	ATP6V1B2	0.00182232	1.74798	KLRG1
109	NRXN1	1.62e-26	12.6134	CCDC88C	1.13e-74	6.09785	SH2D2A	1.16e-36	3.75012	SPINT1	2.26e-60	4.7899	SIGLECG	5.27e-33	3.07798	SERINC3	3.14e-07	1.7278	ASCL4	1.82e-37	6.50055	DMD	1.62e-33	35.3971	HDGFL3	9.77e-168	38.2945	TMEM123	2.66e-94	28.1026	CD226	1.1e-107	3.91219	H2-DMB1	4.31e-217	1.72973	FGD4	1.51e-51	2.63976	BTG1	2.19e-96	3.10032	F3	1.93e-16	21.7268	SDCBP	0.00189362	1.82911	CAMK2N1
110	GM27241	1.62e-26	11.0805	SH2D2A	4.72e-74	5.0519	PDE4D	2.67e-36	8.95184	TRAF1	6.51e-60	2.42227	MS4A6C	7.92e-33	1.52722	IKZF2	3.19e-07	6.37683	BAIAP2L2	1.82e-37	6.70581	GM26517	1.62e-33	18.0759	COL4A5	1.87e-167	33.2312	SERINC5	3.79e-93	9.48304	LRMP	5.54e-107	1.93797	PHF11D	5.13e-217	4.5905	LMO4	2.14e-51	2.13545	TYROBP	2.16e-95	3.39816	CSF3R	3.19e-16	3.50905	HNRNPM	0.00204888	1.66288	CYFIP2
111	FMN2	1.62e-26	10.4999	TECPR1	6.68e-74	6.55437	KLHDC1	9.95e-36	13.5749	CASP6	9.86e-60	3.37237	TUBA1A	8.7e-33	2.71386	ATP2A3	3.5e-07	11.526	CDH18	1.82e-37	6.37721	AI854703	2.1e-33	19.9021	TCIM	4.92e-167	33.3328	PAPSS2	9.09e-91	14.598	TENM4	1.73e-106	5.83654	RAB3IL1	3.85e-214	2.88343	FILIP1L	6.19e-51	3.04518	DUSP16	7.84e-91	9.68867	GM36660	3.25e-16	25.5997	BRD2	0.00206839	1.64105	ITGAL
112	IGKV1-135	1.62e-26	8.92362	AXIN2	1.16e-73	16.8897	RASAL3	1.13e-35	7.5512	CADM1	1.27e-59	9.06893	IL1RL1	1.61e-32	1.85074	PSMB4	3.66e-07	1.5948	CADPS2	1.82e-37	6.20183	RASSF6	3.33e-33	13.6349	FOXG1	2.57e-162	36.2896	CD70	2.3e-89	23.6969	LMNA	1.84e-106	1.71432	DMAC1	9.43e-214	2.3849	CSF1R	1.45e-50	1.61465	NLRP3	1.16e-89	7.22864	FAM221A	3.88e-16	28.9667	PNRC1	0.00207602	1.84742	SLA2
113	CRISP3	1.62e-26	8.30396	TCRG-C4	2.87e-73	20.3905	IZUMO1R	1.14e-35	15.4067	FCGRT	1.51e-59	2.44344	LBH	2.08e-32	2.01947	DDX17	3.82e-07	1.61834	GM13842	1.82e-37	5.49661	SLC6A12	1.68e-32	36.0982	TJP1	1.88e-161	30.8662	ANKRD35	2.68e-89	15.2419	ATPIF1	2.47e-106	1.73807	MARCKS	1.22e-212	1.91795	MBP	4.97e-50	2.60054	AW011738	2.53e-89	19.4757	GM47043	3.96e-16	14.8167	TRA2B	0.00209673	1.74233	PDCD4
114	2010309G21RIK	1.62e-26	8.07509	SPN	7.44e-73	5.83845	IPCEF1	1.73e-35	6.04293	ADGRA2	2.87e-59	8.25747	L1CAM	3.65e-32	2.94894	MAPRE1	4.94e-07	1.70107	LAMA3	1.82e-37	11.4395	GM20939	1.71e-32	23.4486	NID1	5.54e-160	24.9253	NECTIN1	1.05e-88	9.54485	DAGLB	1.23e-105	2.1308	HACD4	1.73e-210	2.02627	IFI27L2A	6.12e-50	1.60849	CRISPLD2	3.18e-89	33.7362	LSMEM1	4e-16	32.6972	SLC43A2	0.00219067	1.5967	PTPN22
115	IGHV7-3	1.62e-26	8.05363	MS4A4B	9.98e-73	5.08533	CELSR1	3.25e-35	13.1501	PMAIP1	3.68e-59	2.89008	TSPAN33	3.83e-32	4.25996	MIR142HG	5.13e-07	5.68395	HCN4	1.82e-37	8.34053	ZBTB32	2.01e-32	25.519	MCC	3.44e-159	45.1384	FAM49A	1.45e-88	9.37	NAAA	1.39e-105	1.70443	MAF	4.7e-208	1.83863	I830077J02RIK	6.23e-50	3.23191	ACTG1	8.53e-89	2.36006	PPP1R3B	4.73e-16	7.91826	RTN4	0.00223663	1.81033	NRARP
116	GM46348	1.62e-26	8.02593	IGSF9B	3.07e-72	17.2801	ADGRL1	3.34e-35	12.1449	RNASE6	1.07e-58	2.93515	H2-OB	5.61e-32	3.56764	TMIGD3	5.93e-07	21.524	GM28959	1.82e-37	7.4612	CACNA1I	3.87e-32	18.6261	CT025619.1	2.39e-156	35.111	PHLPP1	2.37e-88	9.75051	TAOK3	3.99e-105	1.64517	PTAFR	5.55e-208	1.73543	PTPRO	1.28e-49	2.64016	JAML	1.86e-88	10.8199	TLR6	6.31e-16	14.0426	EDEM1	0.002377	1.54339	KLRB1B
117	GM47409	1.62e-26	8.02593	NRGN	3.58e-72	16.7746	TBC1D10C	6.75e-35	5.22236	SHTN1	1.37e-58	3.52944	BEX6	9.93e-32	4.15734	ADGRE4	6.38e-07	10.8585	ZFP345	1.82e-37	7.28338	ITGA2B	7.39e-32	22.8004	LBX1	7.69e-156	13.6314	FABP5	7.78e-86	13.2447	PARVB	1.58e-104	2.00102	PTPRJ	9.17e-208	2.00478	NR4A1	1.42e-49	1.96507	PI16	1.09e-85	12.4966	GM16235	7e-16	8.52314	BNIP2	0.0024067	1.54641	DAPK2
118	IGHA	1.62e-26	7.99844	ABI3BP	7.63e-71	19.7849	2810001G20RIK	9.55e-35	10.1004	SLC7A5	7.03e-58	4.34136	CARD11	1.8e-31	4.16023	FBXO47	6.85e-07	18.7375	GM9961	1.82e-37	6.44129	GM31243	2.24e-31	27.844	VGLL3	1.15e-154	39.1935	TRIM7	1.04e-85	14.8219	DNA2	3.38e-104	2.1789	EPSTI1	2.58e-207	1.79154	KDM7A	2.75e-49	1.78333	RNF149	3.1e-85	4.84157	TMEM189	8.62e-16	6.42205	ZFP91	0.00250174	1.66999	PHACTR3
119	OLFR1416	1.62e-26	7.38545	IL17RE	4.82e-70	19.9249	ABCB9	6.64e-34	12.7322	LSP1	4.29e-57	2.25398	DOCK10	1.98e-31	1.92582	KHDRBS1	7.27e-07	1.7676	ODF3B	1.82e-37	6.44129	CD55	2.8e-31	22.0975	NCKAP1	2e-153	30.0087	FAM177A	2.98e-85	13.1551	YWHAH	3.72e-104	1.83728	LRRC25	1.15e-206	1.99802	MTUS1	3.21e-49	2.99637	RNF144A	5.61e-85	14.0828	PROSCOS	9.17e-16	26.6104	TCF4	0.00259733	1.57996	CD160
120	GM43388	1.62e-26	7.06884	CD82	6.99e-69	6.50847	S1PR4	6.75e-34	9.84327	TBC1D9	7.75e-57	2.79824	CLEC4G	2.42e-31	6.62291	CHST15	8.81e-07	10.6303	HLF	8.13e-37	27.9919	SORCS2	3.38e-31	20.7425	GHR	6.15e-151	28.0939	HHIP	1.38e-84	12.8749	LUZP1	8.36e-102	2.37014	PID1	1.23e-206	1.87503	PTPN6	6.68e-49	1.68481	FOS	8.28e-85	2.73508	H2-Q2	1.04e-15	11.6339	XIST	0.00259938	4.27524	PDE2A
121	IGHV3-1	1.62e-26	6.98143	KBTBD11	7.69e-69	11.0373	ART4	1.04e-33	7.80476	TSPAN33	3e-56	4.7668	DENND4A	3.17e-31	1.84846	SYDE2	9.01e-07	19.3512	1500009L16RIK	1.22e-36	19.3157	GNG7	2.7e-30	18.1865	PACSIN3	1.98e-150	42.8598	ANKRD33B	3.56e-84	4.4158	2009-09-01	9.66e-102	1.65698	GUSB	3.09e-206	1.99484	IFI207	1.61e-48	1.95146	DHRS9	1.62e-78	15.3315	OPRL1	1.04e-15	14.1491	FNBP1	0.00262238	2.00352	FYN
122	CRB3	1.62e-26	6.66662	ITGAE	8.01e-69	23.9847	TMIE	1.11e-33	8.08275	SLAMF7	5.21e-56	2.45777	EGR2	6.84e-31	2.21597	DDX3X	9.44e-07	1.98387	TNIK	4.17e-36	10.4146	BANK1	3.57e-30	25.75	WNT5A	6.27e-149	35.5709	GRK3	6.24e-84	9.50711	ARRB1	5.38e-101	1.72218	IFITM2	7.66e-205	1.64793	FAM129A	6.85e-48	2.00582	CXCL2	4.13e-78	4.1067	CD300LF	1.11e-15	5.48473	PCDH17	0.00262812	26.8304	PEAR1
123	HCRTR2	1.62e-26	6.10892	CD27	3.86e-68	8.20964	LRRC6	1.12e-33	9.14925	TBC1D4	5.44e-56	2.44866	IFITM3	7.03e-31	1.68782	ROCK1	1.06e-06	1.51765	GM29243	1.29e-35	16.3553	MS4A2	3.55e-29	15.4423	HOXC6	1.09e-148	32.681	SDHAF1	9.25e-84	9.55471	HOPX	1.3e-100	1.89713	CFP	8.81e-205	1.96738	OAS3	1.02e-47	2.20546	NFKBID	6.16e-78	5.18767	ANKRD22	1.82e-15	17.6456	TMED9	0.00269696	1.59807	HSD11B1
124	IGKV3-5	1.62e-26	6.10892	NRIP1	4.03e-68	8.82093	NLGN3	1.19e-33	7.69808	DOCK10	1.99e-55	2.27564	UST	7.05e-31	4.43129	ATF4	1.13e-06	1.7916	TRAV6-7-DV9	8.97e-35	12.3162	BSN	1.66e-28	26.7873	FAM198B	2.3e-148	41.4786	GM37422	1.11e-83	9.97223	BCAM	5.68e-100	6.4136	PIRB	4.14e-203	1.67555	IFI209	1.19e-47	2.42539	TRIB1	1.17e-77	5.04698	2010310C07RIK	1.82e-15	16.1297	GM3448	0.00269716	20.5964	MCTP2
125	IGHV5-17	1.62e-26	5.62526	CHST2	5.73e-68	20.3761	1700062C10RIK	1.55e-33	25.0007	PTMS	3.77e-55	2.4718	WFDC17	9.29e-31	1.6973	DDX5	1.25e-06	1.5443	1700012B07RIK	2.95e-33	12.2902	GNAZ	1.63e-27	38.5985	SNAI2	3.53e-146	41.7458	NFKB2	5.59e-82	7.28311	STK32C	2.03e-99	4.68243	OAS2	6.06e-203	2.60723	TTC7	2.96e-47	2.10312	PIP5K1B	1.62e-77	23.4361	IRAK2	1.82e-15	9.20676	MEF2C	0.00277149	1.54596	D16ERTD472E
126	CHIA1	1.62e-26	4.08065	PLCG1	1.66e-67	11.8047	CCDC88C	2.15e-33	4.3402	CDC14A	8.91e-55	3.20971	CYTIP	1.34e-30	1.59897	PPP2R5C	1.29e-06	1.7554	TRBC1	3.98e-33	7.51399	A330035P11RIK	1.18e-26	19.4408	FST	8.48e-146	18.9347	CSRP1	8.24e-82	10.0204	KIF19A	4.53e-99	5.13503	METRNL	7.6e-202	1.85597	ACER3	5.04e-47	2.33658	TGM2	3.86e-77	6.26192	4931406B18RIK	3.28e-15	13.6994	HYAL1	0.00280733	13.007	PPP1R16B
127	FAM83G	1.62e-26	10.9511	D16ERTD472E	4.54e-67	4.93653	RPS27	3.51e-33	2.80652	GRIA3	1.34e-54	7.07324	RAMP1	1.64e-30	2.52285	WNK1	1.43e-06	1.67098	PPP1R16B	3.77e-32	8.01782	4930426D05RIK	1.66e-26	19.5078	TMEFF1	1.34e-145	35.3453	ARL5C	4.36e-81	9.69231	CCL9	1.25e-97	1.84237	PTPN18	1.54e-201	1.72939	SMPDL3B	5.13e-47	6.0212	OSM	4.06e-77	7.41589	GM12589	4.13e-15	26.2661	GM26670	0.00283209	19.959	CCDC88C
128	IGHV1-18	1.62e-26	10.755	KRT83	1.64e-66	17.0186	UNC5CL	6.43e-33	10.1512	GRAMD4	1.38e-54	2.32891	SOD1	1.65e-30	1.85344	EIF4H	1.51e-06	1.52132	TCF7	4.25e-32	7.63698	A430057M04RIK	1.97e-26	19.3282	SEMA3A	3.58e-145	28.1034	BCL2A1A	5.86e-81	6.68538	AXL	2.05e-97	2.52499	CNDP2	1.02e-200	2.08838	BC035044	1.38e-46	4.45882	CD80	9.42e-77	7.76062	BC018473	4.65e-15	11.4432	DDX24	0.00285704	1.81661	ITIH5
129	IGKV19-93	1.62e-26	10.6258	PLCB4	1.59e-65	18.7813	A930024E05RIK	8.52e-33	9.84003	PDIA5	1.41e-54	7.06428	CRIP1	3.48e-30	2.13953	JAK1	1.74e-06	1.61097	FBXO27	4.26e-32	15.4884	TMEM255A	4.47e-26	15.2977	SEMA5A	5.65e-143	21.5997	PCGF5	1.66e-80	9.56822	CHN2	2.74e-97	2.63578	TOR1AIP1	5.84e-200	1.74786	GPCPD1	3.73e-46	2.26267	VPS37B	1.49e-76	4.22079	GM8225	9.58e-15	9.75292	GM21781	0.00293399	16.8349	TECPR1
130	LRRC10B	1.62e-26	8.32236	IL9R	2.19e-65	18.9434	CBLB	2.69e-32	5.77971	GM2A	3.29e-54	2.25251	PHF11B	7.76e-30	2.03152	RSRC2	1.82e-06	1.66705	TOX	4.32e-32	11.6987	FAM129C	6.46e-25	52.9297	KIRREL	6.36e-143	12.1395	HMGN3	2.22e-80	19.3102	EPHX1	3.43e-97	3.94278	NIPA2	6.46e-200	2.12095	DNA2	5.37e-46	2.96839	RETREG1	2.56e-76	7.15719	1700042O10RIK	1.06e-14	8.05184	BC1	0.00296771	25.9404	CHSY1
131	SHANK2	1.62e-26	8.32236	ADGRL1	2.35e-64	14.2645	PELI1	7.56e-32	5.01214	UST	3.65e-54	5.05857	NFKBIA	8.46e-30	2.00329	NIPBL	1.83e-06	1.57211	FRMD5	3.89e-31	29.3908	GM44037	1.01e-24	48.8836	HSPB2	3.45e-140	17.0676	MAP3K14	3.84e-80	9.82437	SMDT1	5.15e-97	1.66814	SH3BGRL	2.66e-199	1.77027	DOK3	5.41e-46	2.34117	OSGIN1	5.5e-76	15.7219	BNIP3	1.54e-14	4.66775	CMPK1	0.00308511	2.05548	DUSP2
132	CRIP3	1.62e-26	7.83592	H2-Q6	2.5e-63	5.22522	PACSIN1	8.13e-32	11.0203	MGL2	5.18e-54	5.71522	ALCAM	1.1e-29	1.81753	DQX1	2.01e-06	23.3305	GABBR1	1.57e-30	10.965	CD79B	3.87e-24	21.7222	PRRX2	3.86e-139	32.7276	FNBP1L	6.56e-80	8.30625	IL6	1.14e-96	6.19126	LGMN	2.78e-199	1.5059	TMEM38B	7.91e-46	2.79519	SELENON	2.35e-75	9.29006	LMNB1	1.88e-14	6.82938	S1PR3	0.00335853	11.2894	CUEDC1
133	GM29724	1.62e-26	7.27857	TRIB2	2.54e-63	9.38817	GM42722	1.13e-31	11.8534	NFKB1	7.13e-54	2.49633	GM2A	1.14e-29	1.82533	GM29562	2.04e-06	19.7042	ABLIM1	2.06e-30	5.69355	TMEM163	4.86e-24	16.8857	RBFOX2	4.04e-139	30.7474	LRRK1	1.03e-79	9.04991	NFIX	2.24e-96	1.97516	CD40	2.84e-198	3.29131	ABI3	1.17e-45	3.74402	SIRPB1B	1.17e-74	7.74576	GM48277	1.95e-14	11.0759	DEGS1	0.00337082	1.60554	GATA3
134	GM16630	1.62e-26	7.18835	XLR4C	1.55e-62	17.1646	CACNA2D4	1.46e-31	14.02	NEURL1B	7.53e-54	5.70892	UVRAG	1.35e-29	2.31279	CD84	2.13e-06	1.61191	PGLYRP2	2.15e-30	14.8501	MAOB	1.05e-23	24.5794	HHIPL1	6.31e-139	19.1796	M1AP	1.59e-79	17.8425	LACTB	2.77e-96	2.02628	MNDAL	6.37e-198	1.94398	CD2AP	1.25e-45	2.30504	CHAC1	1.84e-74	17.2798	IFNLR1	2.97e-14	17.2897	FURIN	0.00350965	2.04014	KCNIP3
135	PECAM1	1.75e-26	11.2542	GRAP2	2.9e-62	8.67612	IFT80	1.58e-31	11.4001	B4GALT4	8.17e-54	4.79675	NUP210	1.43e-29	2.07943	PI16	2.33e-06	8.44679	SHE	2.62e-30	15.7199	CAND2	1.78e-23	18.2554	STARD13	6.38e-139	16.5604	ETV3	3.14e-79	11.7389	CRIP1	3.83e-96	2.40572	NFXL1	6.4e-198	3.12307	SAT1	1.51e-45	1.86439	SLFN4	5.96e-74	8.56996	GM39321	4.44e-14	8.92645	ST8SIA4	0.00352167	1.73754	PPP3CC
136	BFSP2	4.62e-26	28.0216	RAMP3	3.24e-62	14.9625	MLLT3	3.01e-31	6.67789	PKIB	1.47e-53	3.27594	GRAMD4	2.91e-29	2.09915	TAB2	2.71e-06	2.11154	GGT1	5.18e-30	23.3695	KLHDC8B	2.08e-23	20.5927	HOXD8	4.09e-138	26.1268	IDI1	7.64e-76	11.029	VDAC1	4.56e-96	1.60048	CLEC4A2	8.15e-198	1.94404	TALDO1	1.64e-45	1.6151	NFE2	1.65e-71	14.1946	NLRP3	5.02e-14	6.53643	ATRX	0.00352646	1.74945	GM33104
137	AFF3	5.27e-26	17.6149	SNTB1	8e-62	13.1657	CD2	1.67e-30	6.34057	GM14161	1.58e-53	6.8191	DNA2	3.07e-29	2.36716	ZC3HAV1	2.71e-06	1.7582	PLCB4	1.27e-29	13.6893	COBL	1.08e-22	24.8953	LAMA5	1.02e-137	20.4254	CBLB	1.18e-75	7.74474	MPP6	2.62e-95	1.82643	H2-EB1	1.14e-197	1.87123	CERS6	4.08e-45	2.2028	GM20406	8.99e-71	16.2585	MALAT1	7.74e-14	2.35221	ENO1	0.00360781	1.64675	BAIAP3
138	PTPRCAP	6.14e-26	6.75604	TNFAIP3	1.18e-61	5.1641	UBASH3A	2.53e-30	14.5086	CLEC10A	4.78e-53	3.85728	HERPUD1	3.27e-29	2.35751	PAPOLA	2.88e-06	1.54086	IL1R1	1.88e-29	23.0105	CPLX2	1.58e-22	23.5989	KCNIP1	2.75e-136	25.3403	ZBTB46	8.26e-73	10.2294	TIAM1	3.18e-95	1.7081	CLEC4B1	1.76e-197	3.041	ARHGEF37	4.09e-45	7.11635	PPP1R15A	1.59e-70	5.82343	CEBPB	1.67e-13	3.22685	GM20506	0.0036873	14.4758	H2-Q7
139	IRF4	5.34e-25	9.13549	LIF	1.74e-61	29.4822	GIMAP7	9.96e-30	9.51907	HOMER2	7.91e-53	5.77295	FOSB	6.52e-29	2.19357	PTP4A2	2.93e-06	1.89493	USP20	5.3e-29	16.073	E230001N04RIK	3.7e-22	17.1349	NAV3	6.23e-135	15.3392	SPIB	1.02e-72	8.59518	ACLY	4.88e-95	1.747	APP	2.02e-197	1.6303	RNF213	6.93e-45	2.00902	PDE4B	6.87e-70	7.18895	CCL4	1.67e-13	7.1165	SEC11C	0.00370062	1.60882	CCND2
140	GM46218	3.88e-24	22.182	SYTL2	5.76e-61	9.5979	PTPRCAP	1.3e-28	3.69067	AVPI1	9.65e-53	2.9299	DAPK1	1.27e-28	2.59597	TMEM154	3.06e-06	9.02346	KRT83	6.36e-29	21.3486	FCER2A	1.09e-21	13.13	KLHDC8A	8.44e-134	31.0174	H2-Q6	1.35e-71	5.8043	TEP1	1.09e-94	1.70472	IFIH1	7.32e-197	2.60318	ABCD2	1.41e-44	3.31645	GM13822	2.68e-69	18.808	ABCA13	2.27e-13	14.0843	4933404O12RIK	0.00379002	12.711	4833403J16RIK
141	STK17B	4.5e-24	4.54087	TRAF1	1.23e-60	5.52601	STK17B	1.64e-28	2.5953	AFDN	2.83e-52	3.27892	KLRB1B	1.98e-28	2.62556	HS3ST1	3.13e-06	13.8141	SH2D2A	7.31e-29	5.48546	AVPR2	1.97e-21	19.0202	PARD3	6.61e-132	28.9286	MEX3B	1.72e-71	14.1497	ALDOC	1.6e-94	2.59031	H2-AB1	1.17e-196	1.72877	PPP1R15B	5.61e-44	2.11342	ENTPD3	6.42e-68	29.8686	MXD1	3.2e-13	5.49486	COPB2	0.00380846	1.62074	TCF7
142	GIMAP1	4.64e-24	5.83315	AEBP2	4.06e-60	6.16066	RPLP1	3.5e-28	2.74969	PPM1M	4.51e-52	3.52267	TGIF2	2.71e-28	4.35455	COTL1	3.44e-06	1.59168	ABI3BP	7.51e-28	16.0612	DNM3	6.18e-21	25.0559	MB21D2	1.22e-131	34.7252	TMEM131L	3.35e-71	6.85154	BCL2A1A	1.88e-94	1.82443	IFIT2	4.08e-196	3.70172	TMC6	1.08e-43	3.02183	AQP9	1.03e-67	14.9366	PTAFR	5.12e-13	5.0894	1700020I14RIK	0.00382612	1.61369	SELL
143	PGAP1	6.27e-24	14.1111	SLAIN1	6.04e-60	11.7723	TMEM108	4e-28	10.0622	FASN	8.82e-52	3.724	ST8SIA6	3.41e-28	5.00135	SELENOM	4.1e-06	14.8022	ADAM12	9.52e-28	16.3448	SERPINB1A	1.36e-20	88.9736	SYDE2	5.1e-131	15.6739	ARL5A	5.65e-71	7.60872	PIK3R6	1.92e-94	2.05891	ARHGEF10L	7.23e-196	2.61352	GRK5	1.89e-43	3.09332	PILRA	2.5e-67	6.50325	IL1B	7.42e-13	3.25906	KDM2A	0.00383654	1.66766	SEMA4C
144	POU2F2	1.19e-23	5.70068	2001-09-01	1.17e-59	6.32431	RIPOR2	4.99e-28	3.49384	CTNNA1	1.67e-51	2.43846	FGD2	4.79e-28	2.1956	FAM102A	4.31e-06	8.73253	S1PR4	1.08e-27	11.2001	PCP4L1	2.74e-20	19.2257	TPBG	8.47e-131	10.8161	MMP7	5.95e-71	55.9091	NAV1	1.79e-93	1.88839	SYNJ1	1.81e-194	1.90594	CSGALNACT2	3.31e-43	2.54562	CCPG1	6.81e-67	8.54192	MGAM	8.09e-13	11.9697	CTNNB1	0.00389225	1.6226	CRIM1
145	SLAMF6	1.22e-23	11.1647	HCST	1.33e-59	4.28531	GM47015	5.47e-28	12.2173	CCDC88A	1.8e-51	2.53226	MYADM	5.11e-28	1.62825	CLK1	4.36e-06	1.7297	4833412C05RIK	1.46e-27	12.6437	GM13889	4.95e-20	18.4537	HAND2	5.67e-130	25.1055	P2RY10	6.61e-71	4.97524	S100A10	3.94e-92	1.75094	EVI2A	5.45e-194	1.9571	TYROBP	2.6e-42	1.50117	2007-03-01	2.69e-66	5.55397	LEKR1	9.98e-13	20.3123	GRTP1	0.00402209	25.5324	NRGN
146	ACSF2	3.16e-23	24.8927	RNF125	2.89e-59	7.06529	GM9889	1.01e-27	11.8033	ALCAM	2.03e-51	2.00205	ACER3	5.43e-28	1.97191	LIMS1	4.54e-06	1.89335	ITPR3	4.14e-27	8.78677	P2RX1	7.12e-20	14.0026	DTNA	3.58e-129	29.3742	ARPIN	7.31e-71	14.2233	ANXA4	1.48e-91	1.91679	GNPDA1	8.6e-194	2.28292	TMSB10	2.77e-42	1.54285	GGT5	1.26e-65	12.4847	NUDT4	1.28e-12	5.05401	GM29666	0.00406189	12.6789	SETBP1
147	GPR18	4.02e-23	13.9676	PDCD4	2.05e-58	4.79003	CRLF3	1.81e-27	5.86703	WDR86	9.58e-51	5.26539	ZMIZ2	8.71e-28	2.54017	CISH	5.39e-06	13.0477	RINL	5.61e-26	6.37554	NEK2	7.48e-20	23.5028	HOXB6	5.37e-129	9.9529	NCK2	1.09e-70	7.97008	SDC1	2.36e-91	3.1866	PDIA6	1.51e-192	1.87091	SAMSN1	3.93e-42	1.72447	SLCO4C1	1.73e-64	18.8868	RAB20	1.87e-12	7.95592	AP2B1	0.00437033	1.572	NUP210
148	CACNA1E	2.6e-22	20.2747	NPNT	2.66e-57	19.6365	TESC	1.95e-27	7.17693	LAG3	5.39e-50	6.8349	CORO2A	8.81e-28	1.83834	VEGFA	5.48e-06	6.4791	STAB2	2.11e-25	14.3817	3300005D01RIK	2.3e-19	23.6403	RBPMS2	2.32e-128	26.5395	TNFRSF4	8.68e-70	9.71714	ADAM10	2.48e-91	1.52215	SERP1	4.82e-191	1.81811	EMILIN2	1.03e-41	1.5152	ADIPOR1	2.45e-64	5.64773	NEAT1	2.53e-12	4.55001	AOC2	0.00438067	12.8226	HIP1R
149	PTP4A3	4.91e-22	10.8928	GSTP3	2.09e-56	14.0651	CXCR6	2.61e-27	4.13885	HERPUD1	6.24e-50	2.64037	TNFAIP3	1.08e-27	1.76187	DAZAP2	5.88e-06	2.01055	GIMAP6	2.14e-25	3.80254	GRIK5	2.9e-19	22.5872	ITGBL1	5.05e-128	26.6533	AEBP2	9.65e-70	8.25906	BAIAP2	2.66e-91	2.05643	DDX60	8.22e-189	2.46715	SORT1	1.28e-41	4.14788	GADD45A	1.47e-63	6.87486	GM26656	2.99e-12	12.4493	SPP1	0.00440439	3.79587	RAB27B
150	JAKMIP1	8.62e-22	8.18318	TCRG-C1	9.53e-56	19.149	PITPNM2	4.13e-27	12.2946	GM20506	7.73e-50	7.85811	RIN3	1.13e-27	1.88241	TM6SF1	6.72e-06	1.63142	UBASH3A	2.68e-25	15.1021	CSPG5	7.59e-19	26.2667	MECOM	6.46e-128	12.1609	PLEKHS1	1.18e-69	9.66939	FCGR2B	6.22e-91	1.56379	FCGR4	1.45e-188	2.30041	SIRPB1C	3.67e-41	2.28427	C5AR1	1.88e-63	4.53045	GM10804	3e-12	8.2439	HSPB1	0.00440795	13.5824	ITK
151	LAMB3	2.43e-21	15.1942	SLAMF6	1.28e-55	10.9856	RAPGEF4	7.81e-27	10.0327	CCL17	1.48e-49	9.50777	ARF2	2.53e-27	2.34445	GLS	6.9e-06	1.68598	GIMAP4	2.92e-25	5.70838	AKAP2	1.2e-18	26.7608	PKIA	7.32e-128	14.408	TMEM176A	7.65e-69	7.80709	SH3KBP1	2.01e-90	1.5382	SAMHD1	7.54e-188	1.53504	PTPRC	3.95e-41	1.51266	2810474O19RIK	3.55e-63	5.45552	ID1	3.33e-12	12.2075	NSD1	0.00444124	1.90933	CD96
152	PDE7A	6.27e-21	8.52192	AW112010	1.98e-55	2.03247	GRAP	9.26e-27	8.40097	LTA4H	3.34e-49	2.61051	KRT80	3.3e-27	2.6267	TMEM30A	7.08e-06	2.08806	AW112010	4.31e-25	2.11189	PLCXD1	1.95e-18	13.2994	H1FX	1.14e-126	42.6692	PDCD1LG2	1.59e-68	8.46599	4930512J16RIK	2.2e-90	6.44602	PDIA3	7.79e-188	1.79642	CD244	4.51e-41	2.11695	TRPM2	4.22e-63	11.8033	CLDN15	3.46e-12	14.731	ZFP169	0.00457546	10.3443	BSPRY
153	LYNX1	5.94e-20	24.0669	TCRG-C2	1.32e-53	16.2695	ITGA7	9.31e-27	14.5483	ASS1	3.93e-49	2.93646	H2AFZ	3.87e-27	2.07057	SELENOT	7.66e-06	1.91013	CD6	4.34e-25	12.7221	SPIB	3.17e-18	33.0503	EML1	7.61e-125	15.4102	HCN3	1.15e-67	8.67331	CREB5	4.05e-90	2.18447	IFIT3	6.11e-187	3.00941	AHR	4.87e-41	2.47747	CASS4	8.15e-63	10.742	IFRD1	3.59e-12	7.86764	TNFRSF23	0.00458051	6.17023	NLRC3
154	SNX29	3.9e-18	11.5332	CCR6	4.58e-53	12.0929	PECAM1	1.69e-26	5.63721	TRAPPC5	8.24e-49	3.31887	IL6RA	4.13e-27	1.65368	DCDC2B	7.99e-06	15.6526	RAPGEF4	4.43e-25	19.3452	SCIN	7.48e-18	42.7577	SCD1	2.13e-124	15.3623	BMPER	1.3e-67	8.2801	FAM162A	5.6e-90	2.03637	STARD8	1.39e-186	4.0614	RARA	9e-41	2.00526	MCL1	1.4e-62	2.99897	SRGN	3.73e-12	3.17034	GM37696	0.0046023	20.7735	ADORA2A
155	SERPINB1A	4.65e-18	9.588	GBP4	1.74e-51	8.40803	HS3ST3B1	2.17e-26	9.53307	GRAP2	1.27e-48	2.52017	FCOR	6e-27	4.5959	KMT2E	8.53e-06	1.51666	PKP3	4.63e-25	10.9039	KRBA1	7.95e-18	19.247	FZD2	4.07e-124	12.7972	ZBTB18	4.62e-67	7.90872	SLC27A3	2.86e-89	5.67101	CTSB	5.67e-186	1.83569	IFNGR1	1.1e-40	1.67725	PLEK	1.43e-62	4.00928	ARG2	3.76e-12	5.81402	QK	0.0046883	1.5396	CLNK
156	NEIL1	4.73e-18	10.8962	TTN	1.73e-50	12.6833	MS4A6B	2.42e-26	3.50503	MICAL1	1.94e-48	2.3184	ARL5B	7.75e-27	2.00994	TMEM71	8.66e-06	11.5268	TNFRSF4	7.44e-25	13.6118	HYKK	1.24e-17	16.3309	CLDN12	4.8e-122	35.2036	STAT4	4.77e-67	8.54894	DBI	2.99e-89	1.66823	CEPT1	3.22e-185	2.13102	SP100	1.19e-40	1.74103	HIST1H2BC	1.35e-61	6.85895	RHOV	4.82e-12	11.8807	SGPL1	0.00468893	1.53824	F2R
157	AC125149.3	8.27e-18	15.5027	DTX1	2.31e-50	13.9498	TESPA1	3.23e-26	7.46596	GPR82	4.18e-48	7.07675	FH1	7.8e-27	3.32893	ELOC	9.01e-06	1.50213	CDKN2A	9.23e-25	12.053	ATP8A2	2.11e-17	17.6743	FKBP11	7.87e-122	18.6414	NR4A3	5.33e-66	7.90292	PYCARD	4.98e-89	1.73252	FRMD4A	5.63e-185	2.55681	CAMK2D	1.42e-40	2.03512	CDK2AP2	2.66e-61	6.14137	DNM3OS	6.16e-12	21.882	SCARB2	0.00474637	1.72329	DAB2IP
158	ZFP318	1.07e-17	12.9732	SPRY1	2.7e-50	17.4242	ZFP831	3.65e-26	11.1541	MTMR4	9.37e-48	3.59996	ZYX	9.68e-27	1.74266	ST6GALNAC5	1.02e-05	19.4027	PSD2	1.08e-24	13.1539	PPM1E	2.58e-17	24.2738	GPX8	1.71e-121	14.1514	CD1D1	8.09e-66	14.2397	RAMP1	1.01e-88	1.81608	SNX5	1.3e-184	1.83384	GPR132	1.47e-40	1.80061	RABGEF1	3.92e-61	7.85652	AMN1	8.8e-12	8.89644	4933433G15RIK	0.00482287	16.1272	PPM1J
159	CNN3	1.47e-17	11.5677	LOCKD	6.12e-50	9.85641	GM43698	4.9e-26	7.33057	PRCP	2.46e-47	1.98509	ELMO2	1.03e-26	2.21576	TRIM25	1.05e-05	1.853	MS4A4B	1.1e-24	5.81757	GRAP	2.66e-17	8.68226	SPRY4	1.99e-119	13.6791	RABGAP1L	1.05e-65	8.33309	SLC48A1	2.28e-88	1.59421	TLR1	2.67e-184	3.28944	C1GALT1C1	1.65e-40	3.01236	DMXL2	4.51e-60	8.2532	VEGFA	1e-11	4.45991	STK35	0.00508716	9.4163	MYO6
160	PRKCE	2.08e-17	8.4631	SDCBP2	6.92e-50	15.8037	FOXO1	1.32e-25	6.32189	PRSS57	3.43e-47	4.62902	MS4A4C	1.63e-26	1.61644	PRRC2A	1.16e-05	1.58174	SPN	1.15e-24	7.32837	KLHL23	3.28e-17	26.5391	FSTL1	1.92e-118	20.5819	APOL10B	1.88e-65	9.58968	F7	4.9e-88	2.7803	NDUFA4	3.82e-184	1.67533	GLUD1	1.75e-40	1.70611	SLC25A33	8.01e-60	11.6008	P2RY2	1.34e-11	14.6476	MATR3	0.00526287	2.36651	ZFPM1
161	2210414B05RIK	3.13e-17	9.38237	GIMAP5	6.89e-49	5.2389	FRAT2	1.88e-25	7.32587	DPY19L1	5.46e-47	2.59552	NFAM1	2.61e-26	1.55404	PIP4K2A	1.26e-05	1.66777	TASP1	1.39e-24	12.6532	NEDD4	4.71e-17	11.2533	UACA	1.21e-116	42.5661	CXCL16	1.17e-64	6.87761	PTPRS	9.86e-88	2.09472	HMOX2	4.13e-184	2.22427	IRF5	2.01e-40	2.06648	ST3GAL6	1.52e-58	7.74304	2810474O19RIK	1.62e-11	6.38107	GM26825	0.00537485	11.0921	DUSP5
162	GM26531	3.83e-17	9.06445	TNFRSF10B	9.74e-49	17.4366	SARAF	3.09e-25	4.96819	CCDC102A	5.99e-47	4.61033	GRASP	4.24e-26	3.46584	CD55	1.26e-05	13.2118	KCNH6	2.15e-24	7.8118	PDGFRB	6.19e-17	18.3131	DMWD	3.69e-115	13.0037	GCA	1.25e-64	9.64445	ZYX	1.39e-87	1.63601	5031439G07RIK	6.14e-184	1.86243	RBPMS	4.44e-40	3.13238	RETN	3.67e-58	25.476	SYNE1	1.69e-11	12.3774	SSR1	0.00549178	1.51264	GM45716
163	FOXP1	5.79e-17	5.45992	IL13	3.11e-48	23.4778	GGT1	4.7e-25	9.63691	TMEM238	6.94e-46	3.98309	BATF3	5.74e-26	2.42628	JPT1	1.28e-05	1.56618	CRYBA4	2.45e-24	23.1251	MAPK11	1.42e-16	16.3293	GCHFR	7.36e-114	32.4983	SEPSECS	1.53e-64	12.5412	CERK	7.53e-87	1.52023	LAMP1	3.34e-183	1.69076	STAT1	7.96e-40	1.83169	PLA2G7	5.57e-58	5.11089	GLA	1.8e-11	7.74307	KMT2E	0.00581348	1.94249	TNK2
164	GM20696	5.88e-17	11.7697	LTA	5.27e-48	13.6408	BDH1	6.9e-25	14.5931	CD209E	8e-46	9.18001	FFAR2	6.19e-26	3.29674	RNF130	1.49e-05	1.52892	CABP7	3.37e-24	6.15416	HVCN1	3.84e-16	10.4983	SOX21	3.44e-113	8.19623	KCNN1	8.26e-64	8.90493	TUBB5	8.5e-87	1.66209	FGD2	4.92e-183	2.49554	PSMA7	1.54e-39	1.71674	VASP	7.75e-56	5.00291	RAB44	1.85e-11	5.04837	SOAT1	0.00582278	1.93407	TSHZ3
165	GM2912	7.13e-17	6.89081	TNK2	5.37e-48	6.71166	RPS21	7.49e-25	2.60742	PLCB2	8.2e-46	2.84746	CTSH	7.05e-26	1.58468	RAB11B	1.51e-05	1.53079	CCDC88C	3.4e-24	4.71695	GM26720	5.59e-16	17.0886	PAK3	7.46e-113	21.6033	GM47957	1.26e-63	6.99968	MFHAS1	8.61e-87	2.10953	ERP29	9.37e-183	1.63794	IGSF6	1.65e-39	2.2057	EMD	2.64e-55	7.4981	CLEC4E	1.98e-11	4.64463	SEC61A1	0.00584336	1.69996	PIM2
166	GM3227	7.88e-17	5.92699	VPS37B	1.13e-47	3.61302	CCR9	8.05e-25	8.63339	ADAM23	8.88e-45	9.70533	P2RY10	1.04e-25	1.73208	HNRNPH2	1.53e-05	1.77131	F420014N23RIK	5.02e-24	6.71206	RAB27B	1.07e-15	30.9166	DLG5	4.19e-112	27.1343	DUSP15	1.67e-63	7.5838	MAN2A2	1.25e-86	1.71095	SLFN2	3.26e-182	1.65571	TIAM2	2.12e-39	5.25122	COQ10B	4.55e-54	5.6789	E330009J07RIK	2.43e-11	11.7215	WIPI1	0.00603884	10.0415	GPRIN3
167	SFN	1.09e-16	21.28	STAB2	1.27e-47	24.7607	GM37387	1.05e-23	9.57599	CD244	3.79e-44	1.96806	ARHGAP15	1.79e-25	1.66504	APBB1IP	1.62e-05	1.80822	RNF125	6.84e-24	7.66438	FCRL5	2.46e-15	13.0156	AKR1C18	1.12e-111	30.8199	MLLT6	1.73e-63	7.7036	DNMT3A	1.27e-86	1.89365	MS4A8A	3.62e-182	3.23473	PIP4K2A	4.41e-39	1.77492	CXCR1	5.29e-53	23.537	GSR	2.61e-11	3.74789	SRSF3	0.00621452	1.64863	GM14029
168	MAPK11	1.26e-16	19.424	PDE7A	1.75e-47	7.00245	MYB	2.14e-23	6.43533	CMTR1	5.94e-44	3.47108	ST8SIA1	2.06e-25	4.14553	ARID1A	1.84e-05	1.85451	TMEM102	9.04e-24	9.46309	CD22	4.11e-15	19.8141	PCDH18	5.52e-111	11.5487	TPM1	2.07e-63	6.95755	PGAM1	1.61e-86	1.60992	LAMP2	1.18e-181	1.58574	ARHGDIB	5.6e-39	1.53824	OGFRL1	2.52e-51	6.52842	C920021L13RIK	4.32e-11	26.1254	STX4A	0.00624772	1.77517	COBLL1
169	MYL4	2.24e-16	13.975	CD96	1.99e-47	8.5638	DZIP1	2.2e-23	12.966	ANP32E	7.04e-44	2.1096	TRPS1	2.89e-25	1.70294	MAPKAPK2	1.87e-05	1.74824	RABGAP1L	1.08e-23	5.27916	KCNK10	9.54e-15	11.8256	COBL	8.12e-111	26.1607	RGS9BP	2.45e-63	6.76864	CAPN2	2.66e-86	1.59029	BC005537	9.3e-180	1.95654	SGK3	8e-39	2.12101	DENND3	2.38e-50	15.118	PODXL2	5.17e-11	10.4033	UBE3A	0.00638819	1.72989	RNF125
170	TRIM34A	6.17e-16	7.98928	KLK8	2.47e-47	12.4803	HDAC7	2.31e-23	5.14258	SEMA4F	7.55e-44	5.12168	NFKBIE	3.62e-25	2.1937	SSBP3	1.96e-05	9.78564	GIMAP3	1.25e-23	5.67809	G630030J09RIK	1.01e-14	14.9507	ADGRA3	1.94e-110	12.9023	UAP1	2.7e-63	12.3126	PTGFRN	1.52e-85	2.87069	CYFIP1	1.36e-178	1.71459	H3F3A	1.31e-38	1.64077	CEBPD	1.2e-49	7.91245	IL1BOS	5.29e-11	14.2506	LAT2	0.006414	1.55148	ANGPT1
171	GM15848	7.85e-16	8.70013	NLRC3	8.97e-47	7.3469	GM15200	5.57e-23	4.43949	RACGAP1	1.26e-43	3.73697	NR4A2	3.78e-25	2.10693	1810037I17RIK	1.97e-05	1.80761	GIMAP8	1.34e-23	7.14248	PHGDH	1.17e-14	7.34276	FARP1	3.36e-110	25.0148	CRYAA	8.07e-63	13.0322	TUBA1B	1.88e-85	1.64429	MAPKAPK2	3.48e-178	1.71183	ARL5C	1.6e-38	2.4399	SCNN1A	2.64e-49	17.7054	DUSP5	5.39e-11	4.6909	SOAT2	0.00642561	12.3477	LPIN1
172	GM49282	1.22e-15	8.68007	F2R	9.21e-47	8.35564	ADAMTSL2	5.58e-23	7.50963	CYP8B1	2.29e-43	5.70167	CDK14	4.26e-25	2.26432	GM21994	2e-05	17.2075	FHL4	1.44e-23	5.69511	EXTL1	1.52e-14	21.7727	LTBP4	6.98e-110	18.5387	ALDH1A2	9.91e-63	15.9566	CCND1	5.75e-85	1.7607	GM6377	1.22e-177	2.35016	ITGA1	2.02e-38	3.48422	GADD45B	3.04e-49	5.85317	STFA2L1	7.58e-11	10.2612	SLC3A2	0.00643312	1.5283	TNFRSF9
173	BLNK	1.31e-15	9.01259	MLLT3	9.99e-47	6.34371	GM19261	5.71e-23	6.65867	RTL8B	2.8e-43	6.03651	ATF3	4.55e-25	1.67975	UCP3	2.01e-05	14.9974	KCNMB4	1.8e-23	19.5406	RARRES1	1.7e-14	15.8692	CXADR	1.34e-109	17.0381	CCSER2	1.5e-62	7.56823	PALD1	6.71e-85	3.57086	RNPEP	2.28e-177	1.97516	CCND3	2.36e-38	1.97278	IL18RAP	9.42e-49	4.58699	WFDC21	9.29e-11	5.18418	ATP2A2	0.0067795	1.81449	CD55
174	MYC	1.33e-15	10.1352	ITGB7	2.08e-46	5.05485	SLC16A5	5.79e-23	5.26543	H2AFZ	2.99e-43	2.28772	PLCG2	4.78e-25	1.93595	SNRPB2	2.01e-05	1.57929	TBC1D10C	3.64e-23	5.87916	GM48882	2.09e-14	16.6359	CASC4	1.61e-107	21.1202	ARC	5.86e-61	18.4577	RAB3D	1.1e-84	2.01277	SERINC3	3.19e-177	1.90156	MMP8	2.59e-38	1.73944	MPZL3	2.41e-48	17.0727	CYSTM1	1.13e-10	13.4625	USO1	0.00678569	1.58652	TRDC
175	ELL3	1.35e-15	7.79576	KCNMB4	6.04e-46	13.3862	A530021J07RIK	6.27e-23	5.57637	KCNE3	6.92e-43	6.52789	TEP1	4.82e-25	2.23867	PUM1	2.08e-05	1.52423	MTAG2	4.45e-23	7.36935	AC125149.3	4.78e-14	13.4581	ONECUT2	3.89e-107	21.4333	ADGRG6	1.56e-58	14.3237	UBASH3B	1.65e-84	1.55108	ARHGAP17	1.98e-176	1.79976	IKZF1	4.03e-38	1.74831	NCF1	2.99e-48	4.84179	CSRNP1	1.17e-10	4.55052	SYNCRIP	0.00684387	1.9868	ST3GAL6
176	CBX7	1.7e-15	8.12998	PDCD1	2.43e-45	19.5578	A630014C17RIK	9.02e-23	8.5927	SLC35C2	7.56e-43	2.41097	PPP1R15A	7.35e-25	1.65016	PTGS2	2.21e-05	3.22417	SNAI3	5.48e-23	13.0325	SIGLECG	5.75e-14	15.0814	FAM135A	9.57e-107	26.7115	HSF2	1.71e-58	8.10136	NECTIN1	4.08e-84	2.72978	ZEB2	1.47e-175	1.72137	THBD	1.27e-37	3.11044	9830107B12RIK	8e-48	9.24908	TIPARP	1.17e-10	6.65976	TET3	0.00703859	1.64271	CD28
177	CD24A	2.44e-15	3.3986	CDC25B	4.33e-45	11.0234	ESYT2	1.09e-22	4.19853	LPCAT1	1.43e-42	3.00508	SUB1	1.09e-24	1.73643	SF3B2	2.35e-05	1.66848	NEFH	7.18e-23	14.1138	C2	1.08e-13	30.0272	PODXL	1.77e-106	8.84206	MIR155HG	5.25e-58	11.1205	SLC39A14	7.06e-84	2.03941	XAF1	2.1e-175	2.33088	FAM26F	1.29e-37	3.88765	CEACAM10	1.53e-47	22.3125	ACOT1	1.31e-10	10.133	DUSP3	0.00729811	1.60001	LAMB3
178	HMGN1	3.07e-15	6.4084	PEAR1	2.12e-44	7.98697	ELOVL6	1.42e-22	8.27323	FAM149A	1.57e-42	6.00103	ZFP263	2.78e-24	2.09028	PDCD6IP	2.35e-05	1.86438	BC048559	7.41e-23	7.27208	GM10366	1.39e-13	12.4031	ZFP462	7.05e-106	21.1656	ISCU	9.59e-58	5.97653	SLC29A3	7.88e-84	1.59025	IRGM1	5.16e-174	2.54272	TLR7	1.74e-37	3.19363	F630028O10RIK	1.82e-47	8.91386	AC169509.3	1.48e-10	10.2014	GRK3	0.00734163	1.60334	ZFP512
179	LRRK2	3.59e-15	10.9596	DTNB	3.69e-44	10.713	GM11725	1.47e-22	8.22654	CARD11	2.36e-42	2.84859	SLC38A1	2.8e-24	1.86443	SYPL	2.43e-05	1.55774	JAKMIP1	1.08e-22	7.8058	MAST4	1.79e-13	12.3984	MMP16	1.42e-105	15.7198	BCL2A1D	1.1e-57	7.2954	COX7B	8.08e-84	1.50024	PLEKHO2	6.06e-173	1.62715	ABCA7	1.91e-37	2.3473	ZFP36	2.64e-47	2.52726	0610039K10RIK	1.51e-10	13.5492	DNAJC5	0.0075286	1.55461	S1PR5
180	CD74	4.4e-15	1.61487	CTNNA2	5.98e-44	13.5855	SELL	1.54e-22	2.45637	ROGDI	3.43e-42	2.86346	NAP1L1	3.4e-24	1.51268	VCP	2.56e-05	1.63845	LCK	1.08e-22	6.52704	ICAM4	3.14e-13	17.7627	CKS1B	2.29e-105	24.0851	GRASP	1.07e-56	11.3192	GRAMD4	9.7e-84	1.55762	DENND1A	3.7e-172	2.246	RASSF5	1.93e-37	1.8548	SNAI1	3.47e-47	20.2471	GM5416	1.65e-10	10.0221	KITL	0.00765538	19.314	RGS16
181	DMXL1	8.57e-15	7.67001	LY6A	1.08e-43	3.15974	SMC4	1.84e-22	6.01021	KLRK1	5.09e-42	1.62892	BC035044	4.89e-24	4.03537	RNF225	2.84e-05	15.2056	FAM241B	1.72e-22	10.6553	CMYA5	3.44e-13	13.6632	CAR6	3.12e-105	28.9251	JAK2	1.21e-55	6.16693	CAPN5	2.06e-83	4.03134	C1QB	6.35e-171	2.61674	SPI1	2.66e-37	1.70531	GFOD1	1.32e-46	7.41213	MAFK	1.66e-10	8.80913	HACE1	0.00767485	11.1148	ENPP4
182	A430078G23RIK	2.74e-14	9.9473	RASL11A	1.31e-43	22.887	ITGB3	2.53e-22	7.27668	SIGLECH	1.4e-41	3.19131	CD244	8.31e-24	1.76249	NRM	3.23e-05	13.6802	MCCC1OS	2.24e-22	6.41531	PTPRCAP	4.16e-13	7.45142	TMEFF2	3.61e-104	14.5353	MYO1G	1.34e-55	6.18724	SVIL	2.08e-83	1.52125	TAP1	9.23e-170	1.7738	ITGB7	5e-37	1.96876	PYGL	1.89e-46	6.01309	IL1RAP	2.06e-10	6.58139	TENM4	0.00779199	11.2289	ID2
183	TBC1D10C	2.86e-14	5.48805	PRKCZ	1.07e-42	14.4391	CD96	3.05e-22	7.85143	NDUFA6	1.74e-41	1.82953	PRKX	8.79e-24	1.88434	PSMA2	3.29e-05	2.00684	GM26508	5.38e-22	8.46689	AFF3	4.97e-13	17.0268	FAM92A	5.93e-104	27.5235	GUCD1	3.39e-55	6.68829	NET1	3.81e-83	2.24628	AP1S2	2.99e-169	1.97628	VCAN	2.88e-36	2.76068	LITAF	3.13e-46	4.19161	PPP1R15A	2.21e-10	4.8008	TIAL1	0.00794934	1.82944	FHL2
184	SLC12A6	3.41e-14	5.1845	SESN3	1.15e-42	6.03562	TMEM71	3.93e-22	5.15416	ZMIZ2	2.35e-41	2.62547	FYN	1e-23	1.69601	VAPA	3.3e-05	1.53866	CCND2	9.3e-22	4.02562	C77080	5.51e-13	19.2297	CDC42BPA	9.31e-103	22.2968	EHF	6.14e-55	23.1592	SLC9A4	4.34e-83	4.7978	NXPE5	3.12e-169	3.55851	TOR1AIP1	4.58e-36	1.77144	RNF11	8.07e-46	6.82287	IGF1R	2.45e-10	6.67863	EIF3B	0.00815696	2.16381	PLA2G16
185	PHTF2	5.12e-14	11.3469	IL2RG	1.38e-42	4.93191	HDGFL3	4.59e-22	11.4821	PARVG	2.53e-41	2.57822	PLXNC1	1.19e-23	2.01443	EGR1	3.66e-05	3.29561	CBX7	1.21e-21	8.00179	WDR6	7.53e-13	10.6228	SAMD4	1.14e-102	24.6236	SAMSN1	1.13e-54	6.07818	MARVELD1	5.63e-83	2.20838	DTX3L	7.04e-169	2.00556	PTPRE	1.32e-35	1.729	MALAT1	2.4e-45	1.52745	PROK2	3.73e-10	178.357	RNF4	0.00833346	1.61758	GFI1
186	ZPBP	8.12e-14	13.5725	TRP53I11	3.66e-42	10.0397	RPS24	5.22e-22	2.5688	LRRK1	3.93e-41	2.25968	ZFP36	1.72e-23	2.0199	LAMTOR4	3.88e-05	1.74717	ARAP2	1.35e-21	7.15034	CLDN34C1	7.73e-13	17.6315	NGEF	9.35e-101	19.6098	AVPI1	1.59e-54	7.44117	AGPAT4	7e-83	1.85339	RAB1A	7.6e-168	1.71884	FYB	1.39e-35	1.5605	NKTR	4.1e-45	1.63941	SH2B2	3.98e-10	9.18082	APTX	0.00846963	11.0621	RAB37
187	TRP53I11	1e-13	11.1886	TRGV2	6.99e-42	13.4081	CHD3	1.26e-21	5.45362	P2RY14	5.79e-41	4.47387	CADM3	2.27e-23	5.8554	PANK1	4.18e-05	16.4678	OSBPL6	2.04e-21	14.6972	MYL4	1.63e-12	14.5242	NTN4	5.74e-99	36.4542	PRNP	3.99e-54	13.4783	UQCC2	1.41e-82	1.70188	RNF130	2.4e-167	1.75422	XBP1	1.83e-35	1.67738	RAB11FIP1	4.3e-45	5.63555	NFKBIA	4.68e-10	5.77036	ZFP710	0.00853024	1.61967	ZCCHC18
188	4930523C07RIK	1.26e-13	5.15101	GIMAP9	1.17e-41	6.42807	CTLA4	1.93e-21	6.11452	BEX6	2.18e-40	4.29096	PURB	3.57e-23	1.89818	SLK	4.21e-05	1.81381	CD69	2.17e-21	5.59908	ZFP507	1.86e-12	11.0962	SCRN1	1e-98	9.76764	FUT4	3.93e-52	9.46334	ITPK1	1.94e-82	1.85896	FAM46A	3.66e-167	1.79413	FAM49B	2.46e-35	1.60573	IL1RN	5.37e-45	3.36189	IL1A	5.25e-10	10.4884	E230032D23RIK	0.00882636	7.5632	TOX
189	ETNK1	1.26e-13	4.35084	DUSP10	1.31e-41	8.29557	ARHGAP15	2.16e-21	4.1502	CYP7B1	8.31e-40	9.72693	EIF3F	3.96e-23	1.54439	RNF144B	4.52e-05	13.0401	TNP2	3.85e-21	7.97787	TOX2	2.24e-12	13.7986	CAVIN4	1.24e-98	20.5184	APOBEC3	6.48e-52	4.80207	ETFB	3.03e-82	1.5959	DNAJC13	1.26e-165	2.1522	ZBP1	3.56e-35	2.01897	PER1	9.5e-45	6.04268	LDHAL6B	5.76e-10	7.12688	MEF2A	0.00890929	1.5493	ARHGEF18
190	GAD1	1.48e-13	6.37009	TESC	3.31e-41	6.4246	RPL37A	2.48e-21	2.14061	ARSB	1.14e-39	2.25167	SPATA2	4.43e-23	2.68923	IFRD1	5.28e-05	1.57306	IL2RB	1.04e-20	2.30547	PDE1C	2.5e-12	13.7924	MMP11	1.43e-97	9.09587	NIPAL1	1.3e-51	10.8135	FAM168A	4.98e-82	1.66694	PPP1R12C	1.75e-165	1.94779	MRPL33	4.11e-35	1.71244	FOSL2	2.47e-44	3.39603	MIF	7.33e-10	3.07287	LRRFIP1	0.0089113	1.66542	FAM184A
191	ABHD17B	2.61e-13	5.98084	XLR4A	4.26e-41	12.4968	TANC1	2.62e-21	8.70086	TBC1D8	1.15e-39	2.84977	TBC1D9	5.63e-23	2.49762	2002-03-01	5.3e-05	1.66867	IL27RA	1.18e-20	11.3116	KIT	8.63e-12	34.4444	CPOX	3.21e-97	20.6389	PFKFB3	1.76e-51	5.11222	PRR5L	1.18e-81	1.72322	TAPBP	1.83e-165	1.5517	KLF3	5.44e-35	1.72456	IER3	2.78e-44	3.78411	NPEPPS	7.4e-10	6.39488	AGO2	0.00904443	1.81998	VGLL4
192	GPR171	2.78e-13	6.61754	LEF1	1.81e-40	5.46662	CBX7	6.66e-21	6.25434	SDAD1	1.28e-39	2.73866	PARP8	7.79e-23	2.17846	FAR1	5.35e-05	1.89476	CDON	1.38e-20	15.4577	GM11342	9.51e-12	9.826	VCAM1	7.49e-97	22.9846	PGAP2	1.04e-50	6.16516	MMP19	1.55e-81	3.19153	EMP3	1.89e-165	1.66982	SPPL2A	5.66e-35	1.89938	THBS1	3.19e-44	3.24002	GADD45B	9.03e-10	5.45485	GNAI3	0.00907258	1.8666	S1PR4
193	AC132444.1	3.19e-13	3.94173	LRRN3	2.03e-40	11.7878	4930523C07RIK	9.47e-21	3.73303	STMN1	3.98e-39	4.84152	5031439G07RIK	7.83e-23	1.66923	ELF1	5.43e-05	1.70163	EFHC2	2.3e-20	6.44259	RALGPS2	1.39e-11	10.7411	RGMA	1.36e-96	10.6018	CD40	2.19e-50	7.92601	LTA4H	3.92e-81	1.62216	FCGRT	2.23e-165	3.76625	TKT	7.43e-35	1.67771	ITGAL	3.45e-44	3.46466	SLC26A11	9.88e-10	12.7215	MAT2A	0.0092734	1.70124	PLSCR4
194	PDZD2	3.5e-13	13.0057	IL2	1.02e-39	18.7513	UTRN	1.35e-20	4.36382	ACSS1	4.27e-39	2.90499	TAOK3	8e-23	1.80122	NRAS	5.49e-05	2.46728	CD4	2.47e-20	10.0299	MCOLN2	1.45e-11	10.6268	GM13056	5.89e-96	31.3341	GM48837	1.73e-49	6.57226	LPAR1	1.13e-80	4.60572	TRAFD1	5.25e-165	2.0469	MEGF9	7.7e-35	3.43032	ISG15	3.98e-44	7.0321	CBLN3	1.1e-09	13.542	B230208H11RIK	0.00931636	7.63995	KLF12
195	SELL	5.26e-13	3.37551	EMB	1.79e-39	5.52034	TNRC6B	1.37e-20	3.99498	PLET1	5.51e-39	19.7238	SGK3	8.35e-23	1.73295	HIF1A	5.95e-05	1.95135	TNFSF11	3.01e-20	8.98866	ABLIM1	1.55e-11	5.70928	TRIB3	9.93e-96	19.7822	MAB21L3	1.86e-49	7.94128	PTGIR	4.78e-80	2.639	CTSZ	2.52e-164	1.50365	CCR2	7.76e-35	1.51479	HIST1H2BE	4.97e-44	15.7602	XYLT1	1.27e-09	7.30352	GM19325	0.00939444	20.1399	A630072M18RIK
196	FOXO1	5.5e-13	6.35442	GM47015	2e-39	12.8276	CD55	1.44e-20	4.85407	PCLAF	6.43e-39	7.2823	SRGAP3	8.39e-23	3.39542	RAC2	6.02e-05	1.65089	STX1A	3.38e-20	14.4883	ZFP128	1.6e-11	14.8244	TBX18	2.68e-95	28.6897	ANXA3	1.92e-49	7.16811	ST3GAL5	1.75e-79	2.03085	PTPRO	4.16e-164	2.23979	MAPKAPK2	8.88e-35	1.69981	CD44	7.04e-44	3.2968	5830416I19RIK	1.59e-09	21.1346	SLC9A5	0.00961604	23.8593	SIDT1
197	TRIM12A	7.29e-13	4.70564	GRAMD3	2.5e-39	7.14456	KLK8	2.76e-20	10.1117	SLK	1.19e-38	1.92193	HNRNPA1	1.01e-22	1.5715	ATP6V1E1	6.16e-05	1.73582	PDE11A	4.13e-20	11.6875	CD200	1.64e-11	9.01093	GM17501	2.69e-95	5.30799	TMEM120B	8.75e-49	9.65669	ATOX1	2.84e-79	1.58103	DHX58	8.25e-164	2.587	TLR2	9.14e-35	1.95799	DUSP5	9.71e-44	4.20849	TREM1	1.6e-09	3.71784	KCTD3	0.0099163	11.4288	GM20069
198	CERS4	8.88e-13	6.215	GM42372	5.14e-39	15.5924	RPL12	4.24e-20	3.31898	TNFSF9	1.2e-38	2.74022	CD300A	1.3e-22	1.6243	STRN3	6.3e-05	2.07252	KRBA1	5.15e-20	12.4146	CBX6	1.77e-11	8.0619	DDAH1	5.34e-95	36.6985	AKAP2	9.7e-49	10.8737	ARHGEF6	3.91e-79	1.58337	TIMP2	2.52e-163	2.44993	IDH1	9.68e-35	2.28334	SAMSN1	1.08e-43	4.3547	1700071M16RIK	1.61e-09	11.468	LNPEP	0.00995427	1.88245	PRKCH
199	A830019P07RIK	1.29e-12	6.64217	GM42722	6.4e-39	9.54092	SLAIN1	4.35e-20	7.30525	CNN2	1.78e-38	1.55482	IGSF9	1.34e-22	4.84426	COPZ1	7.15e-05	1.71816	GM47533	7.48e-20	6.26734	A430105I19RIK	1.92e-11	17.0756	HOXD3OS1	1.55e-94	20.1452	HGD	9.95e-49	8.87794	FAM96A	5.01e-79	1.55425	DBI	1.7e-160	1.53876	CLEC12A	1.12e-34	1.72515	ACTA2	1.61e-43	16.5129	MID2	1.99e-09	12.5155	DHX9	0.0100502	1.65934	GM43647
200	LIMD2	1.7e-12	4.25738	ESYT2	7.6e-39	4.20405	PHF20L1	4.55e-20	4.13214	EZH2	3.19e-38	2.99206	KDM2B	1.5e-22	1.97572	STX4A	7.72e-05	1.50922	MTURN	1.61e-19	14.5359	GM16279	3.05e-11	13.6444	MAGI1	3.28e-93	10.7414	ZEB1	1.45e-48	5.37432	MRPS6	9e-79	2.38455	SP110	2.26e-160	1.84287	TNFRSF21	1.16e-34	2.50392	RAB27A	1.87e-43	6.8273	LCN2	2.37e-09	4.35933	GM36445	0.0100828	15.2607	TANC1
201	MAN1A	2.8e-12	5.60612	TRP53INP1	1.9e-38	5.8103	RPS16	5.73e-20	2.5299	ANK	1.06e-37	3.0611	NRROS	1.65e-22	1.64265	ZFP207	7.85e-05	1.78123	STPG1	1.81e-19	7.19518	CEP97	3.13e-11	9.36342	MUM1L1	5.02e-93	20.9055	MARCKSL1	2.37e-48	5.20493	ANXA1	3.17e-78	1.51575	CAPZA2	2.97e-160	1.70176	RNF149	1.91e-34	1.50466	MRGPRA2A	2.1e-43	17.4323	TGOLN1	2.44e-09	6.11411	FKBP1A	0.01091	2.05857	AC163354.1
202	PRKCB	3.81e-12	5.51463	5830411N06RIK	3.91e-38	17.5292	CARMIL2	6.07e-20	9.29914	MRPL52	1.06e-37	1.75515	ARHGEF10	1.78e-22	4.42329	KLF13	8.02e-05	1.56751	ADGRG5	2.07e-19	12.3424	PRKCB	4.36e-11	6.02374	RORB	7.99e-93	12.4673	SOX4	2.93e-48	11.5603	PHLDA1	3.33e-78	1.99884	STAT1	5.94e-159	1.51264	SOWAHC	2.22e-34	2.23683	1600010M07RIK	4.78e-43	11.1052	TGIF1	2.95e-09	5.78287	CCNT2	0.0110714	2.19591	FRYL
203	FAM183B	4.17e-12	7.52379	AAK1	4.16e-38	5.04745	SNTB1	6.93e-20	8.46057	DHCR24	3.31e-37	4.49169	ERP29	2.27e-22	1.52314	ITPRIPL2	8.39e-05	1.51709	ITGB7	3.03e-19	5.00302	CCR7	4.96e-11	1.68821	PI15	6.4e-92	9.28008	SWAP70	1.04e-47	6.49076	MYO1E	4.95e-78	2.18599	TNFRSF11A	2.11e-158	2.18811	PLOD3	2.39e-34	2.53666	MARCKSL1	5.57e-43	4.54334	GM31728	4.28e-09	10.0824	R3HDM1	0.0113622	1.63571	CXXC5
204	ARPC5L	7.4e-12	5.27	DGKA	1.24e-37	6.0376	CD69	8.77e-20	4.00051	PKP3	7.91e-37	3.1028	PID1	2.29e-22	1.50861	SUPT16	9.09e-05	1.53592	CD96	3.06e-19	9.29358	PPP1R14C	5.82e-11	15.0823	GULP1	8.05e-92	42.2765	GFPT1	1.19e-47	5.76236	KLRB1B	1.46e-77	1.98102	OASL1	3.08e-158	2.47353	ARHGAP15	4.35e-34	1.64717	YPEL3	3.56e-42	5.45884	GM45805	4.62e-09	12.1044	GM26797	0.0115117	14.5614	GPR171
205	MT-CYTB	7.53e-12	2.59719	PGLYRP2	2.17e-37	11.5688	RPLP2	2.7e-19	2.28598	NSMAF	1.69e-36	2.23424	TAGAP	2.67e-22	2.49157	LGALS7	9.27e-05	21.0534	SLAMF1	4.83e-19	9.52492	LYSMD2	9.48e-11	11.0273	HOXD9	7.16e-91	15.0387	CPNE2	1.42e-47	5.56203	CCL17	1.64e-77	5.49459	C1QC	1.02e-157	2.5702	BMX	5.33e-34	3.86222	ACOT1	5.58e-42	14.2746	BCL2L1	5e-09	6.4072	DNAJB13	0.0116491	13.8391	PDE7A
206	PIK3IP1	7.9e-12	7.38948	CALCA	3.03e-37	49.6233	ARHGEF18	2.77e-19	5.39576	SOD1	3.08e-36	2.02522	GLUD1	3.22e-22	1.50992	MIA2	0.000101	1.94046	AEBP2	4.83e-19	5.2456	EEF2K	1.43e-10	12.3104	FOXF2	8.4e-91	8.69075	ST8SIA6	1.62e-47	10.4318	CAMK2G	3.57e-77	1.73015	BACH1	1.78e-157	1.61062	ASAP1	5.53e-34	2.04345	GM31683	5.86e-42	19.0734	AU019990	5.76e-09	12.4229	CASP8	0.0116793	1.57986	CHPF
207	CD200	9.04e-12	10.4279	NAV2	3.93e-37	10.597	AXIN2	3.24e-19	10.1792	IKBKB	3.08e-36	1.80515	TOB2	3.74e-22	1.76174	AAMP	0.000108	3.09871	KLK8	5.42e-19	15.4503	DTNB	1.5e-10	8.79092	GPC6	9.68e-91	8.58651	BMP2K	2.43e-47	6.88957	EIF3L	1.81e-76	1.50779	CAMK1	1.88e-157	2.24271	PTPRJ	7.5e-34	2.0701	CKS2	7.48e-42	7.38497	PPP1R13L	5.85e-09	14.1838	SLC28A2	0.0118527	9.8549	PTPRC
208	AC168090.1	1.27e-11	7.71367	XKR6	6.79e-37	11.0394	PTPN22	3.72e-19	3.91169	BLOC1S2	3.6e-36	2.33545	DHCR24	4.7e-22	4.29808	PLEK	0.000109	3.52128	SLAIN1OS	5.65e-19	7.83992	ZFP11	2.24e-10	13.9792	DST	3.73e-90	23.5339	CDON	4.59e-47	10.141	RANBP1	3.13e-76	1.5429	PSME2	2.84e-157	1.65735	RASA3	7.8e-34	1.82027	TPD52	8.74e-42	3.32659	GPAT3	6.84e-09	7.61411	NUP98	0.0124736	1.68897	ZBTB20
209	PML	1.33e-11	7.08611	4930523C07RIK	1e-36	4.48134	CARD6	4.26e-19	6.73423	YWHAH	3.85e-36	1.74606	DAPP1	5.01e-22	2.15171	PIRB	0.000117	1.69325	INPP4B	1.27e-18	9.63197	EHD2	2.32e-10	21.1677	ANO3	1.35e-89	7.83416	SSH1	7.2e-47	5.99782	ZFHX3	4.49e-76	1.58568	TRIM30D	4.14e-157	1.68257	SBNO2	9.47e-34	1.84826	ABTB1	1.06e-41	8.04892	PLEK	7.44e-09	3.89615	DNMT3AOS	0.0124937	12.2714	ZCCHC11
210	MAP2	1.45e-11	7.95391	IL27RA	1.79e-36	8.83616	PIM2	6.44e-19	6.86793	SQLE	4.02e-36	4.69825	NDNF	5.16e-22	4.29436	CXCL3	0.000125	3.91358	GM44226	2.16e-18	7.22384	SRP54C	2.33e-10	15.9427	PSAT1	1.78e-89	17.4369	TNFRSF9	1.07e-46	5.86573	1700025G04RIK	5.22e-76	1.8873	HSPA5	3.06e-156	1.61806	POT1B	1.15e-33	3.61888	VNN3	1.11e-41	19.0454	OSM	7.85e-09	5.31547	CISD2	0.012899	1.64811	SPATA13
211	CD38	2.61e-11	8.4015	SYTL1	3.43e-36	12.5056	HERC3	9.61e-19	6.69375	SLC38A9	4.72e-36	2.73385	RTL5	9.12e-22	2.86786	USF2	0.00013	1.72856	XKR6	2.2e-18	12.6317	IL9R	2.45e-10	17.3814	SGCE	1.02e-88	11.7866	SYNGR2	2.09e-46	6.76082	UCP2	8.31e-76	1.66383	P2RX4	9.3e-156	1.98795	PRR13	1.68e-33	1.65127	RUFY4	1.53e-41	18.5569	CLEC4N	9.33e-09	3.6897	ESD	0.0129292	1.65227	GM37387
212	SOX5	3.24e-11	14.8262	FAM110A	4.74e-36	9.40435	SRPK1	9.94e-19	5.24551	HFE	4.8e-36	3.04232	PPP1R14A	9.91e-22	5.64168	HNRNPF	0.00013	2.20996	TRP53I11	2.93e-18	10.2536	CADM3	2.69e-10	21.2323	GM15867	1.22e-88	16.3219	ADAP1	3.78e-46	5.56295	MYO9A	1.08e-75	1.86073	MX1	6.98e-155	3.17772	TLN1	3.11e-33	1.71071	P2RY13	1.57e-41	15.575	GM13391	9.52e-09	19.1964	CYTIP	0.0130496	1.84403	PTPN4
213	RABGAP1L	3.29e-11	5.03072	SIGIRR	5.83e-36	8.4608	NXPE3	1.13e-18	10.795	CRIP1	6.33e-36	1.72313	S100A4	1.15e-21	1.52485	VDAC2	0.00013	1.84476	KCNIP2	3.18e-18	10.4547	AC158554.1	2.8e-10	12.5761	WWC1	1.9e-88	24.4044	BHLHE40	7.07e-46	4.87033	GFI1B	9.07e-75	5.28737	MYD88	1.13e-154	1.81967	SLC25A5	3.15e-33	1.67025	MAN1B1	2.67e-41	9.40035	SLC2A1	1.37e-08	5.01109	HNRNPU	0.0130957	1.88092	NEDD4
214	CACNA1H	3.53e-11	6.50936	GM20186	8.26e-36	13.2537	DPH5	1.93e-18	6.79411	PHACTR2	8.49e-36	2.48848	CST3	1.18e-21	1.58854	ERBIN	0.000137	1.51612	TNFRSF18	4.12e-18	9.77603	LHFP	3e-10	11.1265	PAX9	6.52e-88	11.1196	DOK1	1.52e-45	6.10704	PSMA4	1.11e-74	1.53907	EIF2AK2	1.34e-154	2.0911	NAIP5	3.37e-33	3.15411	NEAT1	3.98e-41	2.63371	GM34047	1.49e-08	9.36281	RNF13	0.0131568	1.59521	GPC1
215	ST6GAL1	3.74e-11	7.32911	CHD3	1.68e-35	4.96001	RPL30	1.95e-18	2.30097	NAP1L1	9.62e-36	1.84813	DPYSL2	1.6e-21	1.70334	SLC24A3	0.000139	13.4032	JAML	5.76e-18	4.8055	1700066B19RIK	3.15e-10	14.5386	EPN2	9.94e-88	15.0441	RASAL2	3.51e-45	14.7822	BRI3BP	3.76e-74	1.6924	TUBA1B	6.06e-154	1.50664	6430548M08RIK	8.13e-33	2.59346	PPP1R3D	5.05e-41	17.2496	HK2	2.23e-08	9.44457	GM34961	0.0132379	19.259	CDCA7L
216	CPM	6.18e-11	10.4152	NT5E	2.08e-35	5.88547	RASGRP2	1.95e-18	5.26352	RTL8A	9.7e-36	5.09619	ZBTB46	1.74e-21	4.48217	F730311O21RIK	0.000142	14.3766	THEMIS	6.27e-18	10.3639	MTERF1B	3.51e-10	15.9794	BMPR1A	4.41e-87	18.475	PALLD	6.34e-45	8.36706	COMT	4.84e-74	1.84605	DDX58	1.57e-153	1.99213	ARHGAP26	1.46e-32	2.37912	H3F3B	2.86e-40	2.48286	FAM167A	2.27e-08	7.46526	CDH5	0.013339	15.8896	JAK1
217	TWSG1	6.37e-11	9.31462	MAST4	2.22e-35	10.7831	ARAP2	2.83e-18	4.08886	FCHSD2	9.7e-36	2.33585	ABCA6	1.77e-21	4.90775	DRAP1	0.000144	1.89243	MAP4K2	8.45e-18	5.26768	SGCE	4.67e-10	13.4486	1110046J04RIK	1.34e-86	23.0765	DCLRE1A	2.07e-44	9.10075	CTSZ	4.92e-73	1.50729	GM21188	2.23e-153	1.94078	HES1	1.53e-32	3.51858	AC139671.1	5.47e-40	12.4151	HK3	2.45e-08	7.31997	RSRP1	0.0133442	4.69493	BHLHE40
218	GM26753	7.48e-11	9.82635	HEG1	3.79e-35	6.71713	GM11998	3.25e-18	6.62587	SLC1A5	1e-35	2.24749	FAM129A	2.12e-21	1.65136	UBE2D2A	0.00015	2.22331	AC119264.1	9.57e-18	9.26825	PECAM1	5.55e-10	7.38043	MXRA8	3.2e-86	32.3867	STAT5A	2.64e-44	5.9593	PIP5K1C	7.89e-73	1.60787	AP2M1	5.95e-153	2.11363	CYP4F16	1.57e-32	2.74936	MMP8	8.34e-40	8.16501	LYN	2.5e-08	1.65853	NSD2	0.0137972	2.67107	GBP4
219	GIMAP8	7.69e-11	5.32249	DUSP4	6.1e-35	11.2979	PRKCA	3.64e-18	6.06107	NAAA	1.02e-35	2.6891	ZNRF2	2.48e-21	1.56017	EMC10	0.000161	1.50419	HCST	9.66e-18	4.32505	BCL11A	7.95e-10	7.86304	ESM1	1.11e-85	21.6113	MAP4K4	3.63e-44	6.97046	LEMD2	9.03e-73	1.6562	IFI208	1.27e-152	2.95969	GSTM1	1.81e-32	2.02972	IFIT1BL2	5.7e-39	13.0875	CHD7	2.66e-08	4.82242	GM47551	0.013825	8.81956	RASL12
220	CHST15	1.04e-10	6.40659	ADAM19	9.3e-35	6.2288	TPT1	3.77e-18	1.73164	CD34	1.03e-35	7.53713	PIM1	3.03e-21	1.55396	ACAA1A	0.000162	1.5221	RBL2	1.93e-17	5.9424	MRGPRE	8.23e-10	15.8854	ITGA3	1.57e-85	17.2071	TMEM176B	3.85e-44	4.06568	LTBP3	1.03e-72	3.4961	UBE2L6	1.75e-152	2.77529	TRIM30A	2.96e-32	1.66508	TMEM154	6.93e-38	7.61521	MYL4	2.73e-08	15.6719	OLFR920	0.0140354	12.6006	CLIP4
221	A430073D23RIK	1.8e-10	11.4605	RAB11FIP4	2.76e-34	5.97762	AUTS2	5.53e-18	10.8274	ATOX1	1.35e-35	1.87562	DUSP3	3.21e-21	1.724	MCTS1	0.000166	1.51971	GPR68	2.08e-17	7.62623	CEP112	1.21e-09	15.139	BCAR1	1.34e-84	17.5274	REL	5.21e-44	6.32138	ACOX3	1.91e-72	1.79689	H2-T23	2.23e-152	1.67072	MYO1F	5.09e-32	1.84639	ENTPD1	1.15e-36	5.8073	2310001H17RIK	3.04e-08	4.94224	KLF6	0.0140704	3.42193	PLCXD2
222	RPGRIP1	2.28e-10	10.7957	HOOK1	4.12e-34	11.5672	IL18R1	6.14e-18	5.83518	PFKP	1.37e-35	2.09528	TNF	4.27e-21	2.37945	TMCC1	0.000166	1.66943	GBP6	2.23e-17	12.5315	CARMIL1	1.36e-09	10.0623	PTPRB	9.43e-84	17.9094	GYG	8.25e-44	12.4956	IRGC1	1.99e-72	5.18179	CD86	4.69e-152	2.09886	ADAP1	6.93e-32	2.4215	PTPRC	1.98e-36	2.25673	LHX1	3.35e-08	10.275	HIST1H2AP	0.0140991	10.3634	TMSB15A
223	RAPGEF4	3.02e-10	10.6913	UHRF2	4.7e-34	7.31748	KBTBD11	6.64e-18	6.13517	PLSCR1	1.48e-35	2.90043	NAV1	8.1e-21	2.26695	FBLN5	0.000173	22.4616	ITGAL	2.35e-17	3.37813	H2-OA	1.85e-09	9.28833	SIX4	2.65e-83	11.8717	BCL2A1B	1.08e-43	5.28093	VAT1	2.23e-72	1.80764	APOBEC1	1.27e-151	1.71706	NFKB1	7.12e-32	1.5755	IL17RA	2.57e-36	4.50817	RLF	3.56e-08	5.42462	PRSS30	0.0142357	11.5629	NR4A2
224	CD2	3.21e-10	6.17981	SMCO4	9.11e-34	8.65977	NIPAL1	1.26e-17	13.003	UHRF1	1.69e-35	4.46734	CCNL1	8.49e-21	1.54674	CD44	0.000173	1.60879	IL17RB	3.51e-17	11.334	GIMAP1	2.46e-09	7.47576	YAP1	1.92e-82	14.2072	GADD45B	1.41e-43	3.66932	LGALS3	5.42e-72	1.54645	CD180	1.98e-151	2.23643	MSN	8.09e-32	1.53702	IL1RAP	1.83e-35	9.11661	TRIB3	3.71e-08	8.95689	CAPN2	0.0143447	1.9015	RNF43
225	ZFP36L1	3.54e-10	2.64349	CARMIL2	1.77e-33	9.66263	RPS20	1.34e-17	2.40347	CD300C	1.99e-35	5.77639	CD48	8.93e-21	1.73052	PPP1R14B	0.000175	1.50717	A230072E10RIK	4.52e-17	12.1092	OSR1	2.51e-09	17.4932	RAB30	1.59e-81	21.1129	PMAIP1	3.27e-43	4.90934	HEPACAM2	9.01e-72	4.12315	CAMK1D	2.98e-151	1.86503	DEGS1	1.12e-31	1.9023	CLEC4N	2.21e-35	5.21071	LYST	3.92e-08	5.49267	PTCHD1	0.0146244	11.0548	LEF1
226	GM26625	4.55e-10	13.4932	CBX6	3.48e-33	7.33093	PLCG1	2.27e-17	7.3552	FBL	4.25e-35	2.15112	ARHGEF6	1.09e-20	2.01047	SEC11C	0.000182	2.08673	GM9918	5.79e-17	6.5443	PAPSS2	2.57e-09	31.1907	GM6634	2.72e-81	13.9854	KIT	3.64e-43	7.05057	CD200R3	1.38e-71	4.88587	ADAM15	3.88e-151	1.69282	SCARB1	1.94e-31	2.85903	RAB11FIP4	2.59e-35	9.5611	IL15	4.05e-08	8.00262	USP7	0.0148505	2.25561	VEGFC
227	RPS27	8.08e-10	2.3335	HIP1R	4.92e-33	6.08148	ARHGAP27OS3	2.32e-17	9.33878	MAN2B1	4.71e-35	1.84022	PTMS	1.25e-20	1.95079	PAIP2	0.000183	1.91019	SSBP3	5.93e-17	6.29871	SLC7A4	2.69e-09	14.3834	PFN2	4.7e-81	12.4117	IL15RA	3.99e-43	11.7613	2410015M20RIK	1.57e-71	1.53312	TOB2	6.11e-151	1.63635	IFI47	2.16e-31	2.48745	ALOX5	2.61e-35	8.92192	IL23A	4.45e-08	9.58346	MAP4K4	0.0148525	1.89183	CBLB
228	MT-ATP6	9.79e-10	2.19559	GPR68	7.34e-33	7.5161	NRIP1	2.41e-17	4.24572	CYP51	5.91e-35	2.95722	HLCS	1.46e-20	2.45896	CERS2	0.000187	2.09585	4930550C14RIK	7.92e-17	10.6017	KIF18B	2.89e-09	12.4381	GPR161	1.46e-80	8.1783	CCDC88A	4.07e-43	7.01927	RNF141	1.59e-71	1.58761	PLEKHO1	1.38e-150	1.61977	REL	2.28e-31	1.97038	IER2	9.13e-35	3.35591	CASC1	4.55e-08	18.0971	MAPK6	0.0149088	2.1719	GZMC
229	GM26826	1.01e-09	11.6517	IGSF5	1.7e-32	13.1502	MSI2	2.47e-17	4.56386	PLPP1	1.03e-34	6.34085	CTNNA1	1.56e-20	1.91048	ATXN7L3B	0.000189	1.75856	ZDHHC18	1e-16	4.39503	FAM43A	3.84e-09	6.89679	DDIT4L	2.86e-80	20.0065	GAL3ST2C	7.9e-43	4.68749	HIPK2	3.16e-71	1.56492	MTHFR	2.91e-150	3.04712	PLCG2	2.91e-31	2.2194	IPCEF1	1.71e-34	6.28675	OPTN	5.18e-08	14.4694	MRPS24	0.0149447	1.70325	CERS4
230	MT-CO1	1.07e-09	2.15274	NEB	1.81e-32	11.0005	D16ERTD472E	3.68e-17	3.25061	RAD54L	1.46e-34	5.19123	ZDHHC23	1.69e-20	3.11873	ZFAND6	0.000194	1.50501	DLC1	1.11e-16	7.25661	CD2	5.23e-09	6.36622	LAMC2	4.95e-80	25.9104	GM266	7.91e-43	4.47981	IRF4	5.91e-71	2.42268	DOK2	3.22e-150	1.75559	CDKN2D	5.03e-31	2.13531	TSPAN2	2.86e-34	14.0803	MC1R	6.37e-08	14.9755	FXR1	0.0150292	1.5622	EYA2
231	RAPGEF5	1.12e-09	11.1462	COBLL1	1.96e-32	7.53067	CCND2	3.82e-17	2.71409	DAPK1	1.58e-34	2.8746	LIMD2	1.96e-20	1.54206	ELAVL1	0.000197	1.81233	STC2	1.14e-16	12.3105	SBK1	5.89e-09	9.83665	MEX3A	5.11e-79	14.2827	TMEM151B	7.93e-43	6.57278	AVPI1	2.27e-70	1.97555	AOAH	7.57e-150	3.10704	GM36161	1.32e-30	3.06946	SIGLECF	7.66e-34	7.60214	GM45345	6.54e-08	9.32766	MT-ND5	0.0151095	1.57691	ITM2A
232	GM49179	1.13e-09	9.74843	MUC3A	1.97e-32	11.7012	HOOK1	6.4e-17	10.174	SLC25A20	1.65e-34	2.70917	MBNL1	2.58e-20	1.5646	MOB4	0.000198	1.65439	RUNDC3A	1.7e-16	9.77735	GPM6B	7.36e-09	16.0615	AIF1L	3.45e-78	22.0253	TNNT2	7.95e-43	3.04387	SERPINB6A	8.78e-70	2.01949	CCL4	1.05e-149	1.93893	CYP39A1	1.69e-30	6.03479	DHRS7	1.39e-33	6.86101	TSPAN2OS	6.93e-08	9.61754	CPSF7	0.0152712	6.6621	MALT1
233	TRIM5	1.16e-09	6.49802	CD163L1	4.65e-32	16.5366	RASAL1	6.75e-17	3.96689	IRF4	1.76e-34	3.04675	ICAM1	2.73e-20	2.4802	TBCB	0.000206	1.78223	CD82	3.02e-16	4.68466	TRIM7	7.56e-09	10.6106	PTPRF	5.49e-78	17.826	GAL3ST2B	8.37e-43	5.20632	MTHFD1	9.34e-70	2.94907	FGD4	1.43e-149	1.71826	CALHM2	4.2e-30	2.87653	STFA1	1.94e-33	29.0841	GADD45A	7.29e-08	4.04284	PPP2R3A	0.0154866	10.7289	RET
234	MT-CO3	1.46e-09	2.1619	ZFP831	5.83e-32	6.29892	TRAF3IP3	1.13e-16	6.18548	AC140186.1	2.04e-34	7.53145	YBX3	3.22e-20	1.68455	POLR2K	0.000207	1.54103	GRIFIN	3.97e-16	8.54546	ZFP976	1.06e-08	11.5934	FKBP10	6.64e-78	19.2722	GM8773	9.29e-43	3.70341	COTL1	4.85e-69	1.62248	ALDH2	2.08e-149	1.84209	PLAUR	7.89e-30	1.62719	ADGRG3	3.85e-33	12.3824	CITED1	7.8e-08	7.12363	ERBIN	0.0155349	1.52197	GM15518
235	KLHL24	1.49e-09	4.14419	RASAL3	6.2e-32	5.38208	H2-Q7	1.16e-16	3.2671	SELPLG	2.09e-34	1.50198	EXT1	3.5e-20	2.13641	ADIPOR1	0.00022	1.67226	2006-09-01	5.64e-16	6.27815	SETBP1	1.64e-08	8.4681	CDR2L	1.12e-77	18.7352	GM12979	9.62e-43	5.34175	IDH1	6.97e-69	1.72387	SLFN8	2.17e-149	1.91537	FOXN3	9.13e-30	2.05089	KIF23	8.23e-33	7.88393	RASIP1	7.89e-08	8.40996	USP8	0.015541	1.54566	RASAL3
236	NEMP2	1.49e-09	8.98591	DUSP5	1.26e-31	3.19342	GPR174	1.19e-16	5.07247	SLA	2.32e-34	1.69478	PPFIA4	3.88e-20	2.24467	TARDBP	0.000238	1.91155	FOXP3	6.33e-16	14.6167	EAF2	1.84e-08	12.3729	TPM2	1.44e-77	34.8446	KTN1	1e-42	6.63098	PXDC1	1.82e-68	3.4571	RPN1	2.2e-149	1.72364	CYP27A1	1.42e-29	3.79579	IL23A	1.92e-32	18.9726	GM44040	9.38e-08	10.7194	LHFPL2	0.0156488	10.4208	RINL
237	EGR3	1.55e-09	3.47326	FRYL	6.83e-31	4.34137	GTF2I	2.11e-16	5.69898	SMDT1	2.57e-34	1.8609	SPAG9	4.18e-20	1.61475	HPCAL1	0.000239	1.86068	CHST2	7.02e-16	16.1897	GM32856	1.88e-08	12.6747	WTIP	3.16e-77	19.6677	TLX2	1.06e-42	4.71683	EGR2	2.88e-68	1.64846	IFI205	3.25e-149	2.61402	PLEKHG1	1.69e-29	4.38307	PTAFR	4.6e-32	4.03519	JDP2	1.06e-07	6.12793	TBC1D12	0.0157814	8.44904	ITPR3
238	GM42722	1.68e-09	8.17488	DKKL1	7.79e-31	13.3404	RPS14	2.49e-16	2.136	SLC44A2	5.4e-34	2.24261	JUND	6.25e-20	1.60145	PTP4A1	0.00024	1.98134	NUP210	8.99e-16	4.58701	H2-EB2	2.01e-08	8.95131	5430416N02RIK	8.22e-77	13.7312	GM29865	1.18e-42	4.67288	SLC25A24	6.75e-68	1.62945	CHMP4B	2.01e-148	1.58326	RAB36	2.02e-29	5.91066	SYCP2	7.15e-32	14.3242	CD80	1.41e-07	5.62268	POR	0.0160051	1.51499	DENND4A
239	NFATC3	2.05e-09	4.58844	QPRT	8.76e-31	8.87972	ARXES2	3.3e-16	6.01543	RPL14	7.31e-34	1.66796	ZFP516	6.55e-20	1.76804	CHMP5	0.000245	1.78326	CD40LG	1.06e-15	7.93469	CITED4	2.08e-08	26.8996	BMP6	1.45e-76	12.1185	GM9932	1.25e-42	5.35121	PLXNA4	1.01e-67	5.99779	ARF2	3.03e-148	1.91596	AB124611	2.26e-29	1.79107	SNAP23	2.49e-31	5.17012	PTPN23	1.44e-07	9.32891	YTHDC1	0.0164446	1.76489	TRBC2
240	FAM167A	2.19e-09	8.94591	FAM107B	9.12e-31	3.57865	TBXA2R	3.84e-16	9.02509	NET1	8.26e-34	2.56306	SKINT3	8.43e-20	2.60946	SMC6	0.000258	1.51057	GM20163	1.09e-15	6.84477	ZCWPW1	2.28e-08	14.2593	GM38403	1.63e-76	10.3544	DLGAP3	1.69e-42	4.2119	SELENOI	1.33e-67	1.87733	CCR5	6.11e-148	1.65281	TIFAB	3.65e-29	2.46915	CCDC189	2.56e-31	16.1451	ZFP473	1.5e-07	11.7597	A930007I19RIK	0.0166264	17.4501	CAMK2B
241	STAP1	2.41e-09	3.88985	SARAF	3.2e-30	3.90805	IKZF4	4.61e-16	10.5759	CHIL5	8.78e-34	3.78232	RBM3	9.41e-20	1.55568	CALM2	0.000267	2.08265	GM10721	1.47e-15	6.09639	WHRN	2.57e-08	10.9269	ZIC2	4.44e-76	4.37277	RASSF2	1.87e-42	5.02746	TUBB6	1.8e-67	1.56815	EPS8	1.51e-147	1.79055	NIN	4.88e-29	2.04906	GM17455	5.13e-31	14.279	GM37768	1.68e-07	9.77578	SRSF1	0.0166383	1.60122	ATP2A3
242	CD69	2.77e-09	3.24372	MSI2	5.16e-30	4.49598	RPSA	4.92e-16	2.37447	PBK	1.12e-33	5.03087	TMEM238	1.06e-19	3.06749	LCP1	0.000267	1.68687	GM47486	1.56e-15	6.0384	EPCAM	2.85e-08	10.6082	LDB3	3.4e-75	8.09337	GAL3ST2	2.96e-42	4.14179	GPI1	3.15e-67	1.63454	DUSP3	3.84e-147	1.72907	SKINT3	5.19e-29	2.60063	GSDME	6.31e-31	11.3715	PER2	2.02e-07	11.3959	STOM	0.0175807	1.50942	GM12216
243	CARMIL2	2.8e-09	12.0809	SHISA5	5.49e-30	3.22232	HCST	5.66e-16	3.01977	UCK2	1.18e-33	2.3578	TYK2	1.3e-19	1.90954	RGS2	0.000268	1.89367	CYP2S1	1.66e-15	16.0844	MTFP1	2.89e-08	14.3254	SLC6A9	4.48e-75	8.03163	TM4SF5	3.41e-42	9.35842	DHCR24	3.32e-67	3.05906	IFIT1	6.01e-147	1.93365	THBS1	6.25e-29	1.59779	LPCAT2	9.82e-30	5.59395	GM20449	2.21e-07	6.26683	USP31	0.017885	10.1336	CPNE7
244	SBK1	2.87e-09	9.9768	IL12RB1	1.1e-29	9.45812	4932438A13RIK	7.51e-16	4.39805	MFGE8	1.79e-33	3.08399	ME2	1.85e-19	1.9694	LGALSL	0.000273	19.525	MRGPRE	1.82e-15	13.227	KLC2	3.58e-08	11.1997	PHLDA3	1.4e-74	21.1646	KCNK6	1.35e-41	5.96369	PRR15	6.5e-67	3.91374	B4GALT5	2.44e-146	1.87906	GK	1.5e-28	2.36191	SSH2	3.25e-29	4.0147	COL7A1	2.37e-07	13.187	CMTM6	0.0183699	1.72292	RHOF
245	BC051537	3.83e-09	8.4811	NSG2	1.1e-29	6.85297	SLC35F2	7.66e-16	8.38957	PLCE1	2.13e-33	4.02978	KLF4	2.63e-19	1.69541	PTAFR	0.000279	1.50922	SPON2	1.96e-15	8.31937	ARHGEF12	4.83e-08	6.70646	ZMAT3	2.19e-74	16.8365	CD83	1.59e-41	5.44534	SLC41A2	8.21e-67	2.51295	MFSD1	4.02e-146	1.72914	NEDD9	1.54e-28	2.01979	THEMIS2	9.78e-29	5.26228	COL23A1	2.65e-07	11.6774	MIA3	0.0184681	1.55033	UBALD2
246	GIMAP7	4.11e-09	5.96838	GFI1	1.24e-29	8.50077	RPS15A	7.99e-16	2.31987	SLC14A1	2.15e-33	3.49534	LRRK2	2.68e-19	2.62874	AC149090.1	0.000297	1.66298	ACPP	2.36e-15	9.07049	NUP37	5.03e-08	9.37778	HOXB9	6.76e-74	13.4668	HIVEP1	1.65e-41	5.10768	PDLIM1	1.69e-66	1.74992	OSBPL11	6.28e-146	2.45573	LPAR6	1.65e-28	2.62448	5430425K12RIK	1.02e-28	11.7448	GM15477	3.45e-07	7.8215	LPAR2	0.0185175	10.5611	NABP1
247	MT-CO2	4.75e-09	2.13005	RAB4A	1.29e-29	10.7414	PRKCH	9.29e-16	4.30108	TCF19	2.22e-33	4.40592	ATOX1	2.91e-19	1.61315	PKP2	0.0003	13.292	PDCD4	2.95e-15	4.14673	NPHS1	5.22e-08	12.0064	FGF7	8.62e-74	18.3159	FLRT3	3.58e-41	8.33626	ARHGAP39	4.43e-66	1.95708	POMP	3.22e-145	1.57732	DPY19L1	1.71e-28	2.28593	LILRA6	2.29e-28	5.90976	AA467197	3.64e-07	3.44993	PLEKHB2	0.0185782	2.00968	PITPNC1
248	GIMAP3	5.04e-09	2.59279	IRF6	6.14e-29	11.2881	DOCK9	9.48e-16	9.63041	STAT5A	2.6e-33	2.90186	SGMS1	3.6e-19	1.69033	AZIN1	0.000304	2.16761	GM16702	3.48e-15	6.53932	TROAP	5.44e-08	14.7017	TBX15	8.71e-74	23.4197	CBFA2T3	3.78e-41	4.47357	PON2	5.2e-66	1.53215	RILPL2	3.7e-145	1.87867	FRY	2.44e-28	2.18359	SLCO4A1	4.04e-28	11.9155	GM11525	4.28e-07	7.52072	PPP4R3A	0.0187099	1.5648	OSBPL5
249	DTX1	8.64e-09	10.2212	RINL	7.73e-29	4.41597	CHIL6	1.31e-15	4.91629	MCM5	3.3e-33	3.40467	IKBKB	5.04e-19	1.71958	WBP11	0.000305	1.54428	CD28	6.81e-15	5.46892	ZFP639	5.45e-08	6.06777	PAUPAR	1.11e-73	4.05111	ZFC3H1	4.2e-41	5.15973	CD300LG	3.64e-65	2.58877	MERTK	5.04e-145	2.88164	SVIP	2.66e-28	3.09128	CDC42EP3	5.11e-28	6.9234	IQSEC1	4.29e-07	5.67261	ANKRD11	0.0188132	1.73612	KHDC1C
250	TRIB2	9.1e-09	9.61417	STAT4	1.11e-28	3.7457	FAM189B	1.59e-15	7.32565	HELLS	5.54e-33	3.49798	CSF2RA	6e-19	1.76945	PDE4B	0.000327	5.51715	GPRIN3	6.89e-15	7.89299	CREB3L2	6.96e-08	8.19921	SNHG6	1.14e-73	14.3791	NHLRC2	4.31e-41	5.06926	PDGFB	7.59e-65	1.80473	PSD3	5.45e-145	3.16405	RAP1A	6.36e-28	1.69911	ARAP3	1.42e-27	6.63497	9230111E07RIK	5.83e-07	12.618	ARIH1	0.0190792	2.21668	CCL4
251	PXK	1.18e-08	6.56426	PRKD2	1.4e-28	7.08972	RUNDC3B	1.85e-15	10.9062	SLC46A3	7.39e-33	3.94923	LDLR	7.11e-19	3.03272	CSK	0.000338	1.7596	AR	8.36e-15	9.94159	HIST1H3I	7.97e-08	12.8259	TMEM200A	1.66e-73	4.45629	POLB	6.59e-41	5.45267	POLD4	8.41e-65	1.59667	RAP1A	6.54e-145	1.50631	NAB1	6.37e-28	1.90883	GM26740	1.54e-27	4.59036	SERINC4	8.47e-07	8.88868	PTGES	0.01966	11.4357	ITGA4
252	DCLK2	1.26e-08	12.9879	UBASH3A	1.03e-27	10.2903	SLC15A1	2.38e-15	5.80533	N4BP3	7.63e-33	4.83753	NDUFA6	9.57e-19	1.66819	UBE2I	0.000342	1.64583	1700028K03RIK	9.2e-15	16.2204	ZFP651	8.99e-08	12.2549	NR2F1	1.92e-73	9.5222	GYPC	7.26e-41	7.22024	KITL	8.77e-65	3.51858	TCF4	9.54e-145	1.58129	4930523C07RIK	1.06e-27	1.74621	HMGB2	2.18e-27	3.36012	RBM38	8.95e-07	6.33066	GM28707	0.0196828	21.8254	TMSB10
253	ZFP507	1.43e-08	7.28749	ZDHHC18	1.06e-27	4.08861	KLHDC2	2.56e-15	4.73898	ATP8B1	9.16e-33	6.09359	GPR155	1.06e-18	3.10179	STAG2	0.000348	1.93058	PSIP1	1.01e-14	4.71957	IL1RL1	1.32e-07	15.7923	PRRX1	2.63e-73	17.2061	DDHD1	7.87e-41	5.30617	LGI3	1.5e-64	4.40995	SGK3	1.2e-144	1.75264	TREM3	1.2e-27	1.94273	PUM2	2.4e-27	1.5606	CDKN1A	9.61e-07	4.34415	HERC1	0.0197873	1.54422	TESPA1
254	FAM214A	1.59e-08	7.85443	GPR174	3.8e-27	6.13901	NUP210	2.82e-15	3.75679	SEC61B	1.44e-32	1.68552	CASP6	1.27e-18	2.40446	CISD2	0.00035	1.7287	OSBPL3	1.09e-14	5.836	IGHM	1.62e-07	18.4039	GNAO1	1.95e-72	5.74915	MPZL2	2.85e-40	7.93681	2510009E07RIK	2.19e-64	2.11418	PSMB4	1.22e-144	1.55394	IRF7	1.85e-27	1.82688	NFAM1	3e-27	4.16871	5430425K12RIK	9.84e-07	12.3715	PPP4C	0.0198428	2.28139	PADI2
255	SWAP70	1.59e-08	6.01574	AMPH	4.56e-27	6.34119	IKZF1	3.31e-15	3.25233	CCND2	1.88e-32	1.95498	CYP51	1.46e-18	2.54131	UBXN1	0.000359	1.73315	SLC6A13	1.29e-14	9.89665	LY6A	1.71e-07	3.08953	PPFIBP1	6.38e-72	17.4479	CLIC4	3.1e-40	6.54324	APH1B	3.21e-64	2.31673	PSME1	2.1e-144	1.59178	IST1	2e-27	1.75684	CHRM3	5.29e-27	14.1239	CAPN11	1.45e-06	4.84425	GM6377	0.0203528	2.20248	2006-09-01
256	GM29542	1.66e-08	5.9613	VAX2	4.71e-27	4.21281	PRKD2	3.86e-15	6.36105	DCTPP1	2.07e-32	2.84949	TSPO	1.59e-18	1.53432	LY6G	0.000373	14.0119	CEP97	1.42e-14	8.52334	HUS1	2.06e-07	8.3758	BCL6B	1.4e-71	23.4356	FCHSD2	5.09e-40	5.05268	PLXNA1	5.16e-64	2.12351	OGFR	3.06e-144	1.83003	RNF144A	2.92e-27	1.75465	MGAM	1.21e-26	13.6335	MMP9	1.5e-06	2.78199	PFKP	0.0208856	1.72738	SLC14A1
257	PPM1L	1.86e-08	10.1987	MYL10	4.83e-27	4.35932	RPS15	4.65e-15	2.2084	ST3GAL4	2.85e-32	1.82197	MARCKSL1	1.63e-18	1.52	KLF5	0.000402	10.8912	SH2B1	1.81e-14	6.13651	PMF1	2.18e-07	5.33901	ARHGAP29	2.89e-71	19.0694	FBRSL1	5.57e-40	5.53494	CCL6	3.93e-63	1.55826	KLF2	4.43e-144	1.62438	NOD1	3.03e-27	2.42512	LYN	2.09e-26	1.54975	ANKRD12	1.52e-06	6.82671	HECTD2	0.0211933	18.2699	CYSLTR2
258	MT-ND1	2.29e-08	2.04861	GM20275	5.03e-27	7.17521	RPS28	5.58e-15	2.11566	SPIB	3.37e-32	3.98569	ARHGAP9	1.99e-18	1.55711	FES	0.000404	1.63844	ANXA6	2.09e-14	4.3541	FGF11	3.2e-07	11.4562	FAXC	4.99e-71	11.919	IGSF3	6.75e-40	11.0986	ATP1A3	4.37e-63	1.86043	KLF4	5.27e-144	1.52475	F5	3.84e-27	1.70623	MAP4K2	6.16e-26	5.49669	OLFR1322	1.53e-06	6.65843	DPYS	0.0214254	10.4165	CD244
259	1700084E18RIK	2.35e-08	9.59441	GM14718	5.72e-27	11.1992	TET1	7.23e-15	10.8613	YBX3	3.37e-32	2.07568	CALR	2.24e-18	1.51194	ATP13A3	0.000416	1.88907	PRRT1	2.19e-14	10.9251	MEIS2	3.22e-07	10.848	NOL4	6.17e-71	13.4858	NFAT5	6.8e-40	3.92525	GAPDH	4.85e-63	1.62917	DPYSL2	7.04e-143	1.71758	GM19951	6.64e-27	1.91126	LIN28A	7.73e-26	11.6963	MFSD2A	1.58e-06	15.1633	KDM3A	0.0217288	7.94002	ARHGEF5
260	MAP4K2	2.44e-08	4.83979	TOX2	5.77e-27	9.64329	ARHGEF1	7.73e-15	4.01384	CKS1B	4.43e-32	3.19684	EHF	2.25e-18	5.48844	CERK	0.000421	1.57756	SLC35F2	2.58e-14	13.6823	TRIB2	3.37e-07	7.72928	3110039M20RIK	7.78e-71	17.4476	GLIPR2	6.94e-40	5.93724	ST6GALNAC6	1.18e-62	2.05808	ACP2	2.1e-142	2.01595	LIMS1	7.26e-27	1.70607	E230032D23RIK	2e-25	6.16222	GM45155	1.58e-06	6.49802	ABCC1	0.0219234	1.55918	KCNC1
261	A530040E14RIK	2.61e-08	13.1388	IL17A	9.42e-27	27.6298	MT-ATP6	1.22e-14	2.14714	TSPAN2	4.78e-32	2.55723	BCL3	2.39e-18	2.18249	ZCCHC6	0.000447	2.16894	SUSD2	2.62e-14	9.25085	DNAL1	3.67e-07	11.1203	B4GALT2	9.29e-71	27.9825	TTC39A	7.97e-39	10.4422	ACOT7	1.36e-62	1.61114	SSR3	3.38e-142	1.51717	DAXX	7.42e-27	2.349	FXYD5	2.46e-25	2.4749	MCL1	1.6e-06	2.87122	P3H3	0.0222512	120.097	STK26
262	IMPG2	3.01e-08	8.07067	NUP210	9.73e-27	4.36084	EML5	1.48e-14	7.182	VDR	6.96e-32	3.86204	SLC30A4	2.42e-18	2.67746	TMEM59	0.000467	1.89109	RAB11FIP4	3.02e-14	5.74191	ANGPT1	3.93e-07	17.7546	PCOLCE	1.95e-70	31.2675	IL7R	9.48e-39	2.72347	CD302	1.5e-62	1.80744	CLTA	4.61e-142	1.58294	OASL2	7.68e-27	1.60228	MSN	3.09e-25	1.50206	FNIP1	1.69e-06	5.89572	HECTD1	0.0229391	1.67461	IFNGR1
263	RPS21	3.03e-08	2.03385	DGAT1	1.14e-26	3.76789	RPS19	1.63e-14	2.27265	FMNL2	7.87e-32	3.125	DUSP2	2.43e-18	2.08237	TOMM70A	0.000476	1.93102	ZFP831	3.18e-14	7.65893	CLEC1B	4.04e-07	23.8403	GAS1	2.5e-70	23.8206	PMVK	1.08e-38	6.4228	RAP2A	1.81e-62	1.51143	JPT1	2.93e-141	1.53178	GPR35	1.24e-26	1.74652	ID1	9.05e-25	8.42371	NGB	1.75e-06	7.89413	RANBP2	0.0230533	2.49047	RABGAP1L
264	ZFP831	3.21e-08	7.44453	ZCCHC18	1.73e-26	8.07064	TRP53INP1	1.64e-14	3.97588	PRKAR2A	8.63e-32	2.29309	CHN2	2.72e-18	2.3432	PDS5A	0.000477	1.69035	SERP2	3.29e-14	11.4388	TAL1	4.37e-07	40.81	ZCCHC14	3.3e-70	22.6473	RAB30	1.31e-38	9.10127	TNIP2	1.97e-62	1.92419	ATF3	7.71e-141	1.60299	SLC12A2	1.45e-26	8.75075	MGLL	2.16e-24	10.3001	PNPLA7	1.93e-06	5.59019	CCDC62	0.0240987	10.343	KCNK5
265	GIMAP4	4.33e-08	2.90147	HS3ST1	2.14e-26	15.7635	D730003K21RIK	1.65e-14	8.5471	AHR	9.86e-32	2.39242	PTCD2	2.9e-18	2.87446	PGLYRP1	0.000481	5.04194	PTPN13	4.21e-14	9.45415	ZFP773	4.42e-07	12.2407	PAX6	3.69e-70	8.86249	NECTIN2	2.76e-38	8.29921	PQLC1	2.21e-62	1.52992	OLFM1	3.41e-139	1.58846	FAM111A	2.36e-26	1.70691	1700071M16RIK	9.19e-24	11.9581	C1QTNF9	2.03e-06	7.83327	IVD	0.0244622	11.0679	FAM102A
266	LBH	4.46e-08	3.97725	ITGAL	2.34e-26	2.29254	RHOBTB2	1.75e-14	9.63344	RBM3	1.22e-31	1.54266	SRSF9	3.36e-18	1.7214	ANKRD12	0.00049	1.8519	FNDC5	5.76e-14	7.63296	PCYT2	4.58e-07	6.94564	KCNK2	4.88e-70	10.617	LIMA1	3.9e-38	7.57254	SH3BGRL3	2.84e-62	1.59214	ITM2B	7.78e-139	1.9291	ITCH	5.11e-26	1.86254	TSPAN13	1.4e-23	3.86791	SLC6A13	2.32e-06	9.25025	RC3H1	0.0245027	1.75268	RUNX3
267	SMIM14	4.53e-08	4.71336	CDON	4.03e-26	9.02732	IFI214	2.09e-14	8.75878	2810429I04RIK	1.79e-31	4.57449	PLCB2	4.19e-18	2.16035	4932438A13RIK	0.000494	1.82504	OLFR48	6.37e-14	7.16379	A630089N07RIK	4.82e-07	12.9388	TSPAN9	6.9e-70	16.5099	CD274	5.26e-38	4.3815	PTGS1	1.44e-61	2.67001	ATP13A2	9.25e-139	2.01644	SUB1	8.03e-26	1.50153	CDK9	3.77e-23	1.53782	DUSP1	2.35e-06	2.32137	NIN	0.0245393	1.85146	TAPBPL
268	4930480K23RIK	4.7e-08	11.1406	RUNX1T1	4.45e-26	12.1385	LCN4	2.39e-14	7.51494	EEF1B2	1.9e-31	1.63218	TACC1	4.4e-18	1.50638	SUB1	0.000496	2.39549	GM31282	6.46e-14	6.93805	DENND5B	4.85e-07	5.97286	SPATS2	3.98e-69	25.7695	DNAH2	5.75e-38	12.7529	TRAF5	5.41e-61	1.9629	ARAP1	3.46e-138	1.57245	GYG	1.28e-25	2.06717	GRB2	4.07e-23	1.5267	LRRC8DOS	2.53e-06	9.33547	P2RX4	0.0247069	1.67671	MCAM
269	GM20506	5.26e-08	12.0952	ATXN1	5.37e-26	4.61373	DDB2	2.43e-14	7.94972	PLP2	3.48e-31	1.71565	PPM1M	4.48e-18	2.30431	AP3S1	0.000502	1.6786	GRAP2	6.77e-14	6.2391	INO80DOS	6.09e-07	11.8787	TIMP1	5.52e-69	18.9415	GBP2	1.97e-37	5.2183	OCSTAMP	1.36e-60	3.93003	DAXX	4.89e-138	2.1533	FMNL1	1.72e-25	1.62743	VPS4B	1.04e-22	1.52465	RASA2	2.69e-06	5.4244	SON	0.0253144	1.70816	A930024E05RIK
270	MED13	5.85e-08	4.7322	ARNTL	8.87e-26	5.8944	RPL18A	2.68e-14	2.31349	SIGIRR	3.9e-31	2.45831	HFE	5.5e-18	2.64674	RHOG	0.000503	2.24071	AU020206	7.4e-14	3.85251	ABCB9	6.27e-07	9.37977	CDC42EP1	8.6e-69	12.2021	KYNU	2.54e-37	8.51803	2900026A02RIK	4.47e-60	3.30084	EGR2	2.88e-137	2.0392	GJB2	1.83e-25	6.05655	FAM32A	1.2e-22	5.13512	GM19345	2.72e-06	8.03914	AC127341.3	0.0253614	6.69515	ANXA6
271	FAM229A	8.17e-08	8.21661	LRRC75B	1.06e-25	9.35412	LTA	3.72e-14	11.5883	RPS11	4.01e-31	1.78061	JAK2	5.82e-18	1.75309	FNBP1	0.000507	1.64837	ZBTB16	1.13e-13	9.37822	KALRN	6.62e-07	16.6555	VASN	1.41e-68	15.5255	SIGLECG	2.78e-37	4.65697	SLC36A1	5.95e-60	1.686	DCLRE1C	3.78e-137	2.22699	STAT3	3.16e-25	1.53207	NGP	2.09e-22	16.5016	PFKP	2.75e-06	4.84644	RNPEPL1	0.0255962	1.58605	SESN3
272	D130040H23RIK	9e-08	13.8826	ZFP462	1.69e-25	11.0804	RASGRP1	3.93e-14	4.7223	RHBG	4.1e-31	6.20722	MAFF	5.92e-18	2.06103	HOOK3	0.000513	1.85764	GM11168	1.24e-13	7.687	POLR1B	7.32e-07	7.69944	PPP1R9A	4.05e-68	12.8501	CHST7	4.49e-37	9.9446	PLD3	2.33e-59	1.68555	C1QA	5.08e-137	2.67604	MIA2	4.37e-25	1.64534	CLEC4B2	2.13e-22	10.7853	THBS1	2.82e-06	3.55116	NET1	0.0255987	7.20026	AI847159
273	GIMAP5	9.09e-08	3.54847	TKTL1	1.88e-25	7.11237	A430078G23RIK	4.07e-14	6.52708	NUSAP1	4.47e-31	6.2866	ORAI1	7.29e-18	1.59883	RGS18	0.000535	9.15423	TCRG-V1	1.57e-13	6.63214	AKAP17B	7.44e-07	9.52113	COL4A1	4.73e-68	17.9557	MTHFD2	8.94e-37	5.23656	TJP2	2.67e-59	2.18051	CCL12	5.48e-137	3.56146	JARID2	5.35e-25	1.70299	MCTP2	2.57e-22	6.25545	AMER2	3.01e-06	7.00274	PDK1	0.0257871	5.51261	KLHL4
274	RASGRP2	9.79e-08	4.85857	RIPOR2	2.19e-25	2.70814	KIF21B	4.25e-14	3.84909	ZBTB18	6.29e-31	2.6701	MYCBP2	7.52e-18	1.50483	DGKD	0.00054	1.8357	B3GALT2	1.62e-13	25.3848	ARAP2	7.81e-07	4.61715	IGSF3	1.27e-67	8.49444	ATCAY	1.33e-36	8.28857	ME2	7.55e-59	1.59077	VWA5A	7.19e-137	1.75575	PDLIM1	5.56e-25	2.14285	SPATA13	6.43e-22	5.25537	BHLHE40	3.43e-06	3.80609	TMEM33	0.0258483	1.81335	RIPOR2
275	COL23A1	1.02e-07	11.1186	AQP3	2.21e-25	10.5379	AI480526	6.74e-14	7.47237	ZDHHC23	7.55e-31	3.78414	PLD4	8.95e-18	1.50087	PPP4R3A	0.00054	1.57283	SMCO4	1.77e-13	9.13834	CDKN3	8.14e-07	32.0901	RGS17	2.71e-67	25.2917	PIK3R1	1.33e-36	4.96065	RELT	8.74e-59	1.53444	HEXA	7.75e-137	1.58865	XDH	7.26e-25	2.14906	UPP1	6.53e-22	7.58832	ARFGEF2	3.52e-06	8.37529	UVRAG	0.0259452	1.64994	SPTBN1
276	RPS20	1.05e-07	1.94141	NCK2	2.53e-25	6.68111	MT-CO1	7.45e-14	1.81455	ARHGAP5	9.7e-31	1.99954	ZFAND5	9.27e-18	1.65669	DCTN1	0.000547	1.73429	KCNK7	2.14e-13	9.38991	GM19412	9.04e-07	10.2349	SOX2	3.66e-67	12.1331	KCTD14	1.49e-36	16.7338	QDPR	1.19e-58	1.59992	RAB11FIP5	2.18e-136	2.51536	LIMD1	9.32e-25	1.78734	LCP1	7.87e-22	2.39595	TAL2	3.62e-06	8.96028	SHOX2	0.0267115	9.64355	JADE2
277	JADE1	1.09e-07	5.14455	PARD3	2.55e-25	10.591	EMB	8.42e-14	3.8626	GDI2	1.09e-30	1.78726	ERO1LB	9.48e-18	2.21138	SMNDC1	0.000566	1.50199	FLT3L	2.19e-13	6.17914	SLC6A13	9.7e-07	15.5855	GNPNAT1	3.95e-66	15.596	H2-Q7	4.74e-36	3.97592	CDH1	1.34e-58	3.68786	GM34084	5.19e-136	1.65859	SP110	1.57e-24	1.89487	PPP2R5A	8.74e-22	1.53483	RADIL	3.79e-06	9.45668	U2AF2	0.0271292	1.80227	RGS3
278	SHISA5	1.44e-07	3.06752	PTPN22	2.91e-25	3.98016	RPS13	1.01e-13	2.21575	CD48	1.24e-30	1.86934	SP110	1.03e-17	1.62271	NAMPT	0.000583	2.05232	H2-Q7	2.3e-13	4.07866	ALDH18A1	1.03e-06	8.53057	EPDR1	6.64e-66	8.35839	ZC3H7B	6.5e-36	7.14024	GPX1	1.35e-58	1.58905	C4B	4.45e-135	6.84003	NUAK2	1.67e-24	2.26498	GM35769	9.67e-22	12.0079	GM9903	3.83e-06	11.5132	ERCC6	0.0272852	10.3795	SULT2B1
279	ZCCHC11	1.54e-07	4.08804	ITPR2	3.44e-25	4.76258	RHOH	1.03e-13	3.6326	GPRC5C	1.24e-30	4.81728	PAK4	1.04e-17	2.84542	CREG1	0.000603	2.29903	ST6GALNAC2	2.61e-13	3.47186	TXNDC16	1.11e-06	6.64365	5033428I22RIK	7.33e-66	17.5644	IL21R	6.54e-36	6.2726	GALNT9	1.49e-58	3.65789	PROS1	4.81e-135	2.81404	KRT80	1.75e-24	2.14349	H2AFJ	9.76e-22	1.53924	NEK6	3.88e-06	7.47504	GLG1	0.0274185	2.09069	SELPLG
280	RFLNB	1.65e-07	4.47876	FLT3L	3.45e-25	5.27295	ZNRF1	1.05e-13	3.83378	GPR183	1.34e-30	2.07027	PRKAR2A	1.15e-17	2.01739	ARHGEF2	0.000607	1.60483	TRPM6	2.81e-13	6.92861	GIMAP4	1.14e-06	3.37231	TBX20	8.25e-66	13.5886	PRDM8	8.46e-36	7.66921	GM9530	3.32e-58	2.86594	HSP90B1	2.2e-134	1.53117	SQOR	1.94e-24	2.13082	SFXN5	1.45e-21	9.74236	HBEGF	4.09e-06	20.2483	POLDIP3	0.0274497	1.59643	PRKCB
281	RFX7	1.92e-07	5.34996	GRB7	4.11e-25	10.1446	SSBP2	1.08e-13	5.52392	H13	1.35e-30	1.60334	MED13L	1.2e-17	1.64568	NAB1	0.00061	2.01509	FAM189B	3.02e-13	7.74117	SYTL1	1.15e-06	10.7946	TNK2	9.01e-66	10.6204	DUSP5	9.25e-36	3.33131	TNFRSF21	5.83e-58	1.51852	CAMKK2	9.11e-133	1.62733	STK38	2.08e-24	1.85828	EGR3	1.63e-21	4.40352	APBA3	4.14e-06	8.50869	XPR1	0.0275279	1.56214	NFATC3
282	RUBCN	2.09e-07	6.84167	GM2682	5.66e-25	6.14003	BTG1	1.19e-13	1.71502	SET	1.55e-30	1.62604	RPS11	1.23e-17	1.64732	CKAP4	0.000617	8.02602	RNF166	4.18e-13	4.43363	MFSD4B4	1.22e-06	9.77888	S100A3	1.52e-65	22.1567	VOPP1	9.99e-36	6.06221	ADRA2A	6.07e-58	5.89029	LACC1	1.73e-132	2.51325	DCK	2.94e-24	1.70573	XBP1	1.74e-21	1.93168	EEA1	5.08e-06	6.92303	ENSA	0.0277968	1.69687	KLHL30
283	SPNS2	2.13e-07	9.94143	AU020206	6.61e-25	4.44082	CAND2	1.44e-13	7.34443	PSME1	1.72e-30	1.72607	TAGLN2	1.26e-17	1.50362	RBM17	0.000648	1.50899	FAR2	4.47e-13	8.24334	GM10093	1.41e-06	9.95769	HOXB7	2.2e-65	14.6438	EML5	1.83e-35	7.54016	MRPL51	6.81e-58	1.56523	IFI35	1.81e-132	2.04503	LAMTOR4	3.7e-24	1.67381	MYO1D	2.48e-21	9.67281	HIST1H4I	5.17e-06	7.48607	ABCG1	0.0284669	1.98686	ZBTB10
284	RHOH	2.4e-07	3.87802	RUNDC3A	8.9e-25	8.39691	RPL17	1.45e-13	1.94413	KNL1	2e-30	5.18144	RNF166	1.35e-17	1.84613	CEBPE	0.00065	15.9366	STIM1	5.25e-13	4.86467	LTB	1.46e-06	3.70031	CTPS	2.21e-65	13.14	PTGER4	2.31e-35	4.93499	PGM2	1.06e-57	1.61628	PSMB8	1.25e-131	1.59891	SPN	4.08e-24	2.09817	KDM6B	3.19e-21	3.08294	DNAJB9	5.51e-06	8.23157	BUB3	0.0288068	1.57228	BTBD11
285	EPPK1	3.04e-07	7.11741	CD226	1.08e-24	6.83527	GRAMD1A	1.56e-13	4.01097	BC035044	2.22e-30	3.93712	STN1	1.4e-17	2.78859	CAMKK2	0.000658	1.87364	PFN2	7.22e-13	12.9377	GM26809	1.47e-06	8.92412	FSCN1	4.27e-65	3.7826	RRAS2	2.44e-35	4.86151	NDNF	1.63e-57	2.81931	TMEM14C	3.65e-131	1.55255	USP12	4.22e-24	2.42286	SLC38A2	3.32e-21	1.63751	GM16174	6.11e-06	8.35633	BCLAF1	0.0288214	1.8882	CD82
286	MT-ND2	3.23e-07	2.30485	KCNK1	1.19e-24	9.59847	ZNRF3	1.6e-13	6.76671	ACOT7	2.37e-30	2.08798	RUBCNL	1.41e-17	3.2384	PIM1	0.000668	3.42249	NFATC3	7.55e-13	4.01505	TMEM201	1.48e-06	10.7976	PABPC4	7.46e-65	12.1587	DAO	2.68e-35	9.13528	MALT1	3.49e-57	1.74751	PSMA4	6e-131	1.70455	LIMD2	7.78e-24	1.50818	JDP2	3.74e-21	7.16087	P4HA1	6.59e-06	5.58757	PDCD10	0.0290681	1.64975	APOBEC3
287	TCF12	3.66e-07	4.14995	MPPED2	1.43e-24	7.9324	RPS18	1.99e-13	2.47334	SIPA1L3	2.62e-30	2.19442	PRKAB2	1.46e-17	2.73093	STK4	0.000676	1.74519	ADGRL1	8.08e-13	8.28374	GM8369	1.49e-06	7.31058	DLX2	1.44e-64	7.95254	FAH	3.26e-35	7.52982	ACADM	3.59e-57	1.54561	ACER3	1.17e-130	1.70525	VPS13C	1.09e-23	2.12596	MAPK13	3.97e-21	11.194	PTCH2	6.87e-06	9.58284	NEMF	0.0292823	1.86972	SCML4
288	COBLL1	4.07e-07	6.6206	IL23R	1.67e-24	8.69122	PDE7A	2.09e-13	4.06582	RTL5	3.38e-30	2.81019	COX6B2	1.81e-17	4.17025	SRSF1	0.000691	1.71772	CD226	8.1e-13	7.25805	ZFP827	1.61e-06	9.80558	ZIC5	1.76e-64	5.06218	MSRB3	6.48e-35	12.1529	TSPAN5	2.54e-56	1.88669	SNX3	1.22e-130	1.64711	CMPK2	1.16e-23	1.99291	DNAJB6	6.18e-21	1.58246	GM13054	6.98e-06	8.57539	SCAF11	0.0295673	1.67497	PGLYRP1
289	CD83	4.14e-07	2.3112	SERPINB1A	1.77e-24	6.60408	FBXL12	2.38e-13	4.90662	RUNX2	3.96e-30	3.06402	SRSF7	1.81e-17	1.66058	SQSTM1	0.000713	1.64994	1700097N02RIK	9.36e-13	13.5619	OTUD7B	1.72e-06	5.97041	ZFP697	5.28e-63	5.66166	RASSF3	7.98e-35	3.70578	CAVIN1	3.43e-56	2.40047	PLTP	2.17e-130	2.26181	ATP1A1	1.22e-23	1.5526	FBXL5	8.94e-21	5.1273	SDE2	7.13e-06	5.28974	PTEN	0.0296285	1.55776	RECK
290	RCSD1	4.38e-07	4.49637	IL17RB	2.07e-24	7.84809	RPL5	2.51e-13	2.39483	ANK1	5.24e-30	5.39343	CYTH4	2.16e-17	1.52451	IL6	0.000715	14.8353	TRAF3IP3	9.8e-13	5.02681	A530040E14RIK	1.85e-06	8.50683	CNN3	2.09e-62	13.5633	RASA2	2.98e-34	4.05989	RAPH1	3.45e-56	1.62574	ATP6V0A1	1.18e-128	1.91861	LRRK2	1.47e-23	2.54989	CAB39	1.16e-20	1.5192	4921536K21RIK	7.59e-06	8.89223	PIEZO1	0.0300176	1.80386	MIRT1
291	GM36888	5.21e-07	5.35009	RAPGEF6	2.69e-24	3.80172	ZEB1	2.57e-13	4.57935	MKI67	6.01e-30	4.48587	HIVEP2	2.22e-17	1.88896	TPP2	0.000718	1.63813	IGSF9B	1.65e-12	9.46683	AC146911.1	1.96e-06	10.9384	SLC30A4	2.55e-62	16.991	UBXN2A	5.71e-34	4.15398	DOCK7	3.55e-56	1.5125	TRIM30C	8.68e-128	4.09595	RILPL2	1.53e-23	1.87227	FAS	1.43e-20	6.48671	MTDH	7.7e-06	1.74584	LRP1	0.0300733	1.64046	RAC2
292	ATG16L2	5.96e-07	6.60898	TSPAN32	4.83e-24	4.9651	CDKN1B	2.57e-13	3.30744	KIF5A	1.59e-29	5.19833	PPP2CA	2.25e-17	1.5329	TRIR	0.000731	1.98747	ABHD8	1.74e-12	8.63105	PFKM	2.1e-06	9.62757	ZFP9	1.58e-61	10.1977	CD63	6.28e-34	3.86129	SLC9A6	1.91e-55	1.95404	AP2S1	8.76e-128	1.62713	PSMB10	2.11e-23	1.71433	MAPKAPK2	3.14e-20	1.61293	WNT10B	8.99e-06	7.81771	BACE1	0.0307897	16.9288	CHRNE
293	PANX1	6.25e-07	6.72506	CHMP4C	5.07e-24	6.46573	QPRT	2.61e-13	11.5572	PTPN4	1.73e-29	2.25176	ANP32E	3.05e-17	1.54123	PNN	0.000746	1.91921	IL2RG	1.9e-12	3.73389	PIMREG	2.24e-06	12.937	HOXC9	7.27e-61	14.4516	DPP10	6.96e-34	7.6911	SMIM5	2.42e-55	3.24462	FAM213B	2.31e-127	3.01332	CCDC88A	2.45e-23	1.75339	GM37800	3.71e-20	8.76185	FBXL21	9.48e-06	10.9208	TMX1	0.0309173	1.62154	SHISA5
294	MT-ND4	6.29e-07	2.31877	CHDH	6.39e-24	12.0541	ATP1B1	2.71e-13	2.85576	FH1	2.15e-29	2.82361	SLC7A1	3.06e-17	1.98508	2001-09-01	0.000754	6.82365	GM12278	1.96e-12	9.09567	ADGRL1	2.27e-06	7.68945	RHOD	7.69e-61	14.4565	DNAJC12	8.89e-34	7.14582	AMZ1	2.51e-55	1.70261	DRAM2	5.56e-127	1.88467	IFI205	2.75e-23	2.49211	BMX	6.1e-20	10.4475	9130230L23RIK	1.13e-05	13.7336	EHBP1	0.0309626	10.3017	RBL2
295	OLFR1238	6.62e-07	8.92968	SV2C	6.45e-24	11.7776	SIT1	2.96e-13	8.77081	ORAI1	2.3e-29	1.8369	MOB3B	3.32e-17	2.28524	SURF4	0.000758	1.86695	IFI214	2.09e-12	9.52475	SLAMF6	2.29e-06	6.86293	GADD45A	1.05e-60	7.17486	CDHR1	9.98e-34	8.85994	TMEM229A	2.62e-55	5.56058	RIN2	7.94e-127	1.92659	RRAS	2.78e-23	2.72896	ARPP19	6.25e-20	1.50646	ELL	1.14e-05	6.12029	ACER3	0.0310945	1.72836	ANKRD44
296	RNF122	7.12e-07	9.96681	DNAJA4	6.69e-24	8.3317	UGCG	3.57e-13	2.51969	ST3GAL5	3.6e-29	2.40457	MCUB	3.39e-17	1.69144	2009-09-01	0.000764	2.36864	HERC3	2.62e-12	7.16709	BCL7A	2.42e-06	6.92212	TCAF1	1.11e-60	21.4514	RAB21	1.44e-33	3.50883	UPB1	3.31e-55	3.67107	H2-T22	1.7e-126	1.73373	G6PDX	3.18e-23	2.39291	HNMT	7.91e-20	11.0197	CD63	1.15e-05	3.54084	MAP3K8	0.0312212	1.58821	RIOK1
297	ILDR1	7.35e-07	10.7526	SPINT2	7.23e-24	5.49747	SH2D1A	3.71e-13	4.77698	P3H2	4.44e-29	4.59513	CMTR1	3.75e-17	2.86925	DENND5A	0.000772	1.65968	SLC10A1	2.94e-12	7.06678	RBMX	2.53e-06	5.59048	EID2	1.32e-60	17.9584	MKL1	1.87e-33	4.82717	NHP2	5.04e-55	1.52782	CCDC50	2.15e-125	1.60136	TRIM25	3.4e-23	1.6901	DAZAP2	8.01e-20	1.54652	1700019L13RIK	1.19e-05	13.3064	ZMYND8	0.0313872	1.51797	KLRB1
298	ERBB2	7.56e-07	9.82483	RABGAP1L	7.82e-24	4.48072	2006-09-01	3.98e-13	4.12083	TMPO	5.33e-29	1.776	DHX40	4.44e-17	1.77027	SRRM1	0.000783	1.94178	CTLA2A	3.31e-12	5.33793	ARMCX1	2.57e-06	10.3267	TRAF4	2.27e-60	15.1312	4930523C07RIK	2.72e-33	3.94964	KCTD17	7.22e-55	2.38012	GNS	2.27e-125	1.60134	SLK	4.3e-23	1.62873	GM11827	8.21e-20	8.4863	TCF24	1.2e-05	6.62977	HNRNPDL	0.0315683	1.52866	TMPRSS6
299	ATCAYOS	7.96e-07	3.81524	ITPR3	1.09e-23	5.21359	IGHM	4.16e-13	2.52695	TIAM1	5.62e-29	1.94695	NREP	4.66e-17	4.4582	CTNNA1	0.000802	1.51427	MNS1	3.51e-12	10.8143	PPCDC	2.7e-06	5.97597	CHAC1	3.2e-60	10.2952	A330009N23RIK	2.87e-33	10.4552	RPS6KA4	1.31e-54	1.55816	CASP4	5.97e-125	1.90979	CBFA2T3	6.89e-23	1.69028	MDH2	8.68e-20	1.54013	PROZ	1.24e-05	8.36627	USF2	0.0316012	1.96097	SLAIN1
300	ARAP2	8.53e-07	4.81202	ODC1	1.28e-23	5.78707	CDON	5.43e-13	8.95241	MT-ND1	6.91e-29	1.51017	PADI2	5.93e-17	2.23615	SAR1A	0.000805	1.66927	LEF1	3.58e-12	4.09048	ADORA3	3.2e-06	13.466	RIN1	5.52e-60	21.1188	LOXL3	4.12e-33	9.53964	ATP6V0A2	2.75e-54	1.54137	IL18BP	2.99e-124	4.01861	TRAFD1	7.09e-23	1.81585	MYL2	9.19e-20	11.09	GM26535	1.25e-05	10.6478	PKN1	0.0316026	1.82042	POGK
301	SHISA8	8.93e-07	8.23164	SSBP3	1.37e-23	4.33234	TNFRSF25	5.58e-13	5.84432	IQGAP2	7.27e-29	2.08457	AGPAT4	7.12e-17	1.97394	PRKX	0.000805	1.63501	ATP2A3	3.72e-12	4.98716	FKBP11	3.27e-06	9.42654	SNAP91	6.07e-60	14.0096	RIC1	5.23e-33	4.00766	ACSS1	3.67e-54	1.74203	LAPTM4A	3.11e-124	1.55293	NOP53	8.52e-23	1.58314	GM5150	9.57e-20	5.62253	BAZ1A	1.5e-05	1.56608	DNAJB14	0.0316101	2.17092	DNAH8
302	IRS2	9.2e-07	5.67154	1700019D03RIK	1.53e-23	9.47795	GM26740	6.12e-13	3.26498	MARVELD1	8.91e-29	3.16331	GRAP2	7.49e-17	2.03605	YEATS4	0.000844	1.54744	H2-Q6	4.22e-12	3.34565	GIMAP3	3.4e-06	3.74232	FHL2	8.99e-60	15.5125	HERPUD1	6.96e-33	4.09314	MAP4K1	6.53e-54	1.64531	CD83	3.96e-124	1.81946	EIF3F	1.03e-22	1.54119	SELENOK	1.02e-19	1.63937	SNTB2	1.61e-05	6.08096	STAG2	0.0330777	1.80871	CTLA2B
303	A930024E05RIK	9.51e-07	8.96889	TRAF3IP2	1.68e-23	9.09764	DNAH11	6.55e-13	5.21453	ETV3	9.16e-29	2.3962	CD180	9.22e-17	1.89857	NHSL2	0.000845	9.12307	CROT	4.84e-12	6.27171	DUSP4	3.6e-06	7.67135	YES1	9.43e-60	11.8402	DYNLL2	7.37e-33	5.14791	NAGA	7.71e-54	1.58913	FOLR2	1.15e-123	4.01421	TMCC1	1.25e-22	1.66082	KLHL2	1.13e-19	6.29657	OLFR433	1.68e-05	10.4735	CNOT6	0.0330812	1.6337	INPP1
304	8430432A02RIK	1.01e-06	4.66295	FYN	2.32e-23	3.65089	RPL38	6.69e-13	1.91284	PKMYT1	1.07e-28	4.30319	2009-09-01	9.77e-17	1.52625	TNRC18	0.000847	2.08485	BICDL2	5.92e-12	6.42226	ASNSD1	4.09e-06	4.90172	HMGN1	1.32e-59	10.7492	NUAK2	1.83e-32	3.86587	ACVRL1	1.08e-53	1.70329	KLF6	2.64e-123	1.65388	CDC42EP2	1.25e-22	2.68265	TNFRSF1A	1.31e-19	4.76658	EIF1	1.7e-05	2.23382	IRF5	0.0331265	2.29529	PLEKHA5
305	TNRC6B	1.03e-06	3.61366	TBXA2R	4.16e-23	8.17135	RPL36	6.71e-13	2.01962	TMEM109	1.08e-28	2.03431	ARHGAP26	1.13e-16	1.8741	CDC40	0.000847	1.86317	CLNK	7.75e-12	9.79751	FAM198B	4.39e-06	13.5026	FOXD1	1.39e-59	10.2933	NAV1	1.95e-32	4.45459	BAG3	1.39e-53	1.64318	HSPA8	3.48e-123	1.62114	SVIL	1.45e-22	1.8442	PRAM1	1.95e-19	9.18615	MSRB1	1.7e-05	3.20829	KANSL1	0.0334428	2.26476	RAD54L2
306	XNDC1	1.03e-06	8.02907	NXPE3	4.86e-23	6.48533	RPL39	8.27e-13	1.98783	LIMD1	1.46e-28	1.63876	SLC35C2	1.37e-16	1.86342	AKIRIN2	0.000855	1.78247	GM28285	8.21e-12	6.04047	FERMT2	4.45e-06	8.38784	DZIP1L	5.37e-59	9.62001	GPR132	2.34e-32	3.44014	ANXA2	1.72e-53	1.59735	PRKX	1.19e-121	1.71218	RSPO1	1.57e-22	5.7105	STAT1	2.37e-19	1.59036	E230014E18RIK	1.86e-05	5.8297	TSPAN14	0.0337318	1.62676	ABCB9
307	DHRS13OS	1.16e-06	7.31574	ITPKB	4.88e-23	3.604	TGFBR2	8.29e-13	3.86275	BIRC5	1.91e-28	4.88455	BEND4	1.47e-16	2.63345	PIM2	0.000856	10.1336	TANC1	9.06e-12	9.56735	CD24A	4.93e-06	2.3044	DLX1	1.09e-58	6.22597	RRAD	3.16e-32	13.3645	ANPEP	1.91e-53	2.16435	ACTR3	3.78e-121	1.52905	SIRPB1B	2.64e-22	1.5501	TMEM156	2.4e-19	7.86148	RDH12	1.92e-05	3.8665	BAZ2A	0.0337809	1.69513	TMEM163
308	GPR183	1.26e-06	4.51935	ZC3HAV1	5.62e-23	3.75619	MGST2	9.56e-13	9.15768	BACH2	1.99e-28	2.16864	RILPL2	1.91e-16	1.65646	MAN1A	0.000876	1.62985	PRKD2	1.2e-11	6.92029	GM26733	5.17e-06	9.18835	MAGED1	5.8e-58	15.5284	RYR3	7.36e-32	13.3679	ACPP	2.04e-53	2.59155	ATF6	4.04e-121	1.66912	HACD4	3.4e-22	1.75573	GM19951	2.63e-19	6.87639	STX11	2.04e-05	5.56458	ARL8A	0.0340703	1.71216	KHDC1B
309	CRABP2	1.43e-06	6.26538	A630023P12RIK	5.75e-23	8.83002	KCNIP2	1.08e-12	5.87691	SLC12A9	2.04e-28	2.26923	ATF6	1.92e-16	1.75714	RAB27A	0.000887	7.87417	TESC	1.21e-11	5.73733	RCN1	5.18e-06	8.86341	BC022687	2.56e-57	20.785	NRP2	7.77e-32	5.36395	PVT1	7.93e-53	2.38153	CFH	1.21e-120	3.32686	LRRC8D	4.34e-22	1.8566	TARM1	2.79e-19	6.39547	ZMIZ1	2.09e-05	1.59668	USP28	0.0340991	8.38838	DDX43
310	EPB41L5	1.49e-06	12.1737	ANKRD44	7.5e-23	2.97676	RPL23A	1.32e-12	1.98379	HIPK2	2.08e-28	1.99999	MAP3K8	2.04e-16	1.72203	TPRGL	0.000925	1.60373	D630039A03RIK	1.22e-11	7.0668	ATXN1	5.29e-06	3.95255	MAOA	2.85e-57	14.1378	POLR3C	7.8e-32	4.01971	EVA1B	1.22e-52	1.97139	TBC1D14	3.25e-120	1.71871	EPHA4	4.99e-22	5.67753	ISY1	3.72e-19	4.89333	RETREG1	2.11e-05	4.10868	RB1CC1	0.0343479	1.7168	NEURL3
311	MIGA1	1.56e-06	9.96102	2810001G20RIK	9.94e-23	7.01425	CRBN	1.94e-12	4.83509	CORO2A	2.13e-28	1.69118	LSR	2.44e-16	1.7837	UBA2	0.000931	2.10145	OLFR1393	1.3e-11	6.69517	RIDA	5.91e-06	8.65323	CEP170B	3.77e-57	15.5325	BATF3	1.71e-31	5.4129	SIGMAR1	1.29e-52	1.80677	FCER1G	1.93e-119	1.50943	1110008F13RIK	5.95e-22	1.67136	IL10RA	8.41e-19	1.53652	TMCO6	2.32e-05	9.16388	CDKN1B	0.0346118	2.20953	RBPMS
312	TREML2	1.62e-06	5.54542	BACE2	1.1e-22	7.84725	RPL22L1	2e-12	2.74835	SELENOH	2.46e-28	2.39328	PVR	3.18e-16	2.1984	ARHGEF25	0.000937	13.0938	RAB37	1.57e-11	6.30833	BTLA	6.55e-06	6.36083	EFNA1	6.74e-57	9.47796	LPAR3	1.8e-31	10.0239	CLEC2G	2.21e-52	4.45193	TUBB2A	5.42e-119	2.03898	BC028528	6.7e-22	2.31823	SCRG1	1.13e-18	8.27571	KPNA4	2.33e-05	4.5785	CCDC15	0.0347391	8.96544	PRKCA
313	FBXO5	1.65e-06	9.30107	CD8B1	1.18e-22	10.7496	RAMP3	2.03e-12	4.51521	SUB1	2.99e-28	1.7464	LPCAT1	3.23e-16	2.14415	S100A11	0.000961	1.60446	MSI2	1.72e-11	4.73475	INPP4B	6.84e-06	7.56789	MSRB3	5.39e-56	20.1971	MACC1	2.56e-31	9.03462	SRGAP3	2.97e-52	2.20247	CALML4	7.51e-119	5.64831	ZFP710	7.69e-22	1.96482	ABCA13	1.19e-18	9.39756	S100A3	2.34e-05	10.2122	DDIT3	0.034809	4.87767	ZFP36L2
314	RPS24	1.67e-06	1.81606	RNF144A	1.2e-22	3.49789	TRAV6-7-DV9	2.06e-12	6.56047	PSMB9	3.3e-28	1.83823	RASSF5	3.54e-16	1.50266	MAN2B1	0.000979	2.22537	DUS2	1.73e-11	9.35837	SLC17A9	7.12e-06	7.99436	CCND1	6.55e-56	8.02471	RFTN1	2.57e-31	4.37836	OTOF	3.75e-52	4.09511	ABCA9	1.79e-118	3.01436	BCL3	9.28e-22	2.17061	NDST1	1.46e-18	5.82012	PTP4A1	2.4e-05	3.95496	ROCK2	0.0348936	1.95954	MXD4
315	CTGF	1.73e-06	6.88928	GALNT12	1.33e-22	8.8405	FGF13	2.19e-12	9.95994	LSM6	4.02e-28	1.78171	EVI2A	3.76e-16	1.56941	TCEA1	0.00101179	1.79984	EMB	1.98e-11	4.68125	PEAR1	7.2e-06	7.43076	AQP5	9.21e-56	9.19485	ICOSL	2.68e-31	6.32827	TUBB2A	6.21e-52	1.64356	DNASE2A	2.25e-118	1.90518	LCP2	9.79e-22	1.57028	HSD17B11	1.5e-18	1.50225	CPEB2	2.78e-05	4.81737	TOR3A	0.0351013	1.65679	FAM189B
316	GM26964	1.84e-06	5.12434	ZCCHC11	1.34e-22	3.15072	FYN	2.54e-12	2.92157	CS	4.04e-28	1.79628	PDXK	4.42e-16	1.61028	ADD1	0.00101575	1.60518	PRKCQ	2.01e-11	4.18471	CASC4	7.24e-06	9.90921	P3H4	1.02e-55	10.545	CLEC2D	3.48e-31	4.20632	HOMER1	1.01e-51	1.65914	B4GALT6	2.95e-118	1.87914	TNFRSF1A	1.07e-21	1.64273	REEP3	1.52e-18	1.60056	SFMBT2	2.82e-05	7.75	UBE2B	0.0352284	2.16915	PGLYRP2
317	FAM161B	1.95e-06	8.43126	UNC5CL	1.39e-22	10.4024	TTC28	2.55e-12	6.07408	LSR	8.23e-28	2.31815	FNBP1	4.54e-16	1.60062	DSN1	0.00102397	19.4225	CISH	2.18e-11	4.54093	GNPDA2	7.32e-06	6.4136	WNT10A	1.21e-55	4.15705	DSG2	6.55e-31	15.0978	DOLPP1	1.57e-51	2.12684	ITPR1	5.31e-118	1.83421	SNRPB	1.16e-21	1.53083	IL1BOS	1.84e-18	9.43605	RGCC	2.9e-05	3.82072	AAMP	0.0354715	1.70471	GM17745
318	LY6A	2.29e-06	2.1721	CCDC136	1.55e-22	13.443	GM15558	3.14e-12	2.46011	TMSB10	8.54e-28	1.67029	TMEM173	4.9e-16	1.96294	TFG	0.00105126	1.50426	DSG2	2.75e-11	5.79959	CNN3	7.36e-06	6.67288	CYP27B1	1.31e-55	3.33458	MRC2	1.42e-30	6.67785	PROS1	1.6e-51	1.74464	SESN1	5.65e-118	2.22655	RASSF3	1.18e-21	1.59875	PAK2	2.33e-18	1.72078	CARD19	2.93e-05	5.7683	SNHG9	0.0363937	10.9398	BCL2L11
319	TMEM131L	2.32e-06	4.2544	CRYBG2	2.36e-22	14.4016	TRAV12-1	3.14e-12	10.1412	DBNL	8.8e-28	1.65492	SAMD4B	5.42e-16	1.62563	SYS1	0.00105466	2.49459	SIGIRR	3e-11	6.29708	BCL2	7.64e-06	2.9287	KLK10	1.54e-55	5.38095	TANK	2e-30	4.15234	SKINT3	2.02e-51	1.74905	TGFBR2	4.13e-117	1.77344	TMEM131	1.65e-21	2.07538	SEMA7A	2.55e-18	4.49133	TBC1D2	2.95e-05	10.2955	COPS4	0.0364424	1.54685	KLRC3
320	GM26853	2.35e-06	6.04758	STK17B	2.57e-22	2.0472	GM49046	3.14e-12	4.57684	TYK2	1.03e-27	2.07451	PHF11A	6.26e-16	2.73099	PERP	0.00106822	8.61012	XLR4A	3.29e-11	8.98947	IBTK	7.89e-06	3.73995	FBLN5	1.6e-55	7.44415	LACTB	2.82e-30	5.26755	RAI14	5.14e-51	1.85156	MAP3K8	4.7e-117	1.72567	S1PR5	1.79e-21	3.88704	ADAM8	2.59e-18	2.6305	CGGBP1	2.98e-05	1.51877	CLN8	0.0368654	1.63389	MLLT3
321	ICAM2	2.42e-06	6.7917	GM26740	4.46e-22	3.08825	TRAV5-1	3.14e-12	4.57684	CCSER1	1.13e-27	4.02824	TIFAB	7.28e-16	1.97467	ATP6V1F	0.00107572	2.38256	LRRC24	4.42e-11	8.08407	FCRL1	8.2e-06	7.438	RGS20	1.69e-55	3.6277	CNN2	3.22e-30	3.86755	ESPL1	5.3e-51	1.83472	RAP1B	8.03e-117	1.58569	POLB	2.27e-21	2.10369	KLRA17	2.68e-18	9.80142	SELL	3.06e-05	2.73947	D17WSU92E	0.0369041	1.58146	MBNL1
322	FGFR1OP	2.7e-06	6.25107	SLCO3A1	5.64e-22	4.37954	GM11639	3.14e-12	4.2251	MBTD1	1.25e-27	1.71042	LARP1	9.99e-16	1.54697	VWA7	0.00108008	13.8742	LAX1	4.49e-11	6.51802	TMEM158	8.4e-06	45.1089	SGCD	1.81e-55	3.18682	CASP3	3.26e-30	4.83355	ATRNL1	7.51e-51	1.63978	IDH2	2.17e-116	2.29914	MNDAL	4.29e-21	1.719	PTPN1	3.47e-18	1.59263	RSPH1	3.33e-05	9.11116	ZDHHC20	0.0369255	2.18149	ELOVL6
323	PABPN1	2.75e-06	4.41999	TTC39B	8.61e-22	4.13584	9230104M06RIK	3.14e-12	3.99467	ITM2C	1.47e-27	1.74481	IL6ST	1.12e-15	1.8168	ACTN4	0.00109067	2.2948	D16ERTD472E	6.61e-11	3.57234	LTA	9.55e-06	9.55737	TBX3	2.02e-55	4.31273	BIRC3	3.53e-30	2.89869	S100A1	1.18e-50	1.68723	ASAH1	4.68e-116	1.55887	IFI203	5.93e-21	1.77617	RPL3L	4.52e-18	10.2619	KIFC5B	3.6e-05	10.3591	LAIR1	0.0369624	1.70029	TNFAIP3
324	OLFR1388	2.83e-06	9.07538	H2-K1	1.01e-21	2.04739	TRAV14N-3	3.14e-12	3.99467	KIF15	1.57e-27	5.35916	CLEC2I	1.25e-15	2.42789	DPM3	0.00113131	1.60602	HDAC11	8.11e-11	10.6635	TWSG1	1.01e-05	8.36886	AI115009	2.21e-55	4.86604	FMNL2	3.72e-30	4.49157	INF2	1.25e-50	1.54398	IFI44	6.61e-116	4.64378	ENO3	7.4e-21	7.0835	GM14286	4.59e-18	6.70912	GM16194	3.63e-05	9.10968	UBASH3B	0.0372438	1.90037	CRACR2A
325	SERP1	3.06e-06	2.44117	CEP97	1.5e-21	8.08052	ECE2	3.14e-12	3.83816	COL23A1	1.58e-27	5.01436	HEXB	1.28e-15	1.58219	PIAS1	0.00114034	1.64422	GM38411	9.1e-11	5.94227	SLC7A5	1.03e-05	6.53201	HOXB5	2.24e-55	14.5248	CREBL2	3.82e-30	3.6505	VCL	1.4e-50	1.64085	SLC30A1	1.75e-115	2.26514	PTK2B	9.21e-21	1.68554	PBXIP1	1.58e-17	3.93928	ARSG	3.81e-05	11.9814	TLE4	0.0374321	1.66393	NFATC1
326	GM48610	3.19e-06	9.14078	GM29243	1.77e-21	8.65052	PKNOX2	3.14e-12	2.98682	DPYSL2	1.67e-27	1.69286	NUAK2	1.3e-15	1.80133	DNAJC7	0.00114728	1.52836	TYRO3	9.5e-11	12.2205	SNHG10	1.04e-05	11.1109	METTL7B	6.46e-55	5.49182	TTLL9	3.94e-30	3.98411	IGSF8	1.83e-50	1.73875	GBP7	9.99e-115	1.72019	STOM	1.12e-20	2.07263	AGO2	2.49e-17	1.59399	INPP5A	3.88e-05	10.7314	SNX9	0.0375303	1.58242	TTC39B
327	GM48505	3.48e-06	10.0876	OSBPL3	3.44e-21	3.56571	LRRC69	3.14e-12	2.87646	CACNB2	1.9e-27	4.34417	TNFRSF12A	1.31e-15	3.05797	SDF2	0.0011822	1.86115	RAPGEF6	1.01e-10	4.0279	GM4924	1.05e-05	11.2921	LURAP1L	7.4e-55	16.4885	EFNB2	4.03e-30	11.9054	PPFIBP1	3.18e-50	1.68677	USP18	6.41e-114	2.18175	ZFAND5	1.72e-20	1.65992	CCDC146	3.01e-17	11.1797	LILR4B	3.92e-05	3.59008	TRA2A	0.0381262	3.90323	ESYT2
328	E130307A14RIK	4.15e-06	7.39482	PRRC2B	3.9e-21	4.11025	GM12289	3.14e-12	2.80601	APEX1	1.93e-27	2.82259	PLXND1	1.46e-15	1.86652	PLXNC1	0.00118366	6.82115	RAB4A	1.02e-10	8.68108	MSI2	1.08e-05	4.82622	PLS3	7.49e-55	19.3236	ATXN7L1OS1	5.24e-30	3.65367	ATIC	6.42e-50	1.52347	2610507B11RIK	3.91e-113	1.64299	PRKX	1.99e-20	1.88219	CXCL3	3.04e-17	5.63505	A930007I19RIK	4.02e-05	8.5191	TMEM55B	0.0381547	1.5153	LY75
329	BBS2	4.4e-06	10.2666	VAMP1	5.05e-21	6.59153	4933432I09RIK	3.14e-12	2.6087	IDI1	2.15e-27	2.92821	SHTN1	2.98e-15	1.94146	CNOT1	0.0011986	1.83274	GM39323	1.09e-10	6.11599	GM32036	1.08e-05	11.4834	GPC4	2.12e-54	7.33277	ACKR1	5.89e-30	8.24439	MS4A8A	2.38e-49	2.08672	SGPP1	6.54e-113	1.98701	IFI213	3.36e-20	2.27192	LY6G	4.74e-17	8.63779	GM17146	4.38e-05	7.71519	FUCA2	0.0382743	1.6062	IL2RG
330	HEG1	4.61e-06	6.37908	TGTP1	6.39e-21	7.10859	GM47523	3.14e-12	2.6087	TEP1	2.48e-27	1.87469	PFKP	3.01e-15	1.63863	DXO	0.00120812	13.1202	HIST1H3H	1.17e-10	8.04975	2610044O15RIK8	1.08e-05	9.0246	TCTE2	2.78e-54	7.07503	GM38399	7.99e-30	7.15396	RPS6KA2	2.68e-49	1.78916	MORC3	1.06e-112	1.61789	MEF2C	3.44e-20	1.53893	ANKRD22	5.41e-17	6.54784	KDM3A	4.41e-05	5.41634	MTERF1A	0.038291	10.4113	ELOVL7
331	SFSWAP	5.08e-06	4.3928	GM8369	7.17e-21	5.47725	GM49025	3.14e-12	5.42638	SSR4	2.71e-27	1.75406	FAM69A	3.48e-15	2.13844	CTBP1	0.00121729	1.87258	MGST2	1.27e-10	8.02502	H2-DMB2	1.09e-05	6.11924	ARHGEF12	2.8e-54	14.4577	OGFRL1	9.16e-30	4.3251	MT2	2.9e-49	1.7868	ANKFY1	1.19e-112	1.64675	IL13RA1	4.82e-20	1.55674	CLEC2D	5.42e-17	1.56358	SLC6A12	4.88e-05	8.69341	MCU	0.0385846	8.16503	2004-09-01
332	GM45051	5.68e-06	9.58251	SHE	7.33e-21	8.38423	GM47425	3.14e-12	4.56108	ARHGEF40	2.72e-27	3.63657	GLIPR1	3.65e-15	1.56904	MTA2	0.00123375	1.74431	EFCAB9	1.32e-10	5.69288	ZBTB4	1.12e-05	5.42561	FAM160A1	2.83e-54	16.4854	SSPO	1.03e-29	9.94412	MCM3	3.15e-49	2.18711	STARD3	1.51e-112	2.29409	MAP3K5	4.83e-20	1.97177	CD300LB	6.23e-17	5.49108	HSPA1A	4.93e-05	2.9855	BC055324	0.0385899	18.014	ENPP5
333	IL4I1	5.91e-06	3.87382	SCML4	9.66e-21	6.07348	GCNT3	3.14e-12	4.5492	BAZ1A	2.93e-27	1.78236	RASD2	4.13e-15	3.56951	WSB1	0.00126757	1.95431	RHOF	1.58e-10	6.36104	GBA2	1.15e-05	8.73989	NKX2-2	1.09e-53	11.3492	GM43177	1.7e-29	5.62716	MITF	3.21e-49	1.58974	CD302	2.21e-112	2.32408	TGFB1	4.89e-20	1.79683	PRR13	6.51e-17	1.71935	ZFP503	5.02e-05	11.8122	PPP1R15B	0.0386837	2.40495	CARD6
334	RPL37A	6.04e-06	1.64781	SCAI	1.13e-20	6.25729	MME	3.14e-12	4.13501	CLDND1	3.03e-27	2.81944	CD163	5.98e-15	3.96163	1110008F13RIK	0.00127915	2.07407	OMD	1.61e-10	6.02797	TRP53I11	1.18e-05	7.59701	GLRB	1.21e-53	5.35365	NOSTRIN	1.72e-29	7.96881	ANKRD37	2.72e-48	1.80703	LYVE1	1.92e-111	20.5121	AMPD3	7.81e-20	2.22135	SELP	9.07e-17	10.4964	AHI1	5.92e-05	9.58258	2009-03-01	0.0390335	11.0298	CIPC
335	AP1S3	6.13e-06	8.0742	LY6G5B	1.25e-20	9.71204	GM10065	3.14e-12	4.10896	RPSA	5.34e-27	1.59566	FAM105A	6.91e-15	1.54921	RAB11A	0.00129495	2.0776	MYCN	1.63e-10	12.6995	SPAG1	1.41e-05	8.83732	TNFRSF12A	2.29e-53	15.6467	GM47922	1.9e-29	2.83063	LMO1	3.89e-48	2.72887	BLVRA	1.07e-110	2.07378	TMED5	8.85e-20	1.5429	GM28809	1.1e-16	7.28505	ZFAND5	6.22e-05	1.52122	STAC2	0.0398864	7.10202	ZFP507
336	SORCS2	6.29e-06	9.12367	PECAM1	1.61e-20	4.23396	GM20681	3.14e-12	4.10514	NCKIPSD	5.35e-27	3.42374	UBE2F	7.46e-15	1.75295	VDAC3	0.00129641	2.23575	EDARADD	1.74e-10	8.78814	PRR11	1.42e-05	10.9696	SIM1	8.63e-53	3.94654	2200002D01RIK	1.91e-29	5.47379	MGST3	5.69e-48	2.05742	XDH	1.1e-110	1.91083	TMEM50B	1.03e-19	1.97074	GM36660	1.13e-16	7.44628	4732440D04RIK	6.23e-05	8.6734	ILK	0.039897	1.56319	CRTAM
337	SLAIN1	6.89e-06	5.9752	A930024E05RIK	1.72e-20	5.88242	TRBV29	3.14e-12	4.07302	PTK2	5.39e-27	3.56925	NOP58	7.52e-15	1.92011	PPP1CB	0.00130058	1.88706	2009-03-01	1.77e-10	11.3036	NEU3	1.44e-05	11.094	IL17RC	1.51e-52	25.7881	ST8SIA4	1.98e-29	3.4951	STEAP3	9.35e-48	2.20584	PARP9	1.61e-110	1.96664	STXBP6	1.29e-19	2.84002	VAMP5	1.28e-16	7.85034	DNAJA1	6.34e-05	1.9018	SPAG5	0.0399293	16.187	ACAP1
338	CARD6	6.92e-06	7.15321	SERPINA3G	2.72e-20	6.25885	KCNS1	3.14e-12	3.95049	RNF122	5.99e-27	4.82434	RASGEF1B	7.56e-15	2.01643	RTN3	0.00130467	2.38314	HSD11B1	1.92e-10	6.44872	ZKSCAN7	1.45e-05	9.46478	GXYLT2	2.36e-52	13.6426	RTN4R	2.07e-29	4.5	ZFP385A	1.15e-47	1.80468	WDR41	3.05e-110	2.52259	PABPC1L	1.66e-19	4.10803	NEURL3	1.3e-16	3.99202	GM30918	6.4e-05	4.96505	TOP1	0.0412854	2.28853	GM28836
339	LY6E	8.08e-06	1.69598	C030034L19RIK	4.2e-20	8.81599	GM12798	3.14e-12	3.78188	VIPR1	7.53e-27	4.39968	COPG2	8.5e-15	1.97654	ETF1	0.0013132	2.44116	ZFP462	2.21e-10	10.2692	CD276	1.47e-05	13.7525	MSX1	3.53e-52	7.6317	GM47096	2.09e-29	5.14073	SLC25A13	1.27e-47	2.09854	SLC39A1	6.62e-110	1.56015	TMEM121B	1.68e-19	4.18579	NCF2	1.86e-16	3.30843	NCEH1	6.43e-05	5.70945	KAT6A	0.0414425	1.80352	KIF21B
340	GM16152	8.93e-06	7.54775	ATAD2	4.62e-20	4.6546	2410018L13RIK	3.14e-12	3.75908	GNB4	8.46e-27	2.64504	2006-09-01	9.85e-15	1.80559	NADK	0.00132093	2.08835	RASGRP1	2.23e-10	5.42601	SMC2	1.49e-05	6.14923	RCN1	6.56e-52	12.7852	MALT1	3.69e-29	3.23217	PLPP2	1.31e-47	2.27645	EPB41L1	2.9e-109	2.6171	ATAD2B	1.69e-19	1.92545	GM28192	1.87e-16	10.9174	DGAT2	6.56e-05	6.77088	ZFR	0.0417975	1.54666	KCNJ8
341	SESN3	9.32e-06	4.57552	TRDV4	5.61e-20	9.2321	FN3K	3.14e-12	3.58868	FDPS	1.04e-26	3.92993	MED27	1.18e-14	2.48801	MDH2	0.0013847	2.01112	HGFAC	2.78e-10	5.59415	CD37	1.53e-05	5.41312	ETV4	8.29e-52	11.3371	CTRC	3.71e-29	4.72927	PIANP	1.37e-47	3.66943	SASH1	1.11e-108	1.9409	NOTCH2	2.09e-19	1.66182	B230208H11RIK	2.04e-16	10.4687	SLC16A3	6.66e-05	2.7853	GPR21	0.0420027	13.2756	TRAF3IP3
342	CYFIP2	9.76e-06	3.62683	MAPK12	6.27e-20	8.97771	GM12764	3.14e-12	3.50459	FAM129A	1.05e-26	1.55938	PNMA1	1.26e-14	3.78958	CSNK1G2	0.00140497	1.59903	KDSR	2.79e-10	5.95537	BICD1	1.56e-05	10.6269	PPM1L	1.82e-51	10.4313	ICAM1	7.8e-29	3.34489	GYS1	1.58e-47	1.66293	GPR160	1.3e-108	2.71078	STX11	2.18e-19	1.60344	CCRL2	2.44e-16	5.41892	DGAT1	6.8e-05	3.04539	F10	0.0420433	1.59069	B4GALNT1
343	ANKLE1	1.01e-05	30.137	BIK	8.56e-20	10.1366	ANKAR	3.14e-12	3.38231	BUB1	1.11e-26	5.74748	LACTB	1.32e-14	1.87977	ALOX5AP	0.00141393	1.97129	TSHZ1	3.08e-10	5.59274	HEPACAM2	1.63e-05	10.1195	CAVIN3	2.5e-51	15.18	TUBA1A	1.25e-28	5.38278	NCS1	2.73e-47	3.74619	AXL	7.97e-108	1.68106	GDPD3	5.16e-19	2.46738	PLAUR	2.7e-16	3.97897	PGAM1	7.12e-05	2.62007	NCOA1	0.0422407	1.86169	ADGRB2
344	WHRN	1.05e-05	9.9798	IGFBP7	9.05e-20	7.97624	TRAV5-4	3.14e-12	3.38231	GM1965	1.16e-26	2.7822	TLE1	1.36e-14	2.98621	BCAS2	0.00142051	1.64697	TNK2	3.24e-10	4.68352	STAR	1.63e-05	9.91082	ZFPM2	2.58e-51	7.81783	BASP1	1.44e-28	2.55383	LIMA1	3.97e-47	1.82746	GBP3	1.97e-107	2.41684	PLAGL2	6.36e-19	2.19664	PGLYRP4	2.83e-16	7.1532	RABGEF1	7.39e-05	4.36939	DDRGK1	0.0422665	1.64261	GFOD1
345	AMT	1.06e-05	7.23216	SIDT1	1.28e-19	5.82841	TRAV4-2	3.14e-12	2.84696	TLR12	1.44e-26	4.59282	AMZ1	1.51e-14	2.04341	STK40	0.00144144	2.00758	SOCS2	3.3e-10	5.01477	KBTBD3	1.64e-05	7.72521	BEX3	8.24e-51	10.4953	GM20465	1.51e-28	4.54559	LPCAT1	4.13e-47	1.57553	TEP1	6.24e-107	1.54997	SGMS2	7.5e-19	1.80082	CD82	3.26e-16	4.16602	FPR1	7.76e-05	5.47213	HOOK2	0.0425831	9.47236	CROT
346	BRWD1	1.16e-05	5.44646	CXCR3	1.34e-19	8.96686	GM43650	3.14e-12	2.5256	RPL28	1.46e-26	1.52731	ARL5C	1.51e-14	2.18408	GNAI3	0.00144638	1.64847	GFI1	3.45e-10	7.11001	CMAH	1.79e-05	7.22328	MORC4	1.49e-50	5.10913	DGKK	1.89e-28	6.82498	SH3TC1	6.47e-47	1.72655	SNX6	1.77e-106	1.82618	OGFR	8.37e-19	1.767	GNAI3	4.22e-16	1.54329	CNBP	8.5e-05	1.6513	ARL8B	0.0426905	1.80886	PLOD2
347	CD72	1.32e-05	4.12637	GDF11	1.61e-19	7.86546	MST1	3.14e-12	2.1122	DDX39B	2.15e-26	1.55242	LTA4H	1.68e-14	1.66125	FOSL1	0.0014945	12.9183	MAP6	3.5e-10	14.8388	KNSTRN	1.8e-05	10.6973	COL18A1	2.64e-50	7.06743	NRIP1	2.36e-28	4.29398	VWF	6.71e-47	3.18744	PSMB9	1.81e-106	1.55878	GM17354	8.61e-19	5.22327	KHDC3	5.08e-16	8.57429	RYBP	8.63e-05	7.0439	UFSP2	0.0432015	1.65435	CNRIP1
348	S1PR4	1.34e-05	5.86631	EYA2	1.95e-19	7.82551	DMBT1	3.14e-12	9.58929	TMEM173	2.22e-26	1.96153	CDC14A	1.91e-14	1.9589	TEX261	0.00151331	1.76447	AAK1	3.54e-10	4.6926	XKRX	1.91e-05	8.89939	ANLN	2.1e-49	20.2361	IKBKB	3.12e-28	3.14869	APH1C	8.54e-47	1.51616	HSD17B12	3.98e-106	1.75131	IL10RA	1.03e-18	1.6582	KAT6A	5.5e-16	1.52281	CD33	9.75e-05	3.4731	RP9	0.0436196	1.50009	HID1
349	ADHFE1	1.42e-05	5.13753	SPOCK2	2.11e-19	7.97133	RSPH10B	3.14e-12	6.81855	KDM2B	2.4e-26	2.033	MGL2	2.15e-14	2.72101	SPNS3	0.00154912	13.935	VWA7	3.79e-10	10.3695	MRPL46	1.94e-05	5.44885	TPM1	4.28e-49	12.4914	MTMR4	3.25e-28	5.72185	RHOC	9.47e-47	1.50305	TRF	6.33e-106	1.67517	ITPR1	1.49e-18	1.91471	WDR45B	5.53e-16	1.51545	F2RL3	9.82e-05	6.74593	ARRDC2	0.044081	10.6512	IL12RB1
350	DNAJC9	1.51e-05	5.56908	ZNRF1	2.66e-19	3.92149	GM16183	3.14e-12	6.00918	TWF2	2.42e-26	1.54686	UBE2E3	2.27e-14	1.97048	BROX	0.00155171	2.04575	HELLS	4.2e-10	7.09841	INO80C	2.02e-05	4.5801	CRLF1	5.6e-49	5.80721	ATP11A	6.31e-28	4.88432	F11R	1.7e-46	2.04062	TLR7	7.05e-106	2.32822	D1ERTD622E	1.53e-18	1.79315	TMBIM4	7.62e-16	1.54374	AC154646.1	0.000108	12.343	TARDBP	0.044091	2.18505	ABCG2
351	SIPA1	1.64e-05	3.72203	SH2B1	4.86e-19	4.8406	TRBV13-1	3.14e-12	4.27423	TNFAIP8	4.07e-26	1.74823	PAK1	2.68e-14	2.35451	EBNA1BP2	0.00157907	1.8639	P2RY10	4.48e-10	3.40929	SGO1	2.03e-05	20.1052	STON1	6.7e-49	7.48071	STARD10	6.5e-28	5.92198	ASNSD1	1.82e-46	1.50002	FAM26F	1.99e-105	2.94713	ATP1A3	2e-18	2.31574	CHD7	8.43e-16	3.41361	GM36159	0.000108	6.2981	SF3B1	0.0442292	2.18929	RAVER2
352	IQCB1	1.76e-05	8.53248	SMAD7	5.87e-19	3.87026	TRBV21	3.14e-12	3.95957	CLEC4G	4.65e-26	5.82838	LIMD1	2.69e-14	1.58089	MIEN1	0.00158805	1.60153	NPAS2	5.63e-10	7.08001	TSPAN2	2.03e-05	5.15847	ANO1	1.37e-48	6.23043	GPR68	6.62e-28	5.50916	FAM198B	2.15e-46	1.84493	RAP2B	2.08e-105	1.60109	GLIPR1	2.07e-18	1.70059	PNPLA7	1.53e-15	5.48253	GM5914	0.000131	11.2454	TNFRSF11A	0.0443272	3.49659	MLLT6
353	MYO1E	1.99e-05	4.34546	CYFIP2	6.6e-19	2.76204	DCAF12L1	3.14e-12	3.30459	MPC1	4.79e-26	1.86939	SLC1A5	2.73e-14	1.91711	TXNL1	0.00161553	1.60577	RAB39B	5.9e-10	7.76629	2900060B14RIK	2.41e-05	7.66157	GJC1	2.8e-48	6.43635	ETV6	1.75e-27	3.28753	RYK	3.66e-46	2.2342	TMEM86A	5.64e-105	2.39124	PADI2	2.09e-18	2.01942	AU019990	1.59e-15	8.1611	GM45605	0.000132	6.11297	HGF	0.0446239	8.086	ZDHHC18
354	5930430L01RIK	2.17e-05	8.14897	ZEB1	6.67e-19	4.01245	SAP30BPOS	3.14e-12	3.27295	SHCBP1	5.55e-26	4.76586	IRF5	3.73e-14	1.52612	EMC3	0.00164148	1.6465	FRYL	6.53e-10	3.70144	FAM169B	2.61e-05	4.10396	PCBP4	9.16e-48	18.1255	HTRA2	2.14e-27	4.52399	HFE	5.28e-46	1.57549	SPRED1	1.74e-104	1.7134	HPS3	2.94e-18	2.04404	AATK	1.71e-15	8.3784	M6PR	0.000139	1.75976	GPBP1	0.0446254	2.29126	MMD
355	IL5RA	2.2e-05	4.39531	DCAF1	6.8e-19	5.14746	GM48584	3.14e-12	3.08182	2001-03-01	5.62e-26	1.80121	TMEM109	4.31e-14	1.71709	DNAJB6	0.00165106	2.65103	PDE1C	7.47e-10	8.92676	POLG2	2.71e-05	7.06651	ARHGAP42	1.11e-47	20.6754	LPCAT1	4.81e-27	4.93371	CPQ	9.3e-46	1.96917	NECAP2	5.1e-104	1.67511	POLR2L	3.65e-18	1.80071	TALDO1	1.96e-15	3.29183	ANXA11OS	0.00014	7.21337	PPP1R21	0.044773	1.7467	SPO11
356	RUBCNL	2.2e-05	6.74253	4833403J16RIK	6.82e-19	6.86042	OLIG3	3.14e-12	2.60461	FNDC4	5.84e-26	4.92285	LRMP	4.91e-14	1.63239	OAZ1	0.00165614	2.24447	GM5149	7.74e-10	6.63089	ITGB3BP	3.1e-05	7.53706	CDC25C	1.57e-47	49.9373	ITGA4	5.87e-27	3.08767	HEBP2	2.51e-45	3.91751	RGS10	1.63e-103	1.6304	PARP14	3.91e-18	1.7494	ANKRD13A	2.06e-15	1.53971	ZFAND2A	0.00014	8.7859	SS18	0.0450346	1.52284	RPS24
357	SLC50A1	2.38e-05	5.08454	NFATC3	9.28e-19	3.23727	CDH13	3.14e-12	2.31199	HIVEP2	8.48e-26	2.24901	PHACTR2	5.75e-14	1.90669	GPR65	0.00171125	1.628	ADAMTS2	8.34e-10	6.66978	FAAP24	3.24e-05	8.54906	CDH6	2.29e-47	11.8814	GSTO1	1.25e-26	3.95856	KANK3	2.88e-45	2.32364	CHIL3	9.05e-103	1.52018	GSTO1	5.53e-18	2.0619	CLK1	2.92e-15	1.60547	IGFBP6	0.00015	7.72695	CRYBG1	0.0450528	1.83216	GRAMD4
358	PRR5	2.43e-05	8.33815	ARHGAP15	9.89e-19	2.84204	ART1	3.14e-12	4.29883	SERPINF1	8.56e-26	4.11116	BMYC	6.16e-14	2.53377	KLC1	0.00171911	1.55236	NDRG2	8.36e-10	10.6147	CHCHD7	3.24e-05	4.8671	PLCD3	4.06e-47	13.5326	2310043L19RIK	1.25e-26	7.43856	FAM78B	3.67e-45	3.0897	PDXK	9.73e-103	1.92749	FAM117B	5.74e-18	1.96297	CAMKK1	2.99e-15	8.99315	GM37168	0.000166	10.2153	SAFB	0.045281	1.72506	HS3ST3B1
359	GM28884	2.45e-05	3.53936	SOCS2	1.33e-18	5.75646	TRAV3-4	3.14e-12	4.19652	D7ERTD128E	9.59e-26	5.77908	QTRT2	6.18e-14	2.77807	RBM27	0.00179932	1.65173	TECPR1	8.99e-10	3.88183	GLCCI1	3.3e-05	8.51906	IRAK1BP1	1.75e-46	28.9441	MYLK	1.48e-26	8.31188	PIWIL2	4.1e-45	2.3258	NDUFC2	1.3e-102	1.54	SLC12A9	1.14e-17	2.15837	CHST11	3.44e-15	5.85246	AVPR2	0.000205	10.999	KLF7	0.045556	1.54803	TMTC1
360	CABLES2	2.53e-05	5.88159	ACBD7	1.46e-18	4.8192	RPS3A1	3.41e-12	2.08076	PURB	1.02e-25	1.62167	B4GALT4	7e-14	3.31462	GFI1B	0.00182533	17.7904	CPM	1.05e-09	6.6788	WARS2	3.53e-05	7.73536	PCDHB17	2.36e-46	4.00706	ZBTB10	2.28e-26	6.82683	IL1RL2	4.3e-45	2.43559	TPPP3	2.57e-102	1.88781	9930111J21RIK2	1.41e-17	1.67027	RHEB	3.53e-15	1.62268	RNF19A	0.000207	5.47244	POLB	0.045771	1.54936	MPHOSPH9
361	H2-Q6	2.56e-05	3.34923	WIPF3	1.46e-18	5.00768	CERS4	3.45e-12	5.94719	FCOR	1.15e-25	3.88939	PLEKHM3	7.01e-14	1.70282	DNM2	0.00183932	1.89049	GM26799	1.25e-09	17.0339	BC022687	3.68e-05	8.19734	PRDM5	4.15e-46	8.32469	ATL3	2.52e-26	4.21663	ACO1	6.18e-45	1.67639	CMPK2	2.83e-102	1.9546	ELMO2	1.59e-17	1.81052	RFLNB	3.68e-15	3.03149	TBX6	0.000214	9.08989	SNX18	0.0457755	1.52933	AGPAT3
362	SLC14A1	2.7e-05	6.92638	ERMN	1.47e-18	3.25745	ABHD8	3.88e-12	7.94347	TUBA1A	1.31e-25	2.00818	SOCS3	7.06e-14	1.557	MGLL	0.0018459	21.3723	COL17A1	1.26e-09	7.78763	GDF11	3.8e-05	7.14603	ADAMTS1	4.18e-46	7.03663	FAM129A	3.34e-26	3.42876	ACOT11	9.17e-45	2.2687	SLC16A10	3.94e-102	2.04922	XAF1	1.66e-17	1.97845	TPM4	3.97e-15	1.82656	ATP6V0D1	0.000226	1.78743	ERGIC2	0.0459065	1.62255	RPS27
363	NXPE3	2.83e-05	6.40987	OLFR1256	1.48e-18	3.99794	KSR2	4.29e-12	9.50557	GM9530	1.65e-25	3.46472	DOT1L	8.11e-14	1.55799	4930523C07RIK	0.00186944	1.69096	TMEM191C	1.27e-09	8.69295	PGM3	3.87e-05	6.80514	AR	6.99e-46	10.9815	DOCK9	3.82e-26	10.4996	CHCHD3	2.07e-44	1.50559	WDFY3	3.95e-102	1.90564	CSF2RA	3e-17	1.77192	PIK3CD	4.36e-15	1.64827	GM1647	0.00024	5.8776	EFNB2	0.0460628	10.5215	KIT
364	ZBTB37	3.02e-05	5.04998	4933413J09RIK	1.48e-18	7.08653	ATP11B	5.64e-12	3.06225	ZEB1	1.65e-25	1.89317	OSGEP	8.8e-14	1.9781	CRIPT	0.00191673	1.61683	FAM83A	1.59e-09	7.50713	SLC25A53	3.88e-05	8.59606	SNX7	4.06e-45	18.2088	GSTT1	4.43e-26	13.2737	SLAMF8	2.1e-44	1.78692	LMO2	6.27e-102	1.6114	TET2	3.01e-17	1.54428	ATP6V1G1	4.51e-15	1.70857	NQO1	0.000242	14.7999	UBE2D3	0.0463116	2.06941	CXCR3
365	CENPA	3.46e-05	4.47331	FSTL4	1.49e-18	3.97041	RPS10	6.55e-12	2.08602	ATP6V0A2	1.94e-25	2.19622	RARG	8.89e-14	2.00564	EHBP1L1	0.0019292	2.21626	VMN2R97	2.48e-09	6.52771	4930523C07RIK	3.94e-05	2.85357	TWIST2	1.38e-44	13.097	ARHGAP31	4.95e-26	4.59547	ARL3	3.46e-44	1.69182	ITSN1	2.5e-101	2.53916	SLC12A6	3.07e-17	1.6355	NFKBIZ	4.52e-15	3.39703	SYT8	0.000253	12.0841	ATXN2L	0.0463516	1.70747	SORBS1
366	GIMAP9	3.7e-05	3.50549	GM26732	1.5e-18	4.07733	DNAJA4	6.55e-12	9.36391	POLR1A	2.45e-25	2.27348	EFR3A	8.92e-14	1.57535	SMIM14	0.00193359	1.79201	PGPEP1L	2.85e-09	7.19163	FDX1	4.02e-05	7.82144	KLRA4	2.26e-44	3.03485	RNF19B	5.03e-26	3.7797	PAK4	6.07e-44	2.07365	RGS18	6.1e-101	1.76717	EAR2	3.55e-17	1.50703	CEBPZ	4.66e-15	1.52823	TMEM38B	0.000261	6.90725	SLC11A1	0.0466754	1.50323	ZDHHC15
367	ZFP296	3.76e-05	6.97218	GM13218	1.51e-18	5.76925	POLG2	6.59e-12	5.10403	ALKBH1	2.57e-25	1.99995	FAM117A	9.13e-14	2.36606	POLR2I	0.00193924	1.54368	NXPE3	2.85e-09	5.96424	SPDL1	4.27e-05	7.27583	STAU2	3.73e-44	18.7042	PTK6	8.17e-26	4.24894	NUCB2	6.34e-44	1.58742	DAGLB	1.23e-100	1.73302	PCNX	3.72e-17	1.91471	CLEC5A	5.23e-15	6.53968	TNF	0.000283	6.72617	LETM2	0.046825	5.64737	ST5
368	KLHL12	3.83e-05	6.56927	EPCAM	1.77e-18	10.0972	GM43352	6.84e-12	5.39087	SETD7	2.61e-25	1.81526	ETV6	1.04e-13	1.71139	AC163354.1	0.00198388	10.6309	TPBGL	3.6e-09	9.55026	ADK	4.44e-05	8.48373	CHN1	4.36e-44	24.568	H2-OA	8.54e-26	6.51649	STAC2	1.1e-43	3.3274	BC147527	3.31e-100	3.28841	DDHD1	4.03e-17	2.09982	ASAP1	5.43e-15	1.70011	SLC20A1	0.000317	7.56022	TAOK1	0.0470923	1.71324	KLHDC2
369	PRDM11	3.91e-05	7.51893	TUB	2.03e-18	3.29965	RPL3	7.71e-12	2.13693	DTL	2.77e-25	3.48367	NFYA	1.09e-13	2.17946	CD9	0.00200026	3.68245	KLRG1	3.71e-09	8.60536	ELP6	4.65e-05	8.23997	PLEKHH2	4.47e-44	15.5322	TMSB4X	1.04e-25	2.37298	CNN3	1.62e-43	2.09457	PAPD7	4.16e-100	2.37276	TMEM71	4.52e-17	1.53378	ABTB2	6.5e-15	5.93945	GNAL	0.00033	9.47583	CNPPD1	0.0474782	1.89382	GM29243
370	EMID1	3.94e-05	7.2058	PROX1	2.55e-18	4.19443	GM15675	7.82e-12	8.1262	MBNL1	3.54e-25	1.52114	BCL6	1.28e-13	1.77084	AFTPH	0.00210913	1.85554	EVC2	3.71e-09	7.50884	TIAM2	4.95e-05	8.76221	HOXD10	4.79e-44	8.11628	STXBP3	1.56e-25	3.93936	MVD	1.74e-43	1.87528	SLC29A3	5.61e-100	1.57123	PALM	6.78e-17	2.25477	FNDC3B	6.81e-15	1.68865	CSTB	0.000335	4.10641	RUNX1	0.0477845	2.81761	MCM6
371	TIA1	4.24e-05	4.31105	ABHD8	3.07e-18	6.19206	TRBV2	1.17e-11	4.42624	ANPEP	4.2e-25	2.59433	CLIC4	1.61e-13	1.52766	CLPTM1	0.0021135	1.66535	TXK	3.96e-09	2.61417	DHX32	5.12e-05	6.96083	FAM110C	7.6e-44	6.15819	RNF115	2.12e-25	3.41299	TSTD3	2.15e-43	1.76195	RAB31	8.05e-100	1.54739	SH2B3	7.97e-17	1.89272	CACNB2	7.24e-15	9.13096	BBOF1	0.000336	12.8815	NIPBL	0.047792	2.10329	KMT2A
372	MAML2	4.44e-05	7.62712	KCNMB4OS2	3.23e-18	7.61446	RPS8	1.22e-11	1.81368	SPINT2	4.43e-25	2.10873	SULF2	1.61e-13	1.62206	KMT2C	0.0021173	2.05987	LTA	4.25e-09	9.77531	PLK1	5.51e-05	10.414	EHD2	8.57e-44	12.3686	CYP7B1	2.68e-25	13.2188	TRPM4	2.28e-43	2.20071	ATP5O	2.06e-99	1.51265	CYP51	9.31e-17	2.46122	ARPC3	8.69e-15	1.59837	PLAUR	0.000353	3.14875	AGPS	0.0480392	2.11991	POU6F1
373	RPSA	4.67e-05	1.68462	RAB37	3.33e-18	4.23153	CYP2D22	1.34e-11	7.76573	RFX7	5.01e-25	1.84102	FBRSL1	2.07e-13	1.85573	VASP	0.00215387	2.21073	CFAP74	4.45e-09	6.06686	RIOK2	5.54e-05	4.73926	PRKAA2	9.47e-44	5.14956	LARGE1	3.11e-25	7.66485	PPARGC1B	2.58e-43	2.43402	COMT	3.99e-99	1.99537	TMEM51	1.04e-16	2.1812	OSCP1	9.96e-15	9.74092	SIN3B	0.000398	1.53956	MFSD14B	0.048305	2.2473	GM27194
374	ZFP280D	4.85e-05	4.01195	RASGRP1	4.14e-18	4.08206	KLHL6	1.63e-11	4.38857	CST7	5.04e-25	2.33821	PTGER4	2.26e-13	2.04445	MIB1	0.00215932	1.59136	KMT2A	4.7e-09	3.49269	BOLA3	5.6e-05	5.68888	DCBLD1	1.11e-43	17.5888	GGA2	4.4e-25	5.35036	KCNK13	5.77e-43	2.13742	ATP2A2	9.58e-99	1.59063	GM27010	1.09e-16	2.85486	CRIPT	1.09e-14	1.58996	RBPMS2	0.000405	10.2335	KDM5A	0.0484167	2.42375	GIPC2
375	FUK	5.17e-05	8.83358	FOXO1	4.15e-18	4.42586	ATAD2	1.7e-11	4.45774	FNBP1	5.49e-25	2.00319	STX16	2.28e-13	1.68242	NDUFS4	0.00220123	1.75904	NRIP1	5.52e-09	4.84331	GM15987	5.61e-05	7.35806	NOVA1	1.18e-43	8.25704	MARVELD1	4.5e-25	4.97039	FAM217B	1.29e-42	1.60694	SLC9A9	1.67e-98	2.15447	MYO1G	1.46e-16	1.8342	HIPK1	1.13e-14	1.61843	TXLNB	0.000407	9.90468	CCDC47	0.0487049	1.71243	GPR18
376	SLAMF1	5.34e-05	7.81383	KLHL6	4.39e-18	4.14078	ZFP281	1.83e-11	4.77595	PIANP	5.8e-25	5.00078	FOXO1	2.28e-13	1.73246	SEC24B	0.00223046	1.86817	4930500F10RIK	5.52e-09	6.88799	UCHL3	5.66e-05	6.21996	ANGPTL6	2.25e-43	8.77669	LSP1	7.84e-25	3.95784	ECM1	3.78e-42	1.66362	LY9	2.64e-98	1.64696	1700011I03RIK	1.71e-16	3.81409	ZFP710	1.21e-14	1.52429	GM7008	0.000407	8.17988	DUSP22	0.048996	1.58965	MT-ND4
377	COLQ	5.58e-05	6.0235	TNFSF8	4.56e-18	15.3288	MYZAP	1.84e-11	10.4048	UPB1	8.89e-25	4.91238	DDOST	2.3e-13	1.55819	UHMK1	0.00224207	1.94832	IZUMO4	5.82e-09	8.74074	RAB30	5.78e-05	9.28016	PTGES	3.46e-43	14.9048	FGFR3	1.01e-24	3.90011	SLC41A3	3.89e-42	1.58605	CYSLTR1	2.67e-98	1.5843	PPFIA4	1.87e-16	2.19625	CD300C2	1.33e-14	1.64098	CSF2RB2	0.000412	5.45617	2810402E24RIK	0.0491886	12.0564	RPS21
378	GM43573	5.95e-05	5.51507	CELSR1	6.38e-18	9.03574	EEF1A1	1.94e-11	1.76342	SLC38A1	1.06e-24	1.51281	POLR2E	2.43e-13	1.71101	SCAP	0.00230361	12.667	SH2D1A	5.89e-09	6.55115	NYAP1	5.9e-05	8.09764	TLN2	4.19e-43	8.08268	STBD1	1.04e-24	6.60682	KDM4A	4.47e-42	1.53756	GNA12	1.31e-97	2.04577	MS4A8A	1.99e-16	2.08062	ELL2	1.42e-14	4.08394	ATP6V0E	0.00042	1.52982	ITPR1	0.0494146	1.54422	TES
379	1700048O20RIK	5.96e-05	6.89025	B3GALT5	7.47e-18	6.1714	SPN	2.17e-11	3.74996	MSI2	1.34e-24	1.7521	BAK1	2.71e-13	1.5907	DOCK11	0.00231485	1.8024	APOA2	6.08e-09	6.74498	KIF2C	5.91e-05	10.8093	SYDE1	4.38e-43	4.73662	MVP	1.96e-24	3.10552	STMN1	5.69e-42	2.50001	SLC12A7	1.72e-97	2.26711	CYP2AB1	2.41e-16	4.18261	COP1	1.67e-14	1.59425	GSTP3	0.000428	7.65074	UBAP2L	0.0496907	2.03606	CMYA5
380	TRAF3IP1	6.29e-05	9.74922	SYT11	7.95e-18	4.47702	RPS3	2.27e-11	2.02189	ANXA6	1.41e-24	1.61847	CYCS	3.32e-13	1.56057	POLR2G	0.00232502	1.79244	GM47551	6.17e-09	10.8592	ZFP85	6.29e-05	8.07384	MN1	4.67e-43	16.3002	RAP2A	2.03e-24	3.18407	GALNT10	1.17e-41	1.51194	PLOD3	1.89e-97	1.84477	NCF4	2.64e-16	1.64541	TMEM40	1.99e-14	5.77451	ATP6V1B2	0.000442	1.80609	ITCH	0.0497211	1.70358	PRKACB
381	CSPRS	6.35e-05	8.1941	ELF1	8.16e-18	3.0235	RPS7	2.73e-11	2.24039	NREP	2.3e-24	5.4571	CCND2	3.35e-13	1.54064	LILRA6	0.0023313	6.12718	IL18RAP	6.98e-09	2.2661	GGA2	6.46e-05	8.90699	OGN	5.4e-43	3.4694	GM26597	2.7e-24	5.97561	MOB3B	1.21e-41	1.5653	CCL8	3.65e-97	9.03626	LDHB	2.69e-16	3.4639	PIAS1	2.15e-14	1.55339	SIK3	0.000467	5.07311	C030034L19RIK	0.0497269	6.52011	PTP4A3
382	KHDC3	6.51e-05	6.41083	CCDC92	8.69e-18	8.6795	TMSB10	2.75e-11	1.74889	PSMB8	2.44e-24	1.77955	MINDY3	3.37e-13	1.61875	SPTBN1	0.0023326	1.50778	RIC1	7.04e-09	4.22307	PWP2	6.7e-05	6.14524	GATA6	7.44e-43	7.52682	EPOP	2.98e-24	6.18142	GPR68	1.29e-41	1.79966	RP2	2.05e-96	1.66437	SLC46A3	2.71e-16	2.99758	OASL2	2.31e-14	4.02311	PLEKHA4	0.000478	9.51277	ZSWIM3	0.0500747	9.98323	AAK1
383	BTG1	6.8e-05	1.73639	GPR55	1.15e-17	7.9742	SDCBP2	2.88e-11	9.76343	HNRNPA1	2.65e-24	1.64093	KCTD14	3.73e-13	3.38826	GM21188	0.00245522	1.77384	GIMAP9	7.36e-09	3.58098	DMWD	6.94e-05	7.83723	RUNX1T1	8.55e-43	5.12326	PTMS	3.8e-24	3.55219	LIPA	1.57e-41	1.52033	STOM	2.06e-96	1.82799	EHBP1L1	3.09e-16	1.62068	GM5416	2.32e-14	7.55342	TMEM40	0.000478	9.67439	DNAJC2	0.0501127	2.10191	A430078G23RIK
384	RFX5	7.17e-05	5.67864	S1PR4	2.36e-17	5.01779	MT-CO3	2.94e-11	1.7747	ITPRIPL1	2.72e-24	2.32906	SLC41A1	4.08e-13	2.24608	RNF44	0.0024602	1.57014	CHD3	8.4e-09	4.89183	FOXP1	6.94e-05	3.93946	CDA	2.7e-42	7.85109	CFLAR	4.06e-24	3.86384	MKL2	1.66e-41	1.82439	SNX9	8.38e-96	1.86111	IQGAP2	3.13e-16	1.95598	TIPARP	2.56e-14	4.20559	BCL2L11	0.000514	3.53651	CUL3	0.0501542	1.80365	TRIM12A
385	RSPH1	7.54e-05	5.49329	GIMAP7	2.42e-17	4.96218	4930432K21RIK	3.54e-11	9.25096	CDCA3	2.76e-24	4.75656	ADAM22	4.92e-13	3.72138	RPS6KA3	0.00249514	2.44157	FCHO1	8.64e-09	6.60393	TRMT10A	7.08e-05	10.1995	FIGN	5.49e-42	5.02055	KCNH3	4.32e-24	3.24532	SCN1B	6.68e-41	2.617	CCDC86	1.46e-95	2.17111	UVRAG	3.3e-16	1.83242	DEDD2	2.72e-14	4.50355	ATP6V1C1	0.000519	5.12182	BAZ2B	0.0507204	1.98052	RTN4RL1
386	ZDHHC24	7.68e-05	8.45924	CHST10	4.23e-17	7.72043	DDC	3.56e-11	6.15598	HOXA7	3.04e-24	4.14591	A530032D15RIK	4.94e-13	3.28042	USP3	0.00250052	1.51956	SESN3	9.39e-09	4.59216	RACGAP1	7.32e-05	6.12742	PLA2G12A	6.71e-42	9.08976	ZFP296	4.4e-24	6.96105	SLC52A3	8.29e-41	3.20112	HPRT	4.95e-94	1.57055	HPSE	3.34e-16	2.23419	GPCPD1	3.12e-14	4.21233	PLEKHJ1	0.000528	1.6654	NFIL3	0.0507744	1.59686	1700025G04RIK
387	SCAI	7.82e-05	4.50145	ARAP2	4.48e-17	3.64482	KCNMB4	3.61e-11	10.1791	CCNA2	3.04e-24	4.37388	MPP6	6.23e-13	1.68663	ZRANB2	0.00257553	1.58858	SRSF12	1.02e-08	6.30787	1110059E24RIK	7.42e-05	5.09418	GPR176	7.99e-42	10.1203	GPM6B	4.81e-24	9.45754	P2RY1	2.7e-40	2.68651	STXBP3	7.84e-94	1.71536	KLF9	5.39e-16	2.06128	MFSD14B	3.54e-14	1.5951	SKA3	0.000552	11.8476	NCOA2	0.0508846	1.62445	PRRC2B
388	SLC6A9	7.82e-05	8.7369	PKP3	5e-17	6.06053	RPS23	4.39e-11	1.98446	VANGL2	3.21e-24	4.17099	PACS2	6.86e-13	1.64503	LMBRD1	0.00258065	1.62523	BIK	1.03e-08	6.73537	MVK	7.44e-05	11.2107	EPHX1	2.35e-41	9.56747	SBF2	5.05e-24	4.57582	AK8	2.82e-40	3.37193	NPL	2.86e-93	5.38853	NR4A2	5.84e-16	1.54202	IQSEC1	3.67e-14	4.67964	CD14	0.000563	3.17218	PLIN2	0.0509409	3.59836	YPEL1
389	SETBP1	8.22e-05	6.1613	CCR10	5.06e-17	4.91437	SHISA5	5.16e-11	2.63651	CIT	3.23e-24	3.71722	GM11772	7.5e-13	3.16892	B4GALT6	0.00259104	1.74817	GM26917	1.06e-08	3.36449	GPHN	7.53e-05	6.93557	FZD3	2.54e-41	8.83995	MIF4GD	1.35e-23	3.52826	GPR85	3.2e-40	3.18756	CLN8	3.46e-93	1.73179	RAMP1	7.36e-16	1.89926	AA467197	3.75e-14	2.14587	MSL1	0.000572	1.52624	FIP1L1	0.0511888	1.57867	H2-K1
390	REL	9.37e-05	3.31374	OSBPL5	6.23e-17	7.06786	SLC44A2	5.49e-11	3.52214	BATF3	3.5e-24	2.21304	GM29155	8.03e-13	2.64037	GFOD1	0.00265697	6.20624	MLLT3	1.14e-08	5.8179	B3GNT9	8.22e-05	8.45728	TMEM98	4.25e-41	6.73652	DNASE1L3	2.03e-23	9.7042	ADORA2B	4.25e-40	1.8525	RND3	4.9e-93	2.46599	PITPNM1	9.02e-16	1.82031	GPR55	3.91e-14	6.96362	MRFAP1	0.000594	1.54737	BIRC6	0.0512839	1.95611	HECA
391	SUPT7L	9.61e-05	6.26943	MUC1	7.58e-17	6.41972	RPL13	5.58e-11	1.72936	RPS4X	3.65e-24	1.50854	ZFP385A	8.24e-13	2.20894	RIOK3	0.00267511	1.96652	C2	1.33e-08	9.31742	CCR6	8.33e-05	13.3488	GSTO1	5.61e-41	9.79424	PIWIL4	2.37e-23	4.52602	PRDX3	5.61e-40	1.54365	DHRS3	1.27e-92	1.75585	HERC4	1.52e-15	1.655	TNFRSF23	4.21e-14	3.4402	IL11	0.000607	7.90212	ARMCX5	0.0513723	9.48385	PEAK1
392	MYBL2	9.79e-05	10.8609	ARMCX4	7.87e-17	6.41554	4833403J16RIK	5.73e-11	6.36533	NCAPD2	4.34e-24	3.54565	SDF2L1	8.48e-13	2.07068	DCTN4	0.00268831	2.132	MMP25	1.35e-08	8.23512	CHAF1A	8.44e-05	7.20417	CYB5R3	5.74e-41	12.4947	GTF2A1	2.59e-23	3.91212	SPATA6	7.35e-40	1.53223	DENND2A	2.72e-92	4.36767	STK24	1.53e-15	1.55533	RAP2C	5.05e-14	1.63958	VPS37B	0.000608	3.11603	DNASE2A	0.0516999	1.81363	NTRK3
393	PAXX	0.000102	6.37238	GBP6	7.97e-17	8.33629	RPLP0	6.46e-11	2.08146	TOP2A	5.21e-24	4.62265	H2-DMB2	8.59e-13	2.30202	PPP1R21	0.00281452	1.73469	GM3636	1.47e-08	12.7815	ZC3HAV1L	8.49e-05	10.1727	OTX1	1.02e-40	4.02162	GTPBP1	3.12e-23	4.45069	FAM118B	8.11e-40	1.80032	OCRL	3.03e-92	2.06198	HELZ2	1.96e-15	1.8494	GM16174	5.85e-14	8.17845	GM26576	0.00064	8.43095	MYO10	0.0517695	30.1739	FCRL6
394	RPL18A	0.000127	1.77928	NFKBIA	1.03e-16	2.53006	TRIM59	6.47e-11	5.22068	C1QBP	5.23e-24	2.01415	IDS	8.78e-13	1.53312	AP1S1	0.00283991	1.93815	ZEB1	1.49e-08	5.23076	LPAR2	8.53e-05	7.99542	ESD	1.55e-40	7.43194	CLDN10	3.52e-23	6.4977	VAV2	1.05e-39	1.70718	GM36161	3.06e-92	2.33022	TIAM1	2.24e-15	1.80866	PET100	6.83e-14	1.72821	AC133103.1	0.000663	8.28767	ELOA	0.0523077	1.79323	OTUD7B
395	GM5914	0.000136	8.5535	TIGIT	1.11e-16	4.87037	AR	7e-11	5.35635	FGFR1OP	5.27e-24	2.07137	MIR155HG	9.21e-13	3.52443	CNBP	0.00290561	2.21103	ATCAY	1.58e-08	5.68013	POLR1E	8.6e-05	8.28065	PVT1	1.67e-40	13.1046	FRMD4A	3.58e-23	4.34829	SLC5A3	2.27e-39	1.96866	TFE3	8.37e-92	1.57029	CASP1	2.76e-15	2.31395	PELI1	7.25e-14	1.53784	PLIN2	0.000683	2.49881	STXBP3	0.0525115	1.69769	RCN1
396	PHIP	0.00014	3.59608	GM6213	1.26e-16	7.88059	ZCCHC11	7.57e-11	3.05801	TLR11	6.08e-24	5.39225	WDFY4	9.82e-13	1.7795	LSM7	0.00293248	1.57373	NCOR1	1.88e-08	3.26988	5033406O09RIK	9.06e-05	14.1605	IL34	1.69e-40	3.68422	4930579C12RIK	3.58e-23	5.71994	SLC36A4	2.66e-39	1.53431	TCOF1	1.4e-91	1.63535	DGKH	2.89e-15	1.99151	IST1	7.57e-14	1.7644	GM1604A	0.000696	5.8596	CALU	0.052584	1.83047	IFNGAS1
397	HS3ST1	0.000142	7.10052	DDX5	1.3e-16	2.09021	GM37065	8.07e-11	8.70308	CYP2S1	6.57e-24	3.47675	ELOVL5	1.08e-12	1.81572	CCZ1	0.00293728	1.54529	ATXN1	2.39e-08	4.92836	GM48604	9.2e-05	7.98695	POU4F1	8.4e-40	6.91982	STARD7	3.61e-23	3.54775	ABCA9	4.68e-39	1.54008	IGF1	1.84e-91	2.59531	TPPP3	3.66e-15	2.08346	ACBD5	7.87e-14	1.56892	ATP6V1H	0.000701	1.51513	GDAP10	0.0528848	6.11698	SIGIRR
398	RPS16	0.000143	1.51987	TRDC	1.48e-16	9.72862	IL21R	1.01e-10	5.81497	ICOSL	1.47e-23	2.60839	ACSS1	1.13e-12	2.01995	LITAF	0.00295693	2.05138	CBX6	2.39e-08	7.02705	ARMC6	9.29e-05	7.54613	HOXB13	1.42e-39	16.9184	PPP1R16A	5.15e-23	6.00669	SLC39A11	7.33e-39	1.68709	AP1B1	1.01e-90	1.69976	BCL6	4.13e-15	1.82113	SLC27A2	8.18e-14	5.78714	GM28529	0.000715	10.3735	NOTCH1	0.0531353	1.64796	AFF3
399	HAAO	0.000144	8.81728	CYSLTR2	1.8e-16	6.43712	PPP1R16B	1.06e-10	4.38542	TAOK3	1.51e-23	1.56223	IFI35	1.16e-12	1.54036	IVNS1ABP	0.00296263	1.56628	IFI203	2.41e-08	3.28513	ARHGEF39	9.93e-05	9.80328	ADM2	1.83e-39	16.1776	GBP5	7.04e-23	5.9061	UBTD1	1.17e-38	1.76037	IL10	1.36e-90	5.45114	KCTD20	4.36e-15	1.69288	IRF1	8.24e-14	1.51975	ARID5B	0.00073	6.17382	ATAD2B	0.0538576	1.64155	SMAD3
400	RAB11FIP2	0.000144	5.38708	NEDD4	2.11e-16	3.69776	MAST4	1.17e-10	6.5342	MLEC	1.62e-23	1.99504	PRKD3	1.23e-12	1.55448	2006-03-01	0.00307104	1.50644	HEG1	2.67e-08	5.19944	LCK	0.000101	2.85388	CLSTN1	2.32e-39	9.99176	SUSD2	7.49e-23	5.02432	NLRP1B	1.68e-38	2.63901	GPR146	3.8e-90	1.84964	GBP3	4.4e-15	2.24889	PAG1	8.6e-14	4.30136	CPNE1	0.000739	4.7357	ANKDD1A	0.053899	6.6045	HEMGN
401	RPL27A	0.000147	1.57238	TAGAP	2.12e-16	4.54509	MTURN	1.2e-10	6.82595	PTMA	2.02e-23	1.61642	LMO4	1.24e-12	1.55652	LILR4B	0.00310405	1.67048	ERBB2	2.69e-08	8.54063	2700038G22RIK	0.000107	6.83042	NANOS1	2.73e-39	18.4456	MOB3A	1.52e-22	3.43434	NES	2.11e-38	3.9952	TBCB	1.95e-89	1.56726	LAPTM4A	5.58e-15	1.54269	RTF2	9.6e-14	1.56753	GRINA	0.00075	3.27107	NXF1	0.0542291	1.75125	RFX7
402	ALKBH1	0.000147	4.42366	LINGO4	2.12e-16	7.76724	PPP3CC	1.3e-10	5.44561	IVNS1ABP	2.85e-23	1.68719	BTLA	1.3e-12	2.52537	SMIM7	0.00313035	2.75827	PTPN4	2.71e-08	6.60436	ZFP953	0.000108	9.39739	PCDH1	2.98e-39	4.10872	PDE4B	1.61e-22	2.23753	IMPA2	2.93e-38	1.64492	ZFP703	3.81e-89	1.63202	EVI2	6.13e-15	1.75937	4933432I03RIK	9.98e-14	6.39399	SLC31A2	0.000753	8.17063	GM15445	0.0545269	16.5542	SPIN2C
403	IL12A	0.000148	8.27036	APOBEC3	2.13e-16	2.97491	RPL23	1.48e-10	1.88772	HNRNPD	2.99e-23	1.56738	ABCA9	1.4e-12	2.07049	LILRB4A	0.00313832	1.88551	PEAR1	2.85e-08	6.72186	RABGAP1L	0.000112	4.92619	SARS	3.7e-39	8.58262	KDR	1.91e-22	10.1476	TUSC3	1.05e-37	1.60333	ADAR	5.82e-89	1.69081	PGAP1	6.93e-15	2.1903	RGS3	1.13e-13	4.92917	GM20234	0.000778	7.37941	FLVCR1	0.0546885	8.09582	ADAMTS10
404	TESPA1	0.000153	4.6742	LRRC32	2.89e-16	10.944	RPS5	1.64e-10	1.99548	ARPC5L	3.07e-23	1.88748	GNG10	1.55e-12	3.17948	NCOA3	0.00314564	1.94422	SARAF	2.87e-08	2.81417	CDC20	0.000114	16.6941	PRRG4	5.24e-39	6.60691	HTR7	2.26e-22	6.46005	TMEM238	1.11e-37	2.02433	WDFY2	2.27e-88	1.70859	1600014C10RIK	8.07e-15	1.85818	CARNS1	1.33e-13	8.00674	BBS10	0.000805	11.5064	ALOX15	0.0547834	4.26308	BCL9L
405	HIST1H2BP	0.000155	3.60809	TXK	3.42e-16	2.21214	RPS26	1.74e-10	1.77854	IFI205	3.46e-23	3.2252	INSIG1	1.65e-12	2.03087	DPP8	0.00315929	1.6681	RHOBTB2	2.97e-08	5.99763	TTC28	0.000115	7.23369	TNFRSF10B	7.01e-39	11.2817	PLEKHG2	2.27e-22	4.54888	RXRA	1.16e-37	1.54248	IRF1	3.33e-88	1.59506	B4GALT5	8.14e-15	1.68566	FOXN2	1.35e-13	1.50952	PI15	0.000814	9.18143	NRBP2	0.0549539	12.5803	ZNRF3
406	TTPAL	0.000157	5.49769	RGCC	4.7e-16	3.61134	MAML2	1.83e-10	6.90589	ACOT11	4.39e-23	2.92258	SLC46A3	1.67e-12	2.90734	SEMA4D	0.00319451	1.75494	SLCO3A1	3.36e-08	4.71892	ABRAXAS1	0.000116	5.89243	GLIS2	7.41e-39	12.5797	KIF21B	2.33e-22	3.19916	ADORA3	3.05e-37	2.65377	PTPA	1.06e-87	1.62203	UBXN8	1.16e-14	2.81496	RAB20	1.37e-13	5.29462	PAFAH1B1	0.000883	1.51058	DPEP2	0.0550312	8.34737	AHDC1
407	DUSP4	0.000165	5.17021	XLR4B	5.16e-16	5.90905	METTL27	1.88e-10	7.79523	GM15987	4.45e-23	2.68104	IDI1	1.81e-12	2.74375	BCL10	0.00320051	2.23123	SEMA4B	3.7e-08	5.22669	MTMR12	0.000122	4.59172	CD109	8.18e-39	8.87734	MARCKS	2.38e-22	3.57919	CDCA8	1.67e-36	2.73145	ETFB	1.95e-87	1.58803	PLEKHM3	1.43e-14	1.87622	GCA	1.59e-13	7.82039	STRAP	0.000935	1.55053	MSL1	0.0554565	2.07892	HDHD5
408	DUSP2	0.000166	3.02071	TMEM191C	5.59e-16	7.85356	CD226	2.13e-10	5.74442	LACTB	4.75e-23	2.07788	TNFRSF13C	1.89e-12	2.42229	PNRC1	0.00323917	2.00265	TRIB2	3.85e-08	7.63741	PHF8	0.000126	3.2456	AGAP1	8.22e-39	11.8583	GGTA1	2.56e-22	4.14032	MFGE8	2e-36	1.91737	RENBP	3.73e-87	2.16796	ARID3A	1.54e-14	1.69582	ZZEF1	1.82e-13	1.65813	OTUD4	0.000941	1.66005	MFF	0.055517	1.51214	CD69
409	RPL30	0.000167	1.64758	DDB2	6.81e-16	5.62314	RPL19	2.24e-10	2.00785	IMPDH2	5.24e-23	1.9631	CMTM8	2.23e-12	3.09214	UBASH3B	0.00324239	2.182	SENP6	3.89e-08	3.60224	CCNB1	0.000135	15.0761	TSPAN7	1.8e-38	5.27715	1700016F12RIK	2.6e-22	4.39882	GM26802	2.64e-36	1.80002	SUMO3	7.48e-87	1.56896	DR1	1.62e-14	1.83164	SNX10	1.97e-13	1.85431	BIRC3	0.0010086	1.51652	ALS2CL	0.0558626	10.7622	RPS15A
410	FBXO47	0.000171	5.40797	CUEDC1	7.31e-16	4.84342	TRIM12A	2.36e-10	3.47229	ME2	6.4e-23	1.84224	FUNDC1	3.63e-12	1.74784	PLGRKT	0.00327204	1.80041	CDCA2	4e-08	11.1301	LY75	0.000138	4.66888	YBX3	3.76e-38	8.64648	ZFAND6	2.66e-22	3.39906	TIMM8A1	4.91e-36	1.59257	2001-03-01	8.29e-87	1.59182	YTHDC2	1.64e-14	2.19038	SF3B1	2.26e-13	1.79965	SERPINF2	0.0010203	10.5329	DDX46	0.0561493	1.57726	COL8A2
411	C1GALT1	0.000176	5.15369	DZIP1	8.18e-16	6.53747	MT-CO2	2.5e-10	1.61156	AMZ1	7.88e-23	1.8971	GM6377	3.86e-12	1.73856	USP19	0.0032833	1.71644	DOCK2	4.31e-08	2.87039	RFFL	0.000148	5.376	TFAP2A	4.2e-38	7.31288	PIAS3	2.71e-22	5.00296	MAMLD1	8.49e-36	3.63238	DNAJB11	1.07e-86	1.63955	ST3GAL4	1.74e-14	1.6988	RSAD2	2.44e-13	6.75883	HNRNPUL1	0.00107052	1.55695	CSNK1G2	0.0564543	1.69617	CDH22
412	B230217O12RIK	0.000189	13.875	BCL2	8.85e-16	3.24172	NLRC3	2.65e-10	4.06498	CCDC107	8.41e-23	2.29506	DYRK2	3.99e-12	1.59831	2310011J03RIK	0.00332476	1.52091	CLCN3	4.96e-08	3.41569	NUF2	0.000154	10.447	UGGT2	4.36e-38	14.3076	PPP1R36	3.78e-22	3.51481	KCNE3	9.71e-36	2.69766	H2-M3	2.81e-86	1.63108	ZBTB7A	1.92e-14	1.56358	WAS	2.9e-13	1.58068	PTEN	0.00108019	1.56978	GTPBP4	0.0568083	1.8751	LZTS1
413	CREBRF	0.000192	3.35587	KMT2A	1.06e-15	3.29012	ITPKB	3.07e-10	3.03027	BAZ2B	9.82e-23	1.54461	METTL23	4.13e-12	1.5905	B4GALT5	0.00334572	2.06	ASB2	5.03e-08	8.39747	HSPA2	0.00016	5.9246	KIF21A	4.6e-38	11.6886	AV064505	3.78e-22	2.73908	SDF2L1	1.08e-35	1.51524	RAB29	3.55e-86	2.17907	MAGOHB	2.39e-14	2.12991	RLIM	3.6e-13	1.64323	ROCK1	0.00121081	1.6235	SIRT2	0.0570679	2.75209	RPL36
414	ARHGAP27OS3	0.000195	6.36983	B3GALT2	1.27e-15	7.24795	PITPNC1	3.25e-10	3.09995	MPP6	9.95e-23	1.78187	SLAMF8	5.01e-12	2.01877	CUL4A	0.00336501	1.52476	OSBPL5	5.52e-08	7.7587	IZUMO4	0.000164	6.23544	FAM181B	1.49e-37	2.79997	TDH	3.78e-22	2.73908	THAP12	1.49e-35	1.55126	PML	5.35e-86	2.08873	GM48614	2.64e-14	2.62789	PERM1	3.96e-13	8.21521	GM38403	0.00123677	8.39899	SASH1	0.0578051	1.85323	RPA2
415	GM38336	0.000201	9.66473	ALOX8	1.35e-15	4.85314	RPL36A	3.25e-10	2.28808	GM3336	1.11e-22	4.7848	RP2	5.8e-12	1.5756	TMBIM4	0.00348849	2.04274	DENND6B	5.8e-08	6.75927	SLC19A1	0.000167	7.02538	DPYD	1.49e-37	2.23221	MYO15B	3.78e-22	1.69639	MICAL2	2.99e-35	2.79905	IIGP1	1.45e-85	5.19213	MX1	2.77e-14	2.29491	NAPA	4.99e-13	1.68268	CYP2U1	0.00123678	6.05167	SMU1	0.0578055	1.50203	WSCD2
416	ZHX2	0.000203	6.60529	PITPNM2	1.45e-15	6.72652	SIGIRR	3.39e-10	5.521	ARHGEF6	1.11e-22	1.76801	PRSS30	6.01e-12	4.60494	SLC30A9	0.00350008	1.63576	ZNRF1	5.89e-08	4.27341	CHEK1	0.000171	10.3082	GM42575	1.49e-37	2.14596	PAPOLB	3.78e-22	1.69639	BEND4	3.14e-35	1.72421	PPP1R21	4.56e-85	1.63519	CIB1	3.26e-14	1.86349	ISG20	5.92e-13	6.43542	4930570G19RIK	0.00129961	11.8131	RTF1	0.0583395	1.74396	RASL11B
417	GM7334	0.000207	11.2979	STIM1	1.9e-15	3.82455	MT-CYTB	3.46e-10	1.99845	F2RL2	1.16e-22	3.9648	SFR1	6.03e-12	1.56345	BLMH	0.00352969	2.01527	SLC27A6	5.96e-08	6.45528	TEF	0.000175	4.85872	RHPN2	1.5e-37	4.08979	GPRC5D	3.78e-22	4.57848	DNAJC25	3.19e-35	1.74972	NUPR1	1.4e-84	2.1716	ARHGAP17	3.47e-14	1.51519	MYD88	6.12e-13	1.68661	MED12L	0.00139167	9.31589	CCNT1	0.0583554	1.79691	IER5L
418	KCNQ1OT1	0.000213	4.08449	ARHGEF1	2.07e-15	2.71385	ZFP354C	3.76e-10	11.0739	LPAR3	1.38e-22	4.19762	GM33973	6.13e-12	4.62305	LDLR	0.00354665	1.80882	GM7967	6.15e-08	5.92641	ANKRD46	0.000176	5.22449	GM16178	1.52e-37	3.5863	GM29094	3.78e-22	3.96771	MCM5	5.54e-35	2.52429	VCAN	1.54e-84	2.73885	C1GALT1	3.66e-14	1.86484	CERS6	7.36e-13	1.72278	C030037D09RIK	0.0014422	6.27528	PELI1	0.0587989	2.19312	ARHGEF1
419	ABCA8B	0.000217	5.27553	CCSER2	2.86e-15	4.16216	CCM2	3.97e-10	4.05922	SFXN1	1.47e-22	2.04085	KLRA17	6.38e-12	3.02495	PPP6C	0.00376303	1.58841	PDE7A	6.29e-08	3.41629	2700062C07RIK	0.000176	8.80739	TSPAN8	1.55e-37	2.3738	PSCA	3.78e-22	3.96382	SLC36A3OS	5.96e-35	1.6103	PSMC1	2.23e-84	1.63674	SLA	4.53e-14	1.54893	ARFGEF1	9.42e-13	1.65883	KDM5A	0.00144508	1.50243	AASDH	0.0589914	12.0598	TRDV4
420	SLC17A8	0.000221	9.25185	CAMK2N1	3.22e-15	5.37598	RPL8	3.98e-10	2.17044	PAXBP1	1.49e-22	2.07482	RIC8A	6.65e-12	1.57054	ADIPOR2	0.00379954	2.09648	SYTL2	6.84e-08	4.77154	GIMAP6	0.000177	3.0681	TTLL11	1.55e-37	2.34908	CIDEC	3.78e-22	3.75	RTN1	1.31e-34	2.3098	P2RY6	5.24e-84	1.99682	ANKLE2	4.58e-14	1.87405	CRLF2	9.59e-13	1.71125	B4GALT5	0.00146541	1.54875	TBC1D9	0.0592462	1.51874	DOCK2
421	USP11	0.000239	8.95494	BIRC2	3.81e-15	3.26279	KCNQ1OT1	4.22e-10	3.85545	MDH1	1.67e-22	1.69222	MTMR4	6.84e-12	2.33434	ELF4	0.00381289	1.73892	ACOXL	7.86e-08	8.78441	THEM4	0.000183	9.08207	CCDC24	1.57e-37	2.94536	GM30790	3.78e-22	3.42507	RASSF8	1.48e-34	1.62035	ACAT1	6.27e-84	1.73429	OAS2	5.35e-14	1.85153	ALDH3B1	9.64e-13	1.59845	AC161165.6	0.00147443	5.52395	GM16845	0.0593425	9.20181	LIMD2
422	GM14508	0.000263	7.30006	ACAP1	4.05e-15	4.23646	ACSS2	4.47e-10	5.97053	TRIT1	1.89e-22	3.24164	RYR1	6.95e-12	2.73068	WDFY2	0.00383609	1.89545	TRP53INP1	8.07e-08	3.53209	GM14295	0.000183	10.3595	EPHB4	1.6e-37	2.3315	NKX1-2	3.78e-22	3.42507	WDR91	1.81e-34	1.50805	IL18	1.46e-83	2.62325	CISD2	5.36e-14	1.55187	OPTN	1.01e-12	7.66048	GM20604	0.00155267	9.87875	EXOC5	0.0593911	1.76287	CLCF1
423	SMAP2	0.000265	3.46057	SEMA4F	4.28e-15	6.14695	1810041H14RIK	4.59e-10	8.88379	ESCO2	1.98e-22	4.38178	KLF10	7.09e-12	1.60537	EIF4G2	0.00394925	2.37067	ANKRD44	8.61e-08	3.36338	1700123O20RIK	0.000184	3.85394	NPAS3	1.61e-37	2.30544	CLDN13	3.78e-22	3.34607	AK3	2.08e-34	1.53937	TMEM55B	2.04e-83	1.51244	EIF2AK2	6.44e-14	1.92856	FAM111A	1.2e-12	1.75533	HNRNPDL	0.00158741	1.53262	UBE2E2	0.0594383	8.88636	PSIP1
424	PEAR1	0.000267	5.17418	IKZF4	4.48e-15	11.0835	IFI208	4.68e-10	4.52957	KIF11	2.13e-22	4.73812	MED30	7.92e-12	1.61978	TGM2	0.00399781	5.42088	TRIM56	8.71e-08	3.60942	METTL1	0.000185	5.99876	ADAMTS9	1.74e-37	3.2876	DNAJC22	3.78e-22	3.34607	WNT11	2.59e-34	2.42599	CD5L	2.4e-83	5.71006	BRI3BP	7.4e-14	1.84826	DIP2B	1.23e-12	1.53422	ARF2	0.00162795	1.58237	A330069E16RIK	0.0595166	11.3408	KCNK10
425	RPS15	0.000272	1.56226	ARHGAP27OS3	4.63e-15	7.2257	SP4	4.8e-10	4.34109	CCDC12	2.72e-22	1.60855	GM44066	8.7e-12	3.12194	CERS6	0.00401455	2.09151	ZPBP2	8.82e-08	7.09621	SCAI	0.000186	6.4271	BMP4	1.83e-37	2.48623	GM26859	3.78e-22	2.94841	CACNA1B	2.96e-34	3.5583	TNF	4.03e-83	1.78258	INSIG1	7.68e-14	2.09949	GM1604A	1.27e-12	9.06276	GM8013	0.0016496	7.66095	AHCYL2	0.0599323	1.88873	KLHL6
426	GM26905	0.000278	6.00287	ANKRD29	4.69e-15	5.40972	SYNE1	5.27e-10	3.54974	APOD	2.93e-22	8.4493	HIGD2A	9.32e-12	1.59062	RSU1	0.00401992	1.98045	RUNX2	8.83e-08	4.11966	UBE2E2	0.000189	12.5804	HOXB8	1.87e-37	2.47326	GM37267	3.78e-22	2.94841	SBK1	4.19e-34	1.9006	SLC12A9	5.54e-83	2.03156	MAPK14	7.71e-14	1.59995	RBM38	1.29e-12	4.67959	RC3H1	0.00166107	1.6274	SLC30A5	0.0600945	1.91992	ARHGAP45
427	PPP3CA	0.000294	3.10342	PRRT1	5.35e-15	7.44822	GM26566	5.72e-10	8.92058	SPAG5	3.01e-22	4.50984	EXOSC5	9.52e-12	1.90037	FGFR1	0.00403395	7.79606	2510002D24RIK	9.06e-08	5.64336	PANK1	0.00019	6.42598	CARMN	2.15e-37	2.6066	CELF6	3.78e-22	2.83868	9530036M11RIK	4.28e-34	3.27984	ADAM9	6.75e-82	1.73359	EIF4G3	8.56e-14	1.59869	DOCK5	1.32e-12	4.96884	BTG1	0.00171565	1.92505	GM26532	0.0601697	3.25782	TNFRSF18
428	TSC22D3	0.000325	2.87409	ZFP36L1	5.92e-15	2.78705	GBP4	5.99e-10	4.4894	PLCB4	3.47e-22	2.77504	HPS5	1.3e-11	1.85694	GALNT1	0.00404231	1.9005	BMPR1A	1.06e-07	7.58294	TIMM17B	0.000194	4.57177	TEAD3	2.15e-37	2.6072	SLC6A3	3.78e-22	2.83868	ST3GAL3	5.61e-34	2.15278	MPI	1.23e-81	3.47218	HEG1	9.42e-14	3.19442	RNF19B	1.64e-12	1.6178	GM15910	0.00174216	5.95606	USP47	0.0606106	1.63437	C1QTNF6
429	RAPGEFL1	0.000328	7.21923	TNFRSF9	6.14e-15	7.39734	DDX5	6.03e-10	1.91621	TMED3	4.12e-22	1.9057	POLB	1.39e-11	1.68627	TALDO1	0.00411575	4.25402	ANKRD39	1.14e-07	5.54421	DNAH8	0.0002	7.35735	CEMIP	2.24e-37	2.72432	GM15245	3.78e-22	2.72257	IL11RA1	5.76e-34	1.90316	EIF1A	1.65e-81	1.59173	ATG4D	9.75e-14	2.14446	C5AR2	1.68e-12	4.68063	SF3B1	0.00180134	1.78713	CCNYL1	0.0609658	12.3635	CBX7
430	RPL21	0.000328	1.86868	ID2	6.3e-15	1.92872	ADCY3	6.32e-10	7.36276	UNC119B	4.31e-22	2.47075	ARL2BP	1.51e-11	1.58556	LCP2	0.00414841	2.26855	DEXI	1.15e-07	7.20502	INTS9	0.000207	3.77778	CEP126	2.29e-37	14.6961	GM15556	3.78e-22	2.72087	PAQR7	6.31e-34	1.89714	INPPL1	2.12e-81	2.06264	DUSP22	1.18e-13	1.97633	TXNIP	1.88e-12	3.25059	LASP1	0.00187594	4.22066	ARHGAP45	0.0609988	1.96353	TRP53I11
431	CSNK1G3	0.000335	4.49213	CREM	6.78e-15	3.96569	BICDL1	6.52e-10	7.82116	GM30978	4.45e-22	5.31456	SLC35B2	1.54e-11	1.89238	RNPS1	0.00423168	1.59902	GM37469	1.18e-07	6.93458	RBM12B1	0.000212	6.37867	FOXA1	2.88e-37	2.87609	9530052C20RIK	3.78e-22	2.57875	IGSF9	8.73e-34	2.77496	IGTP	2.2e-81	1.7362	PLXNB2	1.19e-13	1.59123	GM14548	2.1e-12	5.54115	GUCY2C	0.00190907	9.18475	HGSNAT	0.0610173	1.55639	GM33782
432	D830035M03RIK	0.000338	6.06862	POLG2	8.14e-15	4.64877	GM29243	7.26e-10	5.69613	LRRC8C	5.4e-22	1.74991	SLC38A9	1.59e-11	1.83668	SUZ12	0.0042489	2.23271	PRRC2C	1.27e-07	2.89091	CREB3L1	0.000222	19.658	PLEKHG4	3e-37	3.98919	ANKRD36	3.78e-22	2.48191	BFSP1	1.58e-33	3.15529	SLC25A45	6.28e-81	1.8881	LILRA5	1.25e-13	5.4138	SLC2A6	2.22e-12	6.76575	PLK3	0.00194873	2.5231	BHLHE41	0.0611905	7.36902	CNN2
433	GEMIN4	0.00034	5.90491	NCMAP	8.83e-15	6.06434	ACTN2	7.87e-10	5.25817	COX6B2	7.36e-22	3.74104	PLSCR1	1.68e-11	2.06152	IREB2	0.00428995	1.54217	WDR31	1.33e-07	5.83001	CDCA8	0.000227	7.46324	PRNP	4.58e-37	7.29408	CCER2	3.78e-22	2.48191	THYN1	2.14e-33	1.53756	MAPK6	7.18e-81	1.56896	FANCA	1.27e-13	3.55707	TBL1XR1	2.41e-12	1.68258	4930404N11RIK	0.00201515	6.30869	HTT	0.0612947	1.77638	FAAH
434	ZCCHC18	0.000362	6.02328	RHOF	1.02e-14	4.21581	TNFRSF18	1.08e-09	4.84083	RAB43	7.54e-22	1.56176	STXBP6	1.87e-11	1.88923	HP1BP3	0.00459747	1.98441	FYN	1.34e-07	3.40947	ECD	0.00023	3.47442	MACROD1	6.08e-37	11.3786	DNAH3	3.78e-22	2.48191	ST7	4.33e-33	1.68074	SDF2L1	1.72e-80	2.12628	LATS2	1.3e-13	1.76205	RNF20	3.14e-12	1.5045	CALM2	0.00208295	1.63233	TFE3	0.0613231	2.05988	ZFP827
435	SCN4B	0.000379	6.84972	MAP4K2	1.03e-14	3.21179	PSIP1	1.11e-09	3.98506	SRSF9	8.12e-22	1.51851	PLPP2	1.94e-11	2.45696	BMT2	0.00463167	1.67503	TRAT1	1.37e-07	5.77387	CCDC17	0.000232	9.78944	NTN1	1.08e-36	9.67941	TMPRSS2	3.78e-22	2.48191	THSD4	4.99e-33	3.07166	BATF3	1.96e-80	1.80191	MOB3B	1.33e-13	2.27078	ORAI1	3.26e-12	1.72188	HIST1H1C	0.00208685	3.96256	DUS4L	0.0616529	14.9946	RPL18A
436	KIF18A	0.00039	6.00547	ST6GAL1	1.18e-14	4.60555	BTBD11	1.3e-09	6.75823	SF3B3	8.17e-22	1.50227	LRRK1	2.01e-11	1.62811	PPP1R15A	0.00473276	1.73947	CYFIP2	1.41e-07	3.67655	ARPC5L	0.000234	3.11817	GM29107	1.24e-36	4.33442	TIMM8A2	3.78e-22	2.47289	CKS1B	5.42e-33	1.86918	RNASE6	2.77e-80	1.69859	CFAP43	1.75e-13	1.57861	SELPLG	3.28e-12	2.77515	D930048N14RIK	0.00211016	7.77821	RHOV	0.0616605	9.39732	IKZF1
437	KLC2	0.000392	6.26292	NCKAP5	1.3e-14	3.41673	FAM174B	1.32e-09	5.45277	SLC34A1	9.81e-22	4.319	RPS6KA4	2.14e-11	1.94711	NFYA	0.00474546	1.55384	PARD3	1.54e-07	8.80067	PSIP1	0.000242	3.1302	LHX9	4.46e-36	10.3083	GM26781	3.78e-22	2.46409	MYO7A	1.17e-32	1.68685	FKBP2	4.47e-80	1.73141	IBTK	2.1e-13	1.90135	CNN2	3.53e-12	1.55066	P4HB	0.0021578	2.0282	LPCAT1	0.062113	1.62897	IGSF5
438	HDAC7	0.000402	3.71199	SLA2	1.35e-14	4.60488	PRSS12	1.33e-09	4.75552	SRSF1	1.14e-21	1.53511	CSAD	2.97e-11	2.06635	UBTF	0.00484255	2.68798	RASAL3	1.59e-07	4.50785	PRNP	0.000252	8.38939	MPDZ	5.26e-36	15.7061	ECI3	3.78e-22	2.45017	TEX14	1.3e-32	3.43438	SLC45A4	3.9e-79	2.10091	NDUFAF7	2.13e-13	2.33477	YPEL5	4.31e-12	1.53413	ADGB	0.0021809	10.2692	ZMAT1	0.0627487	9.83854	CITED4
439	SNAPC3	0.000438	5.23954	SLA	1.38e-14	3.16834	NDRG3	1.45e-09	6.21379	GATM	1.41e-21	2.02951	CRYBG1	3.3e-11	1.58727	ING5	0.00488819	8.39087	AI467606	1.88e-07	3.43616	CRBN	0.000257	5.22183	EPB41L4A	8.27e-36	10.0626	FGF15	3.78e-22	2.45017	SYN1	1.58e-32	3.01556	SRD5A3	5.01e-79	1.71086	MFSD14B	2.29e-13	1.76151	STAT6	4.38e-12	1.75196	GM40773	0.00229498	7.89093	PHYH	0.0629541	1.86636	KCNQ5
440	PAPOLG	0.000462	5.6352	MAPK8IP1	1.5e-14	7.54711	FNTB	1.52e-09	7.06714	POLD1	1.5e-21	2.7591	DNAJB11	3.55e-11	1.51347	GM9958	0.00493249	18.8771	DENND2D	1.89e-07	5.94669	LAS1L	0.000277	4.57099	PRKCI	8.52e-36	12.5091	1700003C15RIK	3.78e-22	2.44115	LXN	1.98e-32	1.67233	SLC25A22	6.5e-79	2.43449	HLCS	2.4e-13	2.40028	FAM104A	5.22e-12	1.6603	NFKBIZ	0.0023695	2.92755	UBP1	0.0630832	2.0295	ARL2BP
441	RPLP2	0.000466	1.54602	LRBA	1.52e-14	4.62713	LYPD6B	1.61e-09	5.13151	TMEM27	1.51e-21	2.14744	RELL1	4.35e-11	1.66272	NSMCE1	0.00505958	1.63226	TNFSF8	1.97e-07	6.80044	KIF20A	0.000277	9.01551	RAB34	1e-35	9.09737	GM7233	3.78e-22	2.44115	B3GNT7	3.44e-32	1.90615	TNFRSF21	1.67e-78	1.6992	VCL	2.54e-13	1.76586	ANKRD13C	5.47e-12	1.67479	SEC24B	0.00239366	1.50115	KCNN4	0.0632146	1.6218	PPP1R12A
442	GM12355	0.00047	8.73465	UNC5A	1.57e-14	8.14801	CFAP46	1.72e-09	7.23644	BMYC	1.56e-21	2.55767	BC028528	4.37e-11	1.79391	ARPC4	0.00510698	2.17757	GM44702	2.08e-07	8.56625	BHLHB9	0.000294	7.72119	IGF2BP2	1.65e-35	8.56483	A730036I17RIK	3.78e-22	2.38931	CAR5B	3.72e-32	2.05066	PLA2G15	2.15e-78	1.87994	RIPK2	3.38e-13	2.81627	EPRS	6.1e-12	2.87336	F10	0.00247435	6.66144	PSMD7	0.0636004	2.75111	IPCEF1
443	ZFP455	0.000494	9.08669	RPS21	1.61e-14	1.66672	FAM107B	1.74e-09	2.72437	CKAP2L	2.24e-21	3.86125	FOXRED2	4.92e-11	2.42966	FAM49A	0.00516429	1.53679	TSPYL3	2.1e-07	10.4474	GALNT12	0.000294	5.67315	MTSS1L	2.46e-35	5.80471	HNF1B	3.78e-22	2.32763	GM30978	4.02e-32	3.84273	SMAGP	7.82e-78	3.44557	DHX40	5.34e-13	1.67729	WBP1L	6.28e-12	1.63572	LILRA6	0.00247948	3.62449	THBS1	0.0640635	2.11977	SAMD13
444	GRAP2	0.000507	4.60477	NABP1	1.62e-14	2.79178	GM40773	1.97e-09	6.86942	ACTN1	2.38e-21	1.70143	RGS18	5.29e-11	1.73997	TSG101	0.00517554	2.31831	GM26517	2.1e-07	5.45814	MYO1D	0.000296	4.79933	GKAP1	2.71e-35	13.0152	GM11457	3.78e-22	2.27525	P2RY14	4.85e-32	1.63206	EXT1	1.31e-77	1.94663	SLC25A28	7.97e-13	1.81424	SLFN8	6.99e-12	1.56026	STUB1	0.00259396	1.51101	MAPRE1	0.0642816	2.08837	DENND2D
445	HNRNPH3	0.000509	3.86702	BLK	1.95e-14	6.77047	ST6GALNAC3	2.02e-09	7.01754	DIAPH3	2.88e-21	3.39294	GOT1	5.37e-11	1.66019	PPP6R1	0.00518766	1.79173	NAV2	2.1e-07	7.12164	ATPAF2	0.000297	5.12207	TCF7L1	2.78e-35	8.32965	ZFP872	3.78e-22	2.27525	INPP5F	5.04e-32	1.50024	FAM102B	1.68e-77	1.5168	CYCS	8.45e-13	1.50293	ATF7IP	7.31e-12	1.50565	UFSP2	0.00262289	1.70602	BOD1L	0.0644533	2.20653	STIM1
446	SLF1	0.000533	7.07582	MAL	1.98e-14	4.36665	CYFIP2	2.48e-09	2.98759	RASGRP3	3.27e-21	2.90675	RNF150	5.44e-11	1.99476	NOTCH2	0.00520112	2.01475	GM6213	2.39e-07	5.24412	PAIP2B	0.00033	4.88056	DMPK	3.17e-35	4.46468	AQP2	3.78e-22	2.22294	P4HA2	5.38e-32	1.97777	PDLIM4	2.52e-77	1.94519	ETV6	9.13e-13	1.73992	PADI4	7.55e-12	6.54561	WIPF1	0.00262817	1.55318	RAD51D	0.0645668	9.67148	RPL30
447	FOXN3	0.00056	3.05802	ZFP683	2.16e-14	5.44552	HMGN1	2.62e-09	3.4799	FAM69A	4.46e-21	2.01113	OXCT1	5.76e-11	1.52147	TCP11L2	0.00528521	1.95131	EPB41L5	2.42e-07	7.58603	MRI1	0.000331	3.80925	TNS2	5.77e-35	22.23	A330074K22RIK	3.78e-22	2.20614	EEF1AKMT1	1.1e-31	1.56599	TMEM51	5.32e-77	1.73604	FAM46A	1.17e-12	1.59007	ARHGAP9	9.82e-12	1.8216	MTERF2	0.00265246	7.11205	UBE2K	0.0649639	2.07105	C530050E15RIK
448	CHD6	0.000583	4.96272	LRRC23	2.21e-14	4.59623	SFN	2.98e-09	5.19063	PPP6R1	6.35e-21	1.5843	SLC35B1	6.38e-11	1.90263	TANK	0.00533403	1.61059	IKZF4	2.5e-07	6.62396	IFI214	0.000332	6.86202	FOXC1	5.96e-35	7.65486	FABP9	3.78e-22	2.20614	RRP12	1.12e-31	1.78721	NDUFS8	1.02e-76	1.81958	ELF4	1.29e-12	1.64327	EFCAB14	1.08e-11	1.56554	POMK	0.00273779	14.504	TPP2	0.0661742	2.73509	SMAD7
449	RPS19	0.000637	1.67265	ANXA6	2.23e-14	2.91201	FOCAD	3.15e-09	6.26891	RPS6KA5	6.47e-21	2.21642	NHSL2	7.27e-11	1.54828	ARAF	0.005391	1.50717	KCNA2	2.54e-07	11.2421	PRADC1	0.000335	7.03706	LZTS2	7.33e-35	11.3557	GRID1	3.78e-22	2.08483	MRPL55	1.42e-31	1.53317	PHF11A	1.19e-76	2.86547	APOBEC1	1.32e-12	1.53577	ARRB2	1.17e-11	1.79771	G630030J09RIK	0.00274141	9.69766	ZRSR2	0.0661834	1.75205	RPL27A
450	DDX50	0.00065	3.35321	OLFR60	2.68e-14	7.85578	RPS29	3.52e-09	1.87856	ADPGK	6.55e-21	2.47416	DDI2	8.26e-11	1.62895	ZDHHC3	0.00539155	1.81664	GM8251	2.56e-07	6.71526	UHMK1	0.00034	2.80624	PTPRK	1.01e-34	8.22503	ZFP987	3.78e-22	2.08483	PLCL1	2.26e-31	2.25512	ABHD12	1.64e-76	1.50002	MFSD6	1.62e-12	1.5095	SNRK	1.35e-11	4.94235	FPR2	0.00278045	3.21622	RIOK1	0.0662179	1.55865	GZMK
451	FAM208B	0.000653	4.10271	SP6	2.88e-14	4.25851	TNFSF8	3.62e-09	4.93161	UNC119	7.85e-21	1.74903	ITPKC	8.75e-11	2.63798	ZCCHC11	0.00542596	1.91988	IL9R	2.59e-07	7.87083	CD38	0.00034	4.54755	HOXA10	1.25e-34	7.26999	CCDC33	3.78e-22	1.99765	TNS4	3.09e-31	1.86943	TBC1D13	1.8e-76	1.85349	CASP4	1.63e-12	1.77305	CDC34	1.64e-11	1.56583	CHIL1	0.00278453	4.58631	SNW1	0.0663208	1.74336	STARD10
452	SEMA4B	0.000661	6.60565	CD8A	3.03e-14	9.25397	RPL37	3.68e-09	1.647	LRRC3	9.02e-21	2.30128	PRMT1	9.43e-11	1.57497	MTTP	0.00543587	15.7241	DGKA	2.67e-07	4.25406	PRDX3	0.00036	3.9497	HOXA7	1.26e-34	15.4356	DRR1	3.78e-22	1.85783	E2F1	6.87e-31	1.57228	LPXN	2.73e-76	1.56124	TBC1D8	1.74e-12	2.37658	CD14	1.77e-11	3.05682	GM36287	0.00279195	10.9585	KCNAB2	0.0663234	1.61042	ATP11B
453	TRAF3IP3	0.000665	4.35306	EPHB6	3.08e-14	6.28127	SLC17A9	3.99e-09	6.96897	H2AFX	9.36e-21	3.26989	PLEKHA5	9.52e-11	2.07559	AMFR	0.00546296	2.57447	FAH	2.68e-07	7.40855	GPR18	0.000375	6.16945	EVC	1.71e-34	4.17568	GOLGA7B	3.78e-22	1.85783	NEURL1B	7.12e-31	2.4389	SLC15A4	3.41e-76	1.614	2001-03-01	1.8e-12	1.68428	IMPACT	1.81e-11	1.59151	ATP6V1A	0.00282746	5.02286	RREB1	0.066374	1.57737	RPL39
454	MT-ND3	0.000698	2.2984	GLCCI1	3.21e-14	5.48276	PDK1	4.12e-09	3.88726	GNG10	9.83e-21	3.31482	B4GALNT4	1.07e-10	3.42477	RBM33	0.0054708	1.6422	MADD	2.7e-07	3.49059	IKZF3	0.00041	2.48945	PTK7	1.84e-34	3.27533	GRIN2C	3.78e-22	5.87102	AREG	7.7e-31	2.4738	TUBB6	1.07e-75	1.57485	PRAM1	1.83e-12	1.92291	TSPYL1	1.95e-11	1.52999	WAC	0.00290267	2.55482	AP3S1	0.0667232	1.74737	ITPKB
455	DONSON	0.000699	4.85514	RRAD	3.26e-14	6.48541	NLK	4.52e-09	4.63532	SPC24	1.11e-20	4.07522	MEFV	1.27e-10	1.66034	RBM22	0.00551501	1.71381	HID1	2.72e-07	8.0272	MYO1E	0.000438	7.34406	IRS1	1.98e-34	4.32129	MHRT	3.78e-22	3.48845	ASGR2	8.24e-31	7.70157	PIGT	1.67e-75	1.62738	IFIH1	2.18e-12	1.85557	SMNDC1	2.32e-11	1.57846	COL1A1	0.00297952	11.3912	ZFP281	0.0672104	5.36459	2510002D24RIK
456	GM6566	0.000713	4.32922	SRPK1	3.35e-14	3.56371	ZFP773	4.94e-09	7.2474	DUT	1.33e-20	2.65591	APH1C	1.34e-10	1.9773	MAPK3	0.00559975	2.44825	MAP7	2.75e-07	8.46383	HSPG2	0.000439	6.16136	TEAD4	2.72e-34	6.05791	CCDC85A	3.78e-22	3.40535	ENOPH1	1.04e-30	1.63421	AMDHD2	4.35e-75	1.54174	GM15987	2.52e-12	2.31561	TMC7	2.45e-11	4.8324	IP6K1	0.00300378	3.95482	MTUS2	0.0673275	11.1079	SORCS2
457	MAPK12	0.000714	6.26124	4932438A13RIK	3.38e-14	3.12109	SFMBT2	4.96e-09	5.05392	TRIM7	1.35e-20	3.6825	IQGAP2	1.37e-10	1.6214	USP16	0.00566674	1.71788	RNF144A	2.76e-07	3.9195	OAF	0.000467	6.88203	CKAP2	2.99e-34	16.4146	PRM2	3.78e-22	3.40535	CCNE1	1.07e-30	2.95793	RASGEF1B	6.1e-75	1.6555	MOCS1	2.76e-12	2.18177	TMEM38A	2.59e-11	8.66668	STAR	0.00302066	8.05542	G6PDX	0.0675962	1.57244	NSMAF
458	PHF19	0.000723	10.1277	STMN2	3.6e-14	4.97538	GSTP3	5.15e-09	6.04099	ARL2BP	2.5e-20	1.76182	LRBA	1.77e-10	2.0506	KANSL1	0.00579172	2.35279	SLA	2.93e-07	3.49653	CCDC114	0.000478	7.50272	ANGPTL2	4.72e-34	12.935	PRSS8	3.78e-22	3.37887	APBB2	1.48e-30	2.4147	TRPV4	1.19e-74	4.22587	PRKCE	2.9e-12	2.25613	NCOR1	2.64e-11	1.89421	ELOC	0.00308683	1.59571	IFNAR1	0.0681597	1.94905	GM42722
459	PMF1	0.000725	4.62259	RBL2	3.85e-14	3.79698	KLF2	5.3e-09	2.07588	DEK	2.76e-20	1.82361	CCDC69	1.91e-10	2.45509	DUSP6	0.00580289	1.63289	CHDH	3.26e-07	9.44182	4930524J08RIK	0.000482	7.94839	SSPN	5.89e-34	7.1968	FMO2	3.78e-22	3.16966	NEURL2	2.29e-30	1.84916	OPHN1	1.25e-74	2.35231	DUSP3	3.63e-12	1.60036	FOXD4	2.65e-11	6.84546	ALKBH5	0.0031179	3.89693	PAK1IP1	0.0683016	1.70022	IKZF2
460	KYNU	0.000729	7.34245	BDH1	6.65e-14	7.24466	MAP4K2	5.6e-09	3.59448	CAMK1D	3.14e-20	1.77295	ARL10	2.17e-10	2.45803	SIGLECG	0.00580938	13.2792	HOOK1	3.33e-07	6.14035	SIT1	0.00049	5.35191	EMX2	1.91e-33	5.90884	PRG2	3.78e-22	3.16966	POLR2H	7.91e-30	1.53029	TDRD7	2.42e-74	1.78085	KHK	4.13e-12	2.33065	F5	2.97e-11	3.49774	HSPA1B	0.00317004	4.15734	KLHL8	0.0696814	12.2101	IL27RA
461	CTNNAL1	0.000736	8.29141	ATP2A3	7.95e-14	3.25567	NEBL	5.95e-09	9.1652	CCDC69	3.43e-20	2.53278	COMMD8	2.18e-10	1.58597	ATG3	0.00581767	1.80887	1810006J02RIK	3.35e-07	7.81731	H2AFV	0.000529	3.51625	HSPB11	2e-33	10.383	SLC22A28	3.78e-22	2.8035	NUP93	9.57e-30	1.6347	TRIM41	8.52e-74	1.64908	DIAPH2	4.51e-12	1.70706	MARK2	3.16e-11	1.6292	GRAMD1C	0.00317268	9.10327	TNFRSF22	0.0697135	12.1098	TRP53INP1
462	GPD1L	0.00074	5.02333	WISP1	8.51e-14	6.545	RPS4X	6.41e-09	1.88172	PLEKHM3	3.92e-20	1.85062	2001-03-01	2.39e-10	1.51899	TNRC6B	0.00589254	1.77912	CAMK2N1	3.5e-07	4.82836	SLC25A43	0.000533	8.95965	NPM1	2.12e-33	7.85127	TMEM132C	3.78e-22	2.8035	RPUSD4	9.79e-30	1.65852	SDHB	1.29e-73	1.57603	TLR13	6.1e-12	1.63449	4933434E20RIK	3.28e-11	1.5154	SRRM1	0.00325623	1.89334	NUDT16L1	0.0702174	1.61485	FILIP1
463	1110059E24RIK	0.000753	5.86489	RPL37A	9.82e-14	1.55854	SLAMF1	6.61e-09	4.57755	MAP3K14	3.99e-20	2.24954	FRMD4A	2.67e-10	1.51087	MAEA	0.00598331	1.66621	DTX1	3.58e-07	9.28964	AHCTF1	0.000541	3.66938	ARHGAP33	5.83e-33	8.79274	OLFR286	3.78e-22	2.35057	ARHGEF40	1.19e-29	2.16702	MGAT1	1.99e-73	1.62243	AC163018.1	7.52e-12	2.33225	PNPLA8	3.41e-11	1.58521	GM26720	0.0033312	7.36492	STAT6	0.070245	2.32012	CREM
464	FAM149B	0.000773	5.64796	HTR1B	9.9e-14	4.27195	ICT1OS	6.74e-09	9.23856	PTPA	4.77e-20	1.66139	ATP6V0A2	2.84e-10	1.73755	RPE	0.0059905	1.75179	CHMP4C	3.61e-07	5.7077	THAP3	0.000545	4.01093	SERPINB6A	7.74e-33	4.66571	IGHG2B	3.78e-22	1.81715	GM8113	1.21e-29	3.77541	2310022A10RIK	4e-73	1.96737	KCNQ3	7.61e-12	3.11852	BBIP1	3.48e-11	1.6307	4930445E18RIK	0.00337843	8.59411	PFKFB4	0.070577	2.07204	ANKRD11
465	AGAP2	0.000792	5.84775	B4GALNT4	1.03e-13	6.84293	SPINT2	7.16e-09	4.42017	CHAF1A	4.8e-20	3.48193	KBTBD11	3.58e-10	1.97088	ITGA2B	0.00602897	16.1901	GBP4	3.67e-07	5.84257	VEGFB	0.000548	8.80197	PIR	7.89e-33	14.1222	SLC45A1	3.78e-22	1.81715	ACSL3	2.04e-29	1.8964	PDE7B	6.5e-73	3.12725	USP32	7.87e-12	1.65845	CFAP43	4.39e-11	4.91996	SNX20	0.00344319	3.52361	FRRS1	0.0706429	1.79467	UTRN
466	RPS10	0.000814	1.59266	LIMD2	1.15e-13	2.64601	IL27RA	7.61e-09	5.36939	SLC25A38	4.99e-20	2.57568	STK38L	3.62e-10	2.25611	IRAK4	0.00613394	2.52017	DUSP14	3.84e-07	7.40884	TRAK2	0.000549	4.92243	CMSS1	1.13e-32	14.5756	TRIM43B	3.78e-22	1.81715	FGD6	2.41e-29	1.70275	RNF141	9.52e-73	1.74496	RHOU	8.06e-12	2.26025	ADRB2	4.67e-11	4.34848	TAX1BP1	0.00346857	3.57294	HIP1	0.0707935	1.77603	MGST2
467	OTUD1	0.000818	4.76574	SULT4A1	1.17e-13	5.65727	MT-ND1	7.85e-09	1.64624	RANBP1	5.16e-20	1.66768	SYNE2	4.11e-10	2.06576	PADI4	0.00618204	9.92624	ADCY3	3.87e-07	7.55864	PPM1L	0.000574	14.3534	MYBL1	1.52e-32	17.7902	MYH15	3.78e-22	2.36776	SLC39A10	4.86e-29	1.51669	EHMT2	5.07e-72	1.56532	LRRC8B	8.92e-12	2.47872	SLC39A4	5.84e-11	6.97616	ACTN4	0.00355823	1.52329	EMC1	0.0712073	1.70899	RSBN1L
468	GM20045	0.000885	6.72783	HDAC7	1.22e-13	3.18812	GM42809	8.84e-09	5.50181	DNAJB14	5.69e-20	1.67229	CLASP2	4.21e-10	1.64355	LPCAT3	0.00621689	9.42276	RYR3	3.89e-07	6.62514	MFNG	0.000584	3.99459	PRKD1	2.15e-32	11.1184	RGS3	3.95e-22	2.69436	CAR6	4.98e-29	2.46948	FNBP1L	5.38e-72	2.10022	IRGM1	9.03e-12	1.94406	NCOA6	6.64e-11	1.52303	GNPDA1	0.00360764	1.50565	NRBP1	0.0716061	1.65898	EEF2K
469	SP100	0.00089	2.29969	SATB1	1.24e-13	1.88842	RNF167	9.11e-09	3.63167	TMEM268	5.76e-20	2.25917	GPR171	4.27e-10	1.95482	DENND4A	0.00623735	3.66453	FANCM	3.93e-07	7.15177	LCA5	0.000615	19.0723	GHITM	2.18e-32	6.58243	TGIF2	4.48e-22	5.73543	SYCE2	5.04e-29	1.59409	SSBP4	7.31e-72	1.66768	ING3	9.75e-12	1.61866	LPIN2	6.66e-11	1.54909	SF1	0.00365495	1.81953	RAD23B	0.0716699	2.13417	ZFP831
470	BPTF	0.00089	3.01293	GABBR1	1.29e-13	5.09809	MBNL1	9.65e-09	2.1078	IL4I1	5.96e-20	2.82461	SLC4A7	4.49e-10	1.5326	P2RY10	0.00629392	6.73571	AC147041.1	4.07e-07	5.94423	SLC35E3	0.000621	4.62011	RHOX5	8.2e-32	8.40258	MTSS1L	4.74e-22	9.71146	TMCO3	6.15e-29	1.55163	TNFRSF13B	8.44e-72	1.54026	PNP	1.01e-11	1.59806	NEU1	6.68e-11	1.71797	GCNT4	0.00368549	7.63612	ZFP68	0.0718382	9.53961	RPL38
471	DIRAS2	0.000902	6.76013	MBNL1	1.43e-13	2.04853	RPL27A	1e-08	1.83418	CCNB2	6.16e-20	4.52125	ZBTB10	4.51e-10	2.1232	CTSE	0.00631237	11.3731	AI854703	4.17e-07	5.33888	1700056N10RIK	0.000622	8.65299	PEBP1	1.17e-31	6.92233	PLPPR4	4.98e-22	5.26244	TSPOAP1	1.13e-28	2.6691	OAS1A	1.7e-71	2.89648	CCDC12	1.17e-11	1.60796	ATXN7L1	7.48e-11	1.5308	GM14005	0.00370197	4.60855	AFF1	0.0719759	1.51021	RPL23A
472	DENND4A	0.000936	1.79062	SEMA6D	1.51e-13	7.75269	STK38	1.03e-08	3.24223	STRBP	6.62e-20	1.69076	CNNM4	4.53e-10	2.01274	AKR1B3	0.00636028	2.02705	ATP2B4	4.24e-07	3.09271	ELMSAN1	0.000625	2.46142	CACHD1	1.23e-31	3.97879	RAB9	5.47e-22	3.97916	NDC1	1.59e-28	1.97082	DUSP22	4.29e-71	1.70694	EVL	1.32e-11	1.54887	MFSD6	7.98e-11	4.39644	HIF1A	0.00382649	1.71434	CEP350	0.0726515	1.73394	GSAP
473	GRAMD3	0.000987	2.98951	PCGF2	1.93e-13	7.85097	HOXA2	1.16e-08	3.79582	PMVK	6.95e-20	2.53522	SIGIRR	4.59e-10	2.17814	DERA	0.0063854	1.5333	SLC7A1	4.3e-07	4.39358	ASPM	0.000631	8.39172	SLC9A2	1.3e-31	15.0452	PSME2	6.21e-22	3.7017	CPPED1	2.52e-28	1.5522	MAN1C1	4.5e-71	2.01515	ETHE1	1.63e-11	2.11014	SESN2	8.71e-11	5.4262	SUZ12	0.00389977	1.52893	SYNJ2BP	0.0729343	1.54287	GM47662
474	TMEM245	0.00101451	4.41383	HMGB2	2.05e-13	2.5494	TMSB15B1	1.18e-08	8.15986	SLC25A4	7e-20	1.76932	MAGOHB	4.68e-10	1.72269	PCBP2	0.00638833	2.15069	SDCBP2	4.52e-07	7.56327	KIF22	0.000633	15.1069	MTHFD2	1.97e-31	7.53499	VAV2	6.75e-22	3.99305	NLRX1	2.7e-28	1.66486	HDAC9	4.83e-71	2.47764	MET	1.77e-11	2.39857	KAT2B	8.75e-11	1.51871	HECW2	0.004084	9.58456	IFNGR2	0.0730599	2.42236	ADGRL4
475	AC133103.1	0.00104522	5.25266	TNRC6B	2.2e-13	2.79746	SLC12A7	1.36e-08	4.50124	PRMT1	7.64e-20	1.79874	STAT5A	4.78e-10	1.75514	SEC16B	0.00646749	14.0759	SEC31B	4.76e-07	6.89928	PBLD1	0.000636	8.39738	PREX2	2.12e-31	4.97369	GCNT4	8.01e-22	7.30946	CACNA1D	3.87e-28	1.98876	LRRC59	5.93e-71	1.69075	SLC8B1	1.88e-11	1.9891	ZRANB1	9.45e-11	1.58763	IMPA1	0.00421689	1.83656	PCMT1	0.0730679	1.86686	EPSTI1
476	ZFP874B	0.00106284	6.06224	MAP6	2.89e-13	6.35387	CPM	1.37e-08	4.50194	SLC25A23	8.57e-20	4.25868	GLIS1	4.85e-10	1.97886	SKI	0.00647556	2.24177	FBXO44	5.03e-07	9.38463	UPB1	0.000637	4.94951	PSG17	3.44e-31	4.73737	NDNF	9.23e-22	7.68674	FLRT3	4.8e-28	1.82018	IDH1	7.8e-71	1.57349	DRAM1	2.11e-11	2.11461	MTMR3	9.91e-11	1.55018	LONRF1	0.00434027	5.98598	GM4285	0.073103	8.31565	1810041H14RIK
477	GM33195	0.0010768	7.39393	AI838599	3.04e-13	4.65968	COLQ	1.4e-08	8.56516	PAICS	9.76e-20	1.81802	OLFR916	4.85e-10	1.81823	DNAJC8	0.00651731	2.38429	ASRGL1	5.13e-07	6.52423	RANBP3	0.000677	4.21235	DNPH1	4.18e-31	20.2391	EZH2	1.08e-21	3.83442	CD1D1	5.14e-28	1.82919	PACSIN2	1.08e-70	1.54436	BRPF1	2.12e-11	1.76337	DOCK11	1.08e-10	1.65784	PTK2B	0.00449219	1.55704	GATAD2A	0.0739199	1.82932	MOSMO
478	MSI2	0.00109922	3.85854	MLLT6	3.3e-13	3.74893	SSH2	1.42e-08	2.41015	PHF11B	1.02e-19	1.82803	FNDC1	4.85e-10	1.76144	GM26624	0.00656959	15.5678	5730507C01RIK	5.14e-07	5.66114	RAB11FIP2	0.000677	5.04968	GAREM1	6.33e-31	14.2804	ID2	1.17e-21	3.50383	ARHGAP6	6.57e-28	1.76567	GM9733	1.89e-70	2.70345	FCNB	2.24e-11	2.53034	PCMTD1	1.09e-10	1.54216	RMND5B	0.00453583	6.41397	PABPN1	0.074084	7.74341	MSI2
479	FARSB	0.00112147	6.04668	MT-CO1	3.53e-13	1.66884	RPS12	1.51e-08	1.64808	TIMM10B	1.04e-19	1.62641	GM47373	4.85e-10	1.65954	MAD2L1BP	0.00679422	13.6153	2810001G20RIK	5.54e-07	6.57639	USP24	0.000713	3.32752	CST6	6.55e-31	18.0737	SH2D5	1.2e-21	8.17906	NIT2	7.79e-28	1.81085	SCAMP5	9.03e-70	4.0939	DNAH12	2.59e-11	5.06055	PPP1R2	1.16e-10	4.42491	ZKSCAN14	0.00454775	6.70529	BFAR	0.0741125	2.10092	CBX4
480	FANCM	0.00113921	7.0132	RPSA	3.98e-13	1.65352	RPS27RT	1.6e-08	2.87976	SLAMF9	1.1e-19	2.04076	1810049J17RIK	4.85e-10	1.61585	PLXND1	0.00687067	2.07587	TNRC6B	5.64e-07	2.9495	CRISPLD2	0.000719	7.03102	ZFP580	6.84e-31	9.56693	TES	1.35e-21	2.53316	TMEM159	1.02e-27	1.81481	PSMD6	1.41e-69	1.61344	GM4070	3.21e-11	2.54576	OLR1	1.35e-10	6.19264	SKI	0.00461903	1.51872	STK38	0.074345	2.29977	PDE3B
481	TGIF2	0.00117297	4.92976	RPLP1	4.44e-13	1.595	RPL21	1.65e-08	1.88874	BIN1	1.19e-19	1.77699	AC161376.2	4.85e-10	1.56348	SERPINE1	0.0070968	13.3463	LBR	5.71e-07	2.19382	MAML2	0.000735	5.68812	CFL2	1.16e-30	7.53936	CST3	1.47e-21	4.74596	GPR155	1.34e-27	1.85113	CNP	1.53e-69	1.81385	LYL1	3.4e-11	1.8103	INPP5D	1.49e-10	1.86809	OSBPL8	0.00469819	4.32077	PRPF4B	0.0743502	1.78505	2011-09-01
482	MAP7	0.00133452	8.91057	PDCD1LG2	4.67e-13	5.02397	THADA	1.81e-08	8.05331	EPB41L3	1.22e-19	3.20982	GM11413	4.85e-10	1.52654	NPEPPS	0.00727625	1.60741	ZFP385C	5.9e-07	6.90746	TBC1D10C	0.000736	2.322	PSRC1	1.66e-30	9.41596	HAP1	1.88e-21	8.12867	GM15987	1.4e-27	1.64857	SLCO2B1	1.58e-69	4.04267	GSS	4.89e-11	2.396	DCTN4	1.58e-10	1.79778	ATP6V1G1	0.00471424	1.77966	SNX27	0.0746801	1.67084	GRAMD3
483	GATAD2B	0.00133667	2.99232	PITPNC1	4.68e-13	2.86361	CDYL2	1.82e-08	5.74903	SMIM5	1.6e-19	4.2379	ALX3	4.85e-10	2.18954	TRIM56	0.00735458	1.52403	CREBZF	5.91e-07	4.12249	ETNK1	0.000741	3.18252	IFI202B	2.21e-30	14.2802	ASAP2	1.92e-21	4.85385	MFSD7A	1.81e-27	1.65368	GSDMD	3.91e-69	1.59217	PPT2	5.27e-11	1.86006	CREBL2	1.91e-10	5.18368	HIP1R	0.00473556	4.34613	DENND5B	0.0749033	12.1187	KCNQ1OT1
484	PKIG	0.00135007	4.21359	UTRN	4.77e-13	2.96875	RPL9	1.82e-08	1.83605	ST3GAL2	1.63e-19	2.53831	RPRML	4.85e-10	2.06535	RPS6KA1	0.00738955	1.70383	AGFG2	6.31e-07	5.17777	BACH2	0.000751	4.56268	FKBP3	2.93e-30	6.85859	CDC42EP3	3.77e-21	2.76148	SELENBP1	2.5e-27	2.05513	S1PR2	5.49e-69	1.63456	MSANTD3	5.51e-11	3.27853	INPP5K	1.93e-10	1.555	N4BP3	0.00473905	7.37336	HIST1H4H	0.074936	12.7984	MIR142HG
485	MALT1	0.0013576	2.08833	GM36756	4.78e-13	4.02329	ANKRD10	1.91e-08	4.30308	FAM105A	1.71e-19	1.53759	GM13977	4.85e-10	2.06039	ZRANB1	0.00744556	1.51659	MBNL3	6.76e-07	6.23762	AI987944	0.00076	5.8735	ROR2	4.18e-30	3.05245	STXBP1	4.26e-21	6.76163	SQLE	3.73e-27	1.81536	SNX30	6.55e-69	1.65735	5430427O19RIK	5.57e-11	1.94673	GM12840	1.97e-10	5.02443	CXCR2	0.0048046	2.11712	VCPIP1	0.0752429	1.56067	SUN2
486	ARHGEF18	0.00145128	4.22811	IL18RAP	5.44e-13	2.32736	CTSW	2.14e-08	3.01962	SDF2L1	2.11e-19	2.31841	LRRC4C	4.85e-10	1.99756	BSDC1	0.00749808	1.76985	MORC1	7.16e-07	5.66729	ZFYVE28	0.00078	8.10432	FADS3	9.4e-30	13.0449	ZFP36L1	4.48e-21	3.14575	HEATR3	4.27e-27	1.53481	PSMC5	9.14e-69	1.6974	SLFN8	5.78e-11	1.62799	CAP1	2.01e-10	1.9704	CCDC57	0.00485539	7.16438	RARS	0.0754139	1.68088	PRR36
487	ZFP689	0.0014558	7.05772	GPR183	5.51e-13	4.3317	MORC1	2.33e-08	4.77335	TRP53I11	2.24e-19	2.77338	GM13269	4.85e-10	1.99498	GM26740	0.00755977	1.55446	ROM1	7.17e-07	10.0236	PABPC4	0.000784	3.51622	KRTCAP2	1.39e-29	7.92858	NFE2L1	4.57e-21	3.26658	BDH1	4.49e-27	2.08324	ANKLE2	1.07e-68	1.67535	NAIP6	5.82e-11	2.16382	NFE2L2	2.09e-10	3.23637	DDI2	0.0048639	1.82373	TAF13	0.0755397	1.52373	GRAP
488	RAPGEF6	0.00148996	3.1184	PIK3IP1	5.82e-13	4.8499	RNF145	2.51e-08	4.07578	FLOT1	2.42e-19	1.55927	GM20496	4.85e-10	1.86067	ADPRH	0.00757957	1.62011	REXO5	7.43e-07	8.07225	DENND2D	0.000785	4.24855	LAPTM4B	2.24e-29	7.8009	CTNNA1	5.22e-21	3.08991	KIF13A	5.72e-27	1.62379	NDST2	1.2e-68	2.08709	CAMK1D	6.11e-11	1.50276	PIP5K1C	2.19e-10	1.62718	CIC	0.00493814	1.57468	CTSK	0.075593	8.75997	FAM53B
489	ZBTB20	0.00155368	3.90292	FAM189B	6.05e-13	5.05129	RPS9	2.66e-08	1.6102	ZNRF2	3.43e-19	1.50093	FGF10	4.85e-10	1.81281	PGS1	0.00760638	1.67613	GM49164	7.56e-07	4.63569	GM17259	0.000806	8.90037	NFIA	2.56e-29	8.87321	MX1	5.28e-21	4.90749	PTGER2	6.3e-27	1.75406	RNASE4	2.23e-68	1.56404	BCKDHA	7.06e-11	2.10485	ADIPOR2	2.33e-10	1.70109	AGO2	0.00518166	4.73339	MED8	0.0756999	1.90974	ACSS2
490	GM42418	0.00156527	1.5354	CHD2	7.76e-13	2.88045	EEF1B2	2.66e-08	2.13619	CPNE2	3.77e-19	1.74705	CLDN7	4.85e-10	1.69373	LSM5	0.00763561	2.0485	RNF43	7.58e-07	6.72258	ARHGAP23	0.000816	5.5973	RHOC	3.45e-29	5.95661	SMARCE1	6.43e-21	3.28192	PCLAF	6.39e-27	2.92509	SEC14L1	3.89e-68	1.51005	GM39121	7.62e-11	3.15484	LTF	2.57e-10	7.38113	PHF20L1	0.00535089	1.57198	ZFAND5	0.0758429	1.93409	ADGRL1
491	FOXP4	0.00156828	7.1762	SOCS1	8.56e-13	3.84127	NUMA1	2.89e-08	3.39445	CDCA7	3.97e-19	3.40661	GM12531	4.85e-10	1.61291	PFDN4	0.00766408	1.58574	EFNA1	8.05e-07	6.91987	GM39469	0.000818	8.18366	PDGFRB	4.93e-29	6.68077	GPR183	7.85e-21	4.43921	PDE8A	7.25e-27	1.54012	GBP2	5.13e-68	1.85504	STAT2	8.86e-11	1.7957	GM8013	2.83e-10	8.27771	LY6G	0.00537465	6.77784	MIER1	0.0762379	2.0292	GM28347
492	GM45767	0.00158035	5.43632	WDR6	9.18e-13	5.97196	TSPAN32	3.01e-08	4.31703	ZFP516	4.32e-19	1.78351	C230024C17RIK	4.85e-10	1.56418	LDLRAP1	0.00767821	6.44472	BCL9L	8.44e-07	5.52056	XNDC1	0.00084	5.21796	CYP2U1	5.6e-29	4.45665	CMC2	1.03e-20	5.0656	AIFM2	8.15e-27	1.72009	MFSD5	2.51e-67	1.51821	CD300E	1.23e-10	4.52173	SYF2	3.21e-10	1.7233	TRIB1	0.00544261	2.99658	UBE2S	0.077144	1.56997	EVL
493	GM48045	0.0016484	5.75248	KCNK5	9.48e-13	6.81749	IKZF3	3.32e-08	3.49162	F930017D23RIK	4.4e-19	2.74759	SLC16A2	4.85e-10	1.55452	IKZF3	0.007776	5.33897	MPPED2	8.53e-07	5.55802	MYC	0.000847	5.23417	SIX1	5.91e-29	12.7063	BCAS1	1.04e-20	4.48151	TSPAN33	8.96e-27	1.84339	ELMO2	3e-67	1.57381	MOSPD2	1.44e-10	1.95718	WBP2	3.4e-10	1.64956	LITAF	0.00572935	3.31805	DERL2	0.0777602	1.87001	RPS23
494	H3F3A	0.00169929	1.84447	KCNH2	9.97e-13	6.44146	RPS6	4.09e-08	1.96789	PIK3CB	4.88e-19	1.95496	GM44632	4.85e-10	1.54896	CCNT1	0.007802	1.96156	WISP1	8.97e-07	6.32758	ZFP938	0.000859	5.43424	TYRO3	7e-29	6.25667	DPF3	1.12e-20	6.85849	RPS6KC1	1.08e-26	1.66172	DCXR	6.38e-67	2.28093	SLAMF8	1.5e-10	2.2098	LEPROTL1	3.44e-10	1.76002	TCP11L2	0.00607149	1.54869	CLK1	0.0778779	1.74042	GZMM
495	CDK5R1	0.00174995	5.21282	4930403P22RIK	1.01e-12	5.54019	SCN4A	4.34e-08	3.90117	RAD51	5.12e-19	3.79722	CABP5	4.85e-10	1.5373	MAGOH	0.00780613	1.59381	KLRB1F	9.17e-07	3.87805	TCEA2	0.000865	7.19292	GM44275	1.01e-28	7.52084	DNAJC10	1.87e-20	3.51853	TIMP1	1.15e-26	2.26141	KEAP1	6.5e-67	1.63182	CARD9	1.63e-10	2.1961	GM20234	3.65e-10	6.47691	NFE2L2	0.00611073	2.82082	DAPP1	0.0781738	1.52794	AS3MT
496	CABP4	0.00175708	7.76635	RPS27	1.13e-12	1.53181	BZW2	4.83e-08	4.34322	SRSF7	5.15e-19	1.51548	IZUMO1	4.85e-10	1.50103	AFF1	0.00786116	1.69788	PNISR	9.81e-07	2.68735	THOC7	0.000867	2.93255	PARD6G	1.04e-28	12.1597	ATMIN	2.05e-20	4.07286	CELF4	1.19e-26	2.25949	CCL24	7.73e-67	3.5171	CCDC125	1.65e-10	2.50508	RHOH	4.2e-10	1.73067	MAPK1IP1	0.00615991	6.68392	MYO9A	0.078324	2.32722	GM26551
497	DDX6	0.00175926	2.71652	PSEN2	1.2e-12	3.35604	AFF3	5.7e-08	4.75386	ERO1LB	5.41e-19	1.92523	ABCD1	5.78e-10	1.77239	GARNL3	0.00790949	15.9324	ARHGEF1	1.01e-06	2.58521	PBK	0.000908	8.0607	NENF	1.98e-28	7.25376	GM45716	2.78e-20	3.90466	CD209A	1.19e-26	1.52539	CD38	1.25e-66	3.19084	SLC2A6	1.74e-10	1.66733	TMEM184B	4.33e-10	1.77307	TRA2A	0.006209	3.8897	PAFAH1B1	0.0785495	2.55487	GM26660
498	MAP3K9	0.00176971	7.42078	MYL4	1.24e-12	5.54413	RICTOR	5.76e-08	3.21944	RRM2	5.84e-19	3.79603	TNFRSF13B	6.46e-10	1.63772	CRLF3	0.00796123	1.80062	TMSB10	1.01e-06	2.00912	GIMAP7	0.000914	2.93363	ARHGEF9	2.09e-28	12.9218	ACTB	3.5e-20	1.9931	FKBP1B	2.18e-26	1.71469	HYOU1	3.99e-66	1.72333	DLST	1.75e-10	1.60175	GM49368	4.8e-10	5.52321	1700084E18RIK	0.00623092	8.48039	RSRC2	0.0787046	2.43004	MSH2
499	PPP3CC	0.00181866	3.97392	KLF5	1.51e-12	5.30784	CELSR2	5.82e-08	5.84344	I830077J02RIK	6.46e-19	1.9712	UNC119B	6.49e-10	2.00938	CETN3	0.00798061	1.55483	PRKCZ	1.17e-06	7.78131	MAP4K2	0.000934	3.2262	PLXNA2	2.16e-28	6.01555	IFNLR1	5.51e-20	4.7008	CDCA3	4.08e-26	3.29312	2210016F16RIK	5.46e-66	1.80705	SEC23B	2.63e-10	1.72085	ZFAND3	5.45e-10	1.87267	ATF5	0.00638526	7.41961	HEXIM1	0.078972	1.94775	ZEB1
500	DDX5	0.00191457	1.95972	MT-ATP6	1.6e-12	1.60874	GPR183	6.19e-08	3.29877	DOCK4	6.66e-19	1.77687	HIPK2	7.22e-10	1.52464	FAM241A	0.00798209	1.90202	APOBEC3	1.2e-06	2.84735	CNP	0.000937	3.59778	COL5A2	2.63e-28	6.80613	CDH2	5.99e-20	13.4657	KIFC3	4.16e-26	1.70946	INTS6L	6.43e-66	1.64401	MEFV	2.75e-10	1.60854	HSH2D	6.21e-10	6.93661	SNX10	0.00659724	1.54422	COL11A2	0.0790326	10.7901	PAIP2B
501	GM20300	0.00192088	6.19075	GNA15	1.83e-12	6.34709	RPS11	6.73e-08	1.65919	RAMP3	7.68e-19	2.3902	IL31RA	7.42e-10	3.45713	CAPN1	0.00803506	1.63735	ZFP113	1.4e-06	7.75212	ETS1	0.000944	2.36501	RPL5	2.87e-28	5.52594	JCAD	6.76e-20	7.38222	CLYBL	4.27e-26	1.71748	STEAP3	9.42e-66	2.43895	FAM105A	2.83e-10	1.529	CDK12	6.28e-10	1.64372	AC139671.1	0.00667642	4.64703	PDGFA	0.0791158	7.44561	DSCAM
502	GM14302	0.00194528	10.9522	NDRG2	2.16e-12	6.20194	DYRK2	7.24e-08	3.42703	TXNDC15	8.65e-19	2.16696	MED29	7.52e-10	2.07091	PHF20L1	0.00804059	5.61328	ST3GAL6	1.48e-06	3.17918	ZBTB49	0.00095	11.521	RPL22L1	4.38e-28	7.3209	ARHGAP22	7.72e-20	5.1576	AKR1C13	7.85e-26	1.56846	BMP2	1.47e-65	5.2741	SP140	3.03e-10	1.72282	TRA2A	6.54e-10	1.94054	CDK9	0.0067081	1.71595	SOCS6	0.0796261	1.72246	LRRK1
503	LRRC57	0.00198415	5.12916	TMSB10	2.17e-12	1.81014	GM37854	7.27e-08	2.95949	ANKRD13A	9.1e-19	1.50487	VARS	8.79e-10	1.54882	RDX	0.00813076	1.99654	S100A10	1.48e-06	2.82121	GM7324	0.000952	8.3988	NR1D1	5.32e-28	8.54937	AW112010	7.92e-20	2.12066	APEX1	8.21e-26	1.51435	NMI	1.72e-65	1.80716	FES	3.09e-10	1.58198	TREML2	7.07e-10	4.8756	GM48604	0.00671237	7.81178	IL17RA	0.079731	1.71943	KLRA6
504	ZCCHC7	0.00200333	3.5588	ANK3	2.5e-12	7.25318	RPL10A	7.28e-08	1.89217	HMGCS1	9.52e-19	2.72277	ARHGAP39	9.99e-10	1.92327	EPB41	0.00816183	1.93288	CCDC8	1.52e-06	7.13705	ERO1LB	0.000962	5.33741	SQSTM1	5.39e-28	7.30499	TMEM215	1.03e-19	4.63732	AK4	8.78e-26	1.67972	CTNND1	1.74e-65	1.80549	CASK	3.42e-10	1.92085	MGA	7.45e-10	1.6868	AI661453	0.00672374	6.24045	DAGLB	0.0798278	1.55879	PTPN7
505	GIGYF1	0.00200954	3.44113	SRRM2	2.53e-12	2.34076	HELZ	7.57e-08	4.19768	H2AFV	1.01e-18	1.66845	PLEKHA1	1.25e-09	1.67738	R3HDM2	0.00820796	1.86733	CLINT1	1.6e-06	3.18962	GIMAP5	0.000995	2.60698	ESX1	5.83e-28	11.257	ZMIZ2	1.14e-19	3.21441	SLC37A4	1.05e-25	1.58509	RCN3	3.25e-65	5.02973	BMF	3.86e-10	2.37305	EP300	7.74e-10	1.90831	SLC2A3	0.00674345	2.76122	USP19	0.0803367	1.98035	SYNE2
506	ATP2A3	0.00212534	3.10383	REXO5	3.17e-12	7.09388	RPL7	8.02e-08	1.7482	NFYA	1.06e-18	1.84273	SLC27A3	1.34e-09	2.9035	MCRIP1	0.00825124	2.29975	GM12216	1.64e-06	6.73638	GM6133	0.00100702	5.11432	ARMCX1	7.36e-28	5.79767	FXYD2	1.9e-19	10.2788	UST	4.06e-25	1.75908	IRGM2	4.6e-65	1.79401	CCDC50	4.17e-10	1.53395	TMEM185B	8.49e-10	1.67224	FTL1	0.00674908	1.57977	ZZEF1	0.0806736	2.09397	STK39
507	CDH24	0.00216874	5.64814	CBX4	3.28e-12	3.17022	SNAI3	8.31e-08	6.27001	EGR3	1.2e-18	2.17602	1700019L13RIK	1.39e-09	2.818	ADD3	0.00825976	2.22829	ACSS2	1.64e-06	5.3127	SWAP70	0.00101722	2.9647	EPB41L5	1.47e-27	5.2471	ST8SIA1	2.25e-19	6.47565	SUSD4	5.15e-25	2.64774	CENPB	8.06e-65	1.5612	ZEB2OS	4.36e-10	2.1636	IFNLR1	8.62e-10	5.9485	B4GALT1	0.00687247	1.5931	HNRNPH1	0.081511	5.05743	SH2D3C
508	RPL12	0.00217204	1.83626	LCN4	3.52e-12	7.65295	CNST	8.59e-08	5.71097	GTPBP4	1.25e-18	1.66428	ZC3H12C	1.53e-09	2.48594	STUB1	0.00835219	1.74319	UTRN	1.64e-06	3.55231	MEPCE	0.00102121	3.70066	DMRTA1	2.43e-27	8.48641	PREX1	2.53e-19	2.83943	SV2B	5.28e-25	3.00486	HSD17B4	9.14e-65	1.81871	TUSC1	4.43e-10	1.91746	STK38	8.68e-10	1.70641	LDHA	0.00687992	2.78739	PRPF39	0.0816025	4.83637	2010300C02RIK
509	TRIM59	0.00221621	4.05261	PELI1	4.33e-12	3.17935	PJA1	1.04e-07	5.24123	NEK2	1.26e-18	3.76864	NCCRP1	1.64e-09	4.02239	RBM6	0.0084546	1.73177	ANKRD12	1.71e-06	2.8472	CDK13	0.00109231	2.67094	DCTD	3.74e-27	12.5131	GRIA3	2.78e-19	9.46083	SOGA1	9.73e-25	1.5342	CLCN5	1.34e-64	1.99271	MSMO1	4.67e-10	2.06257	TMEM43	9.3e-10	1.72184	ADGRG1	0.00693528	9.63276	SKI	0.0816221	1.76993	HACE1
510	KCTD3	0.0023637	4.77193	FCHO1	4.43e-12	5.28262	RPL14	1.06e-07	2.01011	MOB3B	1.3e-18	2.09583	HSDL2	2.05e-09	2.30285	ATAD1	0.00848376	1.51023	GM28935	1.71e-06	9.15586	SMG6	0.00111104	3.46694	FAM216A	5.11e-27	11.0374	PSMB8	4.14e-19	2.76135	GM13373	1.2e-24	2.04476	CHP2	1.69e-64	4.49183	SLC35C1	5.3e-10	2.0295	CCL3	1.05e-09	1.50145	JUN	0.0070196	2.82481	RALGDS	0.0820878	7.7704	ITGAX
511	DDIAS	0.00237602	7.6888	B630019A10RIK	4.44e-12	5.54534	ANKRD44	1.09e-07	2.43282	CSRP1	1.66e-18	1.89939	SFXN2	2.06e-09	2.07936	CERS5	0.00853966	2.43287	CARMIL2	1.71e-06	6.53169	CTLA4	0.00111462	1.92702	HSPA9	7.75e-27	6.61773	NUAK1	4.31e-19	9.15425	SAMD1	1.36e-24	1.54098	STX16	1.29e-63	1.50106	GGH	5.43e-10	1.68814	XYLT1	1.06e-09	4.17565	FGD3	0.00704708	4.78496	PARP6	0.0822068	9.99944	PECAM1
512	4930426I24RIK	0.00237901	5.69636	TRAF4	4.54e-12	4.46498	CYTIP	1.17e-07	1.93969	BCL6	1.8e-18	1.56567	CADM1	2.09e-09	3.69737	KDM5C	0.00859943	1.67865	KCNQ1OT1	1.72e-06	4.36227	NANOS1	0.0011225	5.30176	COL16A1	8.29e-27	4.61798	IFT57	6.23e-19	5.60678	NOP16	2.06e-24	1.57483	P2RX7	2.26e-63	1.77135	SCNN1A	5.99e-10	1.92154	SIPA1	1.07e-09	1.74419	RFFL	0.00718574	6.93064	TMF1	0.082208	1.78271	ABCB1A
513	CCDC125	0.00238151	5.88012	RAC2	4.84e-12	2.20649	OLFR530	1.23e-07	3.44557	FAM46C	1.84e-18	2.29369	CLDND1	2.23e-09	1.70915	DDX50	0.00864505	2.33112	APOL7B	1.8e-06	6.25405	C130013H08RIK	0.00112909	9.15194	TMEM74	1.01e-26	4.10199	BMP1	7.5e-19	6.81722	SMC2	2.25e-24	1.96817	CHID1	6.32e-63	2.03168	ZUFSP	6.1e-10	1.67605	FAR2OS1	1.12e-09	5.23304	EMILIN2	0.00731154	2.74094	MVB12A	0.0822687	2.90232	FZD5
514	HELZ2	0.00242848	4.02247	AC147041.1	5.91e-12	3.4874	AEBP2	1.36e-07	2.66801	PRKD3	1.87e-18	1.51677	PHLPP1	2.47e-09	2.27141	TRNAU1AP	0.00864709	1.61911	METTL23	1.8e-06	3.52291	WDR70	0.00113855	4.80242	BBC3	1.07e-26	8.32803	N4BP2L1	8.91e-19	3.74343	RARB	2.29e-24	2.58092	ETV1	9.01e-63	2.80807	FOXK1	6.85e-10	1.89956	MPC1	1.15e-09	1.85155	NAA50	0.00732509	1.91899	ANKFY1	0.0824392	2.16622	SUCO
515	CLK1	0.00243772	2.31593	TMEM71	6.43e-12	3.23654	BTLA	1.51e-07	4.48051	NUCKS1	1.89e-18	1.62427	MKL1	2.73e-09	1.68587	FCHO2	0.00874683	2.23285	ARHGEF18	1.81e-06	4.19099	CDC42BPA	0.0011432	10.2012	ITGA7	1.2e-26	5.30919	PNPLA8	9.29e-19	3.05926	NUDT2	2.36e-24	1.60979	NLRC5	1.09e-62	1.62534	FOXN2	7.33e-10	1.57641	LBR	1.31e-09	3.37345	LIN28A	0.0074586	5.96111	VMP1	0.0828075	2.2783	CMAH
516	SZT2	0.00244698	6.46725	STC2	7.75e-12	8.84504	BOLL	1.52e-07	2.77921	MCM10	2.09e-18	3.22886	INPP5F	2.9e-09	2.07607	STK26	0.00876542	8.10597	SLC25A40	1.88e-06	5.12746	SNAP29	0.0011929	4.28221	ALDH5A1	1.24e-26	7.46095	DAPP1	9.6e-19	2.90881	MAG	3.44e-24	2.3572	RAD23A	1.18e-62	1.53126	NCOA1	7.44e-10	1.66422	OTUD5	1.52e-09	1.61314	NINJ1	0.00761932	3.35724	VPS18	0.0835563	1.52842	LTK
517	GM19951	0.00244942	2.56987	CMAH	8.35e-12	3.13083	PCDHGA12	1.96e-07	9.76929	CENPF	2.71e-18	3.20896	ITGB1BP1	3.01e-09	1.51218	SIDT2	0.00890587	2.26261	ZFP955B	1.92e-06	8.83661	D130040H23RIK	0.00121587	6.13257	SEMA3B	1.31e-26	4.78362	INO80DOS	9.86e-19	6.76256	PAQR4	3.94e-24	2.46989	CP	1.27e-62	6.40525	ZFP706	7.8e-10	1.50228	GPR132	1.54e-09	1.73929	UBE2D2A	0.00762678	1.62297	ACADVL	0.0838004	1.50171	RUNDC3B
518	MTERF2	0.00254774	5.67457	BZW2	9.67e-12	5.23197	GM9951	1.97e-07	2.64384	HTT	2.74e-18	1.63832	ANKLE2	3.04e-09	1.73039	CPSF7	0.00891071	1.65693	ID2	2.04e-06	2.06874	PAFAH1B3	0.00122824	3.92502	PTHLH	2e-26	3.94706	TNFSF4	1.02e-18	13.606	NUDT19	4.12e-24	1.53347	NT5C3	2.11e-62	1.87166	CD302	8.62e-10	1.93563	AFF1	1.88e-09	1.76044	OAT	0.007696	1.67014	PKD1L2	0.0840101	8.41039	PRRT1
519	GM26724	0.00255947	7.2547	RTN4RL1	9.75e-12	5.70669	FOXP1	1.98e-07	2.89002	GPD2	2.78e-18	1.65922	D930030I03RIK	3.32e-09	2.54006	GGH	0.00898284	2.52493	MUC1	2.05e-06	7.09409	ANKRD55	0.00123058	9.11785	TRIQK	2.01e-26	9.43653	TRAF2	1.05e-18	3.83615	AKR1C18	4.61e-24	2.94711	UAP1L1	2.87e-62	1.63189	TM9SF4	9.08e-10	1.85672	PLEKHO2	1.93e-09	1.81347	RPS6KB1	0.00779043	1.75228	SMIM15	0.0841952	2.17163	ICOS
520	RNF144A	0.00260121	4.08892	LAX1	1.03e-11	5.53539	CT010433.1	2.01e-07	2.57153	CDCA8	2.88e-18	3.05256	POLR1A	3.42e-09	1.80166	ARAP3	0.00900278	8.19812	KREMEN2	2.26e-06	5.37451	MAP3K6	0.00126553	10.9692	LRIG1	2.24e-26	12.1606	RAP2B	1.4e-18	3.21794	SNTG1	4.66e-24	2.32165	TOR1AIP2	2.96e-62	1.52653	DHX58	9.83e-10	1.88393	FBXL3	1.97e-09	1.64021	ARHGEF25	0.00803796	8.06882	DNAJC1	0.0842215	1.74463	1300002E11RIK
521	ITFG2	0.00274161	5.17974	2006-09-01	1.12e-11	3.46735	GM16268	2.1e-07	3.06995	ST8SIA4	3.27e-18	1.53457	GM13373	3.63e-09	3.36486	SERP1	0.00912265	2.02322	CD2	2.49e-06	4.24588	COQ8A	0.0012657	6.28394	OSTN	3.21e-26	4.12921	KLRI1	1.48e-18	5.32169	PHLDA3	4.86e-24	1.72175	PARP10	3.78e-62	1.57945	GM16120	1.19e-09	2.88712	SEPHS2	2.07e-09	4.80265	ZMIZ1OS1	0.00817198	7.26831	CAMK2D	0.0844572	1.77424	RASGEF1A
522	SMAD7	0.0027748	2.94266	FRMD5	1.16e-11	5.87628	BCL9L	2.13e-07	4.16308	SCARB1	3.59e-18	1.88689	VAV2	3.87e-09	2.18753	BTK	0.00914938	2.2448	MYO6	2.59e-06	6.09488	GM13012	0.0012726	8.15819	2310022B05RIK	3.84e-26	8.82025	LAPTM4B	1.52e-18	10.1622	UHRF1	5.14e-24	2.67686	PLOD1	5.66e-62	1.67361	AI504432	1.23e-09	1.51761	NCF4	2.11e-09	1.80691	ATG2A	0.00823556	6.73802	DMXL1	0.0846422	2.19804	ASRGL1
523	4930570N18RIK	0.00287791	6.34192	DENND2D	1.16e-11	5.7039	MLLT6	2.22e-07	3.49494	PPP1R1A	4e-18	4.81921	CYP27A1	4.81e-09	2.12771	LEMD2	0.00920651	1.87193	FAM107B	2.6e-06	2.4551	ZBTB10	0.001342	5.3147	SH3D19	4.24e-26	9.88529	4930403D09RIK	1.6e-18	4.62266	ARL10	5.3e-24	1.70599	DCP2	6.54e-62	1.56023	HSD17B11	1.49e-09	1.52547	CYP4F18	2.26e-09	3.40638	CSGALNACT2	0.00824138	1.77496	LACC1	0.0849689	2.4309	GM43303
524	CLEC2I	0.00288318	4.42999	ZBTB32	1.16e-11	6.86393	RPL32	2.3e-07	1.66366	CLEC2I	4.09e-18	1.85377	NLRP10	5.25e-09	3.2072	SETD3	0.00928603	2.1295	FAM169B	2.88e-06	5.09039	GMFB	0.00136289	2.46489	JCAD	4.38e-26	11.2513	DUSP14	1.84e-18	22.4126	CD200R4	5.71e-24	1.51908	PHYH	7.38e-62	1.55968	IPMK	1.51e-09	1.68828	IKBKAP	2.6e-09	5.58776	2900060B14RIK	0.00827079	10.4313	MED12L	0.0852742	10.3366	TMEM151A
525	EDARADD	0.00296144	9.99113	CNOT6L	1.19e-11	3.05401	1700001C19RIK	2.42e-07	2.94397	RTCB	4.12e-18	1.6593	PAF1	5.4e-09	1.6081	MEX3C	0.00930347	1.90429	GM42372	3.04e-06	7.35159	PKIG	0.0013649	4.38487	ATF5	4.69e-26	8.96732	SEMA4C	2.13e-18	4.74258	TMEM198B	6.22e-24	1.70463	UBA7	1.31e-61	1.77565	CNNM4	1.54e-09	2.01569	IFITM2	2.82e-09	2.71373	SLCO4A1	0.00831296	4.64493	TRPS1	0.0854974	1.90646	DGAT1
526	MSH2	0.00306946	4.39993	LIMK2	1.32e-11	5.08871	FAM46C	2.48e-07	3.05215	KIF14	4.86e-18	4.39121	TSPYL1	5.84e-09	1.59482	GM30054	0.00931795	11.34	ITPKA	3.1e-06	5.74707	AXIN2	0.00137071	5.49553	MICAL2	6.02e-26	9.70426	GM16094	2.8e-18	7.45418	ARHGEF12	6.33e-24	1.61181	P2RY10B	1.38e-61	1.99072	CEBPZ	1.75e-09	1.54984	ZFP106	3.29e-09	2.1006	MAP2K3	0.00847749	1.67172	TMX4	0.0856224	6.4688	RAB19
527	ZMYM5	0.00306963	3.9675	PSIP1	1.37e-11	2.7961	DNAH8	2.56e-07	5.98033	OXCT1	4.86e-18	1.69391	MTMR14	6.06e-09	1.79844	ARHGAP9	0.00934791	1.79307	F2RL3	3.26e-06	6.59194	NEK8	0.00138157	8.13559	GM37800	6.4e-26	12.0194	MINK1	3.57e-18	4.35317	EPHA10	9.09e-24	2.52859	TMEM173	3.1e-61	1.56753	GCH1	2.02e-09	1.65748	MEG3	3.33e-09	6.46826	CCDC71L	0.00859134	2.61668	KCNK6	0.0856521	1.74147	PRR7
528	ACP5	0.00313387	3.34937	SOX13	1.38e-11	8.24984	SLC25A23	2.68e-07	7.31702	RRM1	4.98e-18	2.12428	ELP5	6.39e-09	1.73921	ITM2B	0.0093697	1.5663	TMEM71	3.28e-06	3.20564	MAN2A2	0.00139668	3.05642	GM15731	6.87e-26	6.99251	CEP85L	3.87e-18	3.68124	ENG	9.82e-24	1.99806	FBXW4	7.82e-61	1.59629	MPP1	2.04e-09	1.59151	CDC37L1	3.34e-09	1.56903	MAK	0.00860853	4.32174	RSU1	0.0857501	2.21401	CHL1
529	KCNK10	0.00314978	4.81601	RGS9	1.45e-11	4.53356	FAM118A	2.69e-07	6.63752	BCAP29	5.77e-18	1.85495	BOP1	7.79e-09	1.7483	CD80	0.00937517	6.14026	CFAP54	3.33e-06	5.53453	TARS	0.00143408	3.07921	PLA2G4A	8.54e-26	7.45595	TRIM35	5.04e-18	4.07335	FLNB	9.87e-24	1.65169	FAM43A	9.51e-61	1.94521	ATF6	2.05e-09	1.65189	HERC4	3.4e-09	1.74136	EIF5	0.00879605	3.44058	2810474O19RIK	0.086453	5.18058	GM19557
530	TCAF1	0.00317909	7.31896	CAMK2B	1.67e-11	5.48828	OGT	3.13e-07	2.50021	PPA1	6.06e-18	2.06955	SOX12	8.71e-09	3.04589	GPR107	0.00950684	1.90389	CD8A	3.71e-06	8.02983	ZFP740	0.00146081	2.98602	SNHG12	9.53e-26	8.04989	HSD11B2	5.04e-18	4.05703	MEIS3	2.09e-23	2.4166	FLCN	2.14e-60	1.56834	PTGIR	2.07e-09	2.26862	SLC35A5	3.52e-09	5.11404	ITGB3	0.00882532	4.39749	LEMD3	0.0868257	6.89506	FAM107B
531	ZFP248	0.00320316	4.64032	BCL9L	1.69e-11	3.94489	AAK1	3.23e-07	3.25203	UBFD1	6.47e-18	2.00051	CDS1	1.11e-08	2.14167	RTKN	0.00953667	13.9147	ZFP84	3.97e-06	5.48192	PDCD2	0.00147487	4.00305	VEGFB	9.67e-26	9.03302	TSPOAP1	7.65e-18	5.11129	SPRED3	2.16e-23	2.18984	CLN6	6e-60	1.87174	IFIT1BL1	2.08e-09	2.46367	POR	3.55e-09	1.61921	MAPKAPK2	0.00905042	1.79279	IRF2BPL	0.0870089	1.96693	TTC28
532	SNHG20	0.00327278	5.66447	TRAV3-3	1.77e-11	6.4503	FAM71B	3.4e-07	4.15127	CD300A	6.5e-18	1.58749	GM47283	1.21e-08	1.74321	ITM2C	0.0095392	2.3307	NT5E	4.21e-06	3.93562	ZFP341	0.00147741	7.67356	RPLP1	1.72e-25	3.73386	GINS3	8.03e-18	6.62621	PUS7	3.13e-23	1.58164	HERC6	9.1e-60	1.59428	SREBF2	2.48e-09	1.64365	CCDC80	3.83e-09	9.17752	ANKRD37	0.00910895	4.60601	ZMIZ1	0.0876737	2.32815	1700097N02RIK
533	AP1M2	0.00330937	4.96262	ATP2B4	1.81e-11	3.19966	LOCKD	3.7e-07	6.52443	ACOX3	6.65e-18	1.99099	GARS	1.26e-08	1.65523	CIB1	0.00957738	1.69925	NR2C2	4.25e-06	3.60125	APOBEC3	0.00147858	3.8326	RPS20	1.77e-25	4.99546	NFKBIA	9.83e-18	1.97773	LRRC42	3.4e-23	1.51079	LYL1	1.26e-59	1.66878	NOD2	2.6e-09	2.45332	B430306N03RIK	3.87e-09	4.91038	STK40	0.00938562	1.50137	WBP4	0.0877378	2.16549	LTA4H
534	NUDT6	0.00334694	8.06651	ITGA2	1.82e-11	3.06317	SETX	3.77e-07	3.40699	SMC1A	7.54e-18	1.6057	BLOC1S2	1.33e-08	1.65887	PTMA	0.00968162	1.90798	AC162302.1	4.54e-06	9.89129	GM42418	0.00153171	3.01737	C1QL1	2.49e-25	12.0053	SAMD14	1.09e-17	4.23708	ADGRG5	4.07e-23	2.01085	CPNE2	1.27e-59	1.63188	RFX2	2.73e-09	2.88613	VPS28	3.9e-09	1.72194	XBP1	0.00941018	1.89885	MRPL11	0.0882994	1.52813	RFX3
535	RNF145	0.00342127	3.50672	ACER2	1.84e-11	6.35227	IGDCC4	3.79e-07	6.33756	NRM	8.71e-18	1.75683	BAHCC1	1.36e-08	3.20322	GM28187	0.00969501	9.69614	TMEM263	4.78e-06	5.08206	USP38	0.00156088	2.38153	RARS	4.67e-25	7.45464	4833407H14RIK	1.58e-17	2.17163	DEF8	6.35e-23	1.79964	SASS6	1.56e-59	2.56085	NUPR1	3.37e-09	1.80176	MOB4	3.91e-09	1.9086	RNF149	0.00941711	2.42395	SREK1	0.08836	1.95869	ITGAD
536	AUNIP	0.00351424	9.14882	2510002D24RIK	1.9e-11	3.97506	5830468F06RIK	3.93e-07	7.75686	HAT1	8.79e-18	2.00509	ADGRG5	1.38e-08	2.37128	SVIL	0.00969594	1.8258	MTCL1	4.83e-06	6.74943	MCU	0.00160247	3.96171	PDGFRA	5.11e-25	3.23621	STXBP6	1.95e-17	6.52231	RCC1	6.87e-23	1.57212	MOGS	1.71e-59	1.64862	ZCCHC24	3.66e-09	1.71564	SDE2	3.93e-09	1.66285	YME1L1	0.00942703	1.53584	STK24	0.0887919	1.95319	FCHO1
537	ATAD3AOS	0.00351784	4.29593	NR1D2	1.94e-11	4.20465	IZUMO4	3.99e-07	5.15888	AURKB	9.06e-18	3.87243	POT1B	1.42e-08	1.91456	BC043934	0.00973556	13.2593	SMYD2	5.28e-06	6.59318	GPR34	0.00160525	5.20577	MEF2B	6.16e-25	4.39351	RCSD1	2.34e-17	2.90484	MCM4	6.97e-23	1.55104	MOB3C	3.92e-59	1.73345	ST3GAL2	3.72e-09	2.2613	SPAG9	4.18e-09	1.95911	ZFP507	0.00946474	4.35112	AFG3L1	0.0891936	1.5458	REC8
538	XRCC2	0.0035718	7.12628	FAM81A	1.98e-11	3.81008	ZDHHC18	4.12e-07	2.91351	MCM6	9.15e-18	2.22458	SMARCA2	1.51e-08	1.61099	COX20	0.00977261	2.15116	MT-CYTB	5.47e-06	1.83931	ILDR1	0.00163357	6.5129	LMO7	6.55e-25	10.2852	HSD17B7	2.69e-17	5.96665	CLMN	9.25e-23	2.99141	ETHE1	6.52e-59	1.81593	VCPIP1	3.92e-09	1.54753	TUBA8	4.75e-09	5.64885	ABCA5	0.00955883	7.1569	GPR68	0.0897848	7.38582	GM28935
539	BCL9L	0.00358159	3.71674	APOL7E	2.04e-11	5.51584	USP53	4.74e-07	4.58862	BCL2A1D	9.38e-18	1.96982	SPIB	1.62e-08	2.46088	NIPSNAP3B	0.00983233	1.53689	RUSC1	5.51e-06	5.10202	NUP214	0.00164293	4.50272	SEMA3C	6.58e-25	3.92458	FAS	3.18e-17	3.32804	RFC4	1.09e-22	1.66603	MOV10	8.06e-59	1.94683	EIF4E3	4.25e-09	1.95419	SENP2	4.85e-09	1.81298	SLC6A6	0.00967365	1.94215	GOLGA4	0.0899888	2.31514	ADCY3
540	MATR3	0.00362447	2.6407	FAM124B	2.05e-11	5.59839	AWAT2	4.93e-07	6.21151	UGGT1	9.44e-18	1.69307	ZBTB18	1.93e-08	1.51849	AGPAT5	0.00985445	1.85953	CACNA1A	5.75e-06	7.09123	COX14	0.00164969	2.54407	RPL13A	7.17e-25	5.1999	NFKBIE	3.82e-17	2.52926	XLR	1.61e-22	2.32583	1600014C10RIK	8.18e-59	1.50354	N4BP2L1	4.43e-09	1.53091	HIST1H1C	4.87e-09	3.06826	UBB	0.00991401	1.53708	ATP7A	0.0901526	2.10303	CHD3
541	PPM1E	0.00365126	6.15614	MIR155HG	2.16e-11	6.78762	EFCAB8	5.53e-07	3.40763	NOP58	1.02e-17	1.67679	DUSP22	2.03e-08	1.51603	SPTLC1	0.00986644	1.69486	OGT	5.79e-06	2.16563	FZD4	0.00165887	9.93735	KCTD15	7.4e-25	4.24859	GPR157	4.21e-17	4.70836	NRBP2	1.72e-22	2.52186	CMTM3	1.99e-58	1.59912	3110082I17RIK	4.61e-09	2.54467	AFF4	5.08e-09	1.73416	RNF24	0.00991761	5.69075	SNRNP27	0.0902108	1.76611	TNRC6B
542	BICD1	0.0038066	5.76802	IGSF23	2.24e-11	5.89507	TNFAIP3	5.64e-07	1.77687	MCM2	1.05e-17	2.90171	GM5547	2.13e-08	2.03355	MFSD14B	0.00990039	2.4337	DKKL1	5.95e-06	8.07252	ZSCAN29	0.00165926	3.85467	NCAM1	7.67e-25	4.08368	RGS10	4.8e-17	3.17876	LRRC20	2.28e-22	1.7002	OSGEP	2.2e-58	1.5522	GM6377	4.81e-09	1.66035	PHF21A	5.18e-09	1.75622	EIF1AX	0.0100243	1.54856	ACTR10	0.0906626	1.736	SP4
543	BMF	0.00383148	5.82525	PRKCA	2.4e-11	3.64273	ITGA6	5.99e-07	3.28922	IDH3A	1.35e-17	2.27239	SLC15A2	2.37e-08	1.96772	PRELID3B	0.00991104	1.69186	UNKL	6.05e-06	4.35257	SNX30	0.00166159	3.24387	NPPB	8.06e-25	11.1218	KLRD1	5.1e-17	2.1952	ZBTB7C	2.52e-22	2.47108	RBFA	2.25e-58	1.57677	DCLRE1B	4.84e-09	2.40642	HEXIM1	5.56e-09	1.6517	FLCN	0.0100649	5.24503	MALT1	0.0913378	1.52932	ETNK2
544	GM10767	0.00399116	5.85723	MADD	2.46e-11	3.25803	GM20186	6.25e-07	4.1136	CEP128	1.53e-17	3.47317	ABCB1B	2.44e-08	2.12253	SLTM	0.00997049	2.52166	PPP3CB	6.17e-06	2.70064	IMPA1	0.00167221	3.83365	PARD3B	8.22e-25	8.71887	STK4	5.37e-17	2.44097	SHANK1	2.63e-22	2.66802	PIGK	3.87e-58	1.69302	GGCT	4.94e-09	1.79867	GM34794	5.87e-09	7.02065	SFT2D2	0.010184	1.8868	ANKRD17	0.0914727	2.05515	CABCOCO1
545	PNISR	0.00404118	3.01051	TRAF3IP3	2.65e-11	3.63775	D3ERTD751E	6.53e-07	6.90322	ABCE1	1.6e-17	1.58317	SLC9A6	2.48e-08	1.80512	RPRD2	0.00999423	1.85914	STK24	6.32e-06	2.842	CRLF3	0.00168894	2.49602	HAPLN4	8.26e-25	3.71216	FAM32A	5.57e-17	2.22163	CCDC91	2.9e-22	2.0305	SLC16A7	5.49e-58	2.42436	TMEM26	4.94e-09	4.02514	STAT3	6.56e-09	1.8646	4930459C07RIK	0.0102105	9.35954	TWF1	0.0916076	1.85342	2810001G20RIK
546	GFI1	0.00405029	4.36514	MT-CO2	2.75e-11	1.51156	GM11579	6.58e-07	4.92699	AC125149.3	1.69e-17	3.30952	NFKBIB	2.51e-08	1.68238	XPO7	0.0100153	1.92063	GALNT12	6.4e-06	5.87215	STRBP	0.00172492	3.38375	ARHGEF25	1.49e-24	13.9547	HMGCS1	6.89e-17	3.79097	ZCCHC3	3.12e-22	2.66307	NAV1	1.39e-57	1.62099	PPM1H	5.1e-09	1.69592	KCNJ2	6.92e-09	6.53131	NOS2	0.0102215	4.71384	DOCK4	0.0918787	2.00817	PCED1B
547	MECP2	0.00405743	4.10129	ASS1	2.86e-11	4.31768	LRRC23	7.28e-07	9.70934	KIF4	1.75e-17	3.86028	SQLE	2.51e-08	2.973	ANKHD1	0.0101355	1.59175	PLEKHA6	6.61e-06	7.27958	TERF1	0.00174083	4.71432	GM15860	1.74e-24	3.62299	PSME1	9.34e-17	2.57427	NSL1	3.84e-22	2.19379	STXBP6	1.7e-57	1.93771	KCTD12B	5.31e-09	2.70048	EIF4ENIF1	7.04e-09	1.57169	CLDN10	0.0102278	9.50285	PISD	0.0920597	1.79207	RHPN1
548	RFTN2	0.00408888	9.34164	ARNT2	3.2e-11	5.573	DEGS2	7.41e-07	7.90498	KLRA17	1.81e-17	2.74349	SLC14A1	2.6e-08	2.01418	SMARCC2	0.0102468	2.49533	GM48899	6.64e-06	6.98339	DUS2	0.0017598	7.18436	MGAT3	2e-24	3.55792	NPR1	1.03e-16	10.6102	MCM7	4.12e-22	1.72216	BATF2	2.05e-57	3.08459	SIRT7	5.46e-09	1.50158	RASSF3	7.27e-09	3.85278	UBE2A	0.0102968	1.58365	PHACTR2	0.0921209	1.61681	ATAD2
549	9330136K24RIK	0.00413354	5.82075	OGT	3.81e-11	2.36932	TBX6	8.28e-07	8.05176	PA2G4	1.93e-17	1.78044	NPEPL1	2.75e-08	1.72716	BICD2	0.0103265	1.50435	NCAPD3	6.85e-06	4.7965	CAMTA1	0.00178606	4.11449	ARHGAP35	2.89e-24	7.77857	PHF11A	1.08e-16	5.72975	DECR1	5.02e-22	1.66506	NMRAL1	2.67e-57	3.101	DDI2	5.47e-09	1.51585	GM26773	7.42e-09	3.59127	MRPL17	0.0103297	1.6286	KAT2B	0.0931069	2.2334	ATP2B4
550	LCA5	0.00418516	7.00416	DYX1C1	3.84e-11	5.10799	LMBR1L	8.35e-07	3.53106	CCT3	1.93e-17	1.64392	PRR18	3.33e-08	3.36975	SP1	0.0103441	2.0598	LRRN3	7.03e-06	6.71159	VMA21	0.00182001	2.32094	EIF2S2	3.02e-24	5.59861	THAP2	1.12e-16	4.41229	4930458B22RIK	6.34e-22	2.43839	SCARF1	5.14e-57	2.78274	CCDC180	5.69e-09	2.06892	SRA1	8.14e-09	1.79939	MED7	0.0104168	4.53497	TOR1A	0.0933125	1.92549	GM26580
551	HIF1AN	0.00431395	4.57839	SMC4	4.19e-11	3.08841	LRBA	8.68e-07	4.11603	PAQR4	2.21e-17	3.45476	ADGRA2	3.44e-08	2.84393	NFX1	0.010376	1.81719	MBNL1	7.16e-06	1.80328	IRGQ	0.00182927	4.86699	GM1673	3.22e-24	5.67787	TCTEX1D2	1.14e-16	3.06634	CHCHD6	1.53e-21	1.73325	AP1S1	5.7e-57	1.50141	ERLIN1	5.87e-09	1.82782	ATP11B	8.65e-09	1.63884	HIC1	0.0105152	7.70557	SBNO1	0.0934389	2.08254	RPS13
552	ZFP983	0.00444592	6.12242	MT-CYTB	4.49e-11	1.65346	EIF4A2	9.64e-07	2.56129	EML4	2.68e-17	1.59144	GM26742	3.49e-08	3.07253	TBL1XR1	0.0104171	2.37333	WDR55	7.45e-06	6.70365	POLR3F	0.00183612	3.82204	RPS12	3.38e-24	3.88875	PSMG4	1.47e-16	4.13492	TIPIN	1.77e-21	1.5732	EVI5	9.78e-57	1.79184	AUH	6.56e-09	1.74946	FES	9.07e-09	1.91666	1700028J19RIK	0.0106692	6.99522	PARL	0.0935851	1.76336	H2-Q4
553	RPS13	0.0045803	1.60544	MT-ND1	4.56e-11	1.56088	SDR39U1	9.64e-07	5.6013	ASPM	2.79e-17	4.71708	GRIA3	3.69e-08	3.41814	RSAD2	0.0105379	2.50535	DENND1B	7.54e-06	2.84262	MT-ND4L	0.00190165	3.09664	MFAP3L	3.67e-24	13.3385	DNM1L	1.65e-16	3.10013	MMS22L	2.13e-21	1.92157	SNRPA	1.72e-56	1.72258	FAM69A	7.6e-09	2.00558	PRDX5	9.26e-09	1.68843	GADD45G	0.0106903	7.59184	PRELID3B	0.0936627	1.56603	CNOT6L
554	SERINC5	0.0045888	4.21205	MNS1	5.47e-11	7.46503	RAB3IP	9.69e-07	5.57278	MCM7	2.93e-17	3.05633	SLC5A3	3.71e-08	2.19696	SUPT5	0.0105411	2.26391	NR1D1	7.7e-06	6.78333	CD200R4	0.00190278	5.3713	GTSE1	4.17e-24	7.44279	ATOX1	1.66e-16	2.72942	CENPH	2.17e-21	2.64289	CYP4F16	2.07e-56	1.73628	HIP1	7.9e-09	1.67815	SRSF5	9.97e-09	1.83874	DENR	0.0107268	1.71988	PTPN2	0.0938985	2.03568	MUC1
555	CAMK2D	0.00463526	3.00829	GPR132	6.23e-11	2.2923	RPL35A	1.01e-06	1.61948	TRPV2	2.98e-17	1.50664	RND3	4.32e-08	1.66824	SAP18	0.0106462	1.63252	ESPN	8.05e-06	8.3245	BAZ1A	0.00192965	2.06589	NQO1	4.48e-24	14.0795	UVRAG	1.81e-16	2.8572	SPACA9	2.21e-21	2.04339	PPARG	4.45e-56	2.79297	BSCL2	7.92e-09	1.6764	CD52	1.02e-08	1.91497	ZC3H7A	0.0107829	1.54845	PDE1B	0.094427	6.17852	XRCC5
556	FAM196B	0.00469518	4.87875	PDE11A	6.58e-11	4.97433	SRPK2	1.06e-06	2.76356	PLEKHA1	3.11e-17	1.98431	TFEB	4.41e-08	1.55157	PHF21A	0.0107162	1.85047	ATAD2	8.3e-06	3.55619	H2-OB	0.00197208	3.00158	TENM3	4.59e-24	3.03598	LYSMD2	1.89e-16	9.12108	P2RX5	2.58e-21	2.84634	H2-T24	8.17e-56	1.95685	ABCB7	8.03e-09	1.97404	TMC4	1.09e-08	7.0034	GM15892	0.0108534	6.90947	FAAP20	0.0945396	1.60422	RRAS2
557	ZFP68	0.0050159	4.64905	FLICR	6.89e-11	3.20868	RPL18	1.14e-06	1.78643	MVB12A	3.53e-17	1.5838	HAAO	4.41e-08	2.2317	AKT2	0.0107471	2.15533	GM26740	8.66e-06	2.38216	HMMR	0.00199614	7.09995	PRSS23	6.84e-24	4.17174	FAM3B	1.91e-16	5.62094	SMYD2	2.58e-21	1.5878	TIFA	9.67e-56	1.72535	CMTR1	8.18e-09	1.85476	FGR	1.17e-08	3.26965	ASPH	0.0108607	1.65699	RAI14	0.094647	9.43405	TBC1D22B
558	2310031A07RIK	0.0050377	6.15566	RPL12	6.92e-11	1.72577	ZDHHC15	1.19e-06	5.54447	PRPF18	3.55e-17	1.64539	TICAM2	4.59e-08	2.15898	A530099J19RIK	0.0107837	9.68579	SMAD7	8.75e-06	2.94697	SNRPE	0.00200963	2.37938	ECT2	7.13e-24	12.099	NPR2	1.99e-16	5.73783	ERC2	2.73e-21	2.41635	MB21D1	2e-55	2.02464	HERC6	8.35e-09	1.78033	OSTF1	1.22e-08	1.93346	NDFIP1	0.011033	1.58224	4933434E20RIK	0.094767	1.79758	GRAMD1A
559	GUCD1	0.00549017	4.09043	RFX7	6.96e-11	3.14783	MT-ND4	1.35e-06	1.67247	TLE1	3.57e-17	2.37651	AHCYL2	4.6e-08	1.50225	PHF23	0.0107905	1.91063	CNP	8.86e-06	4.30467	CD1D1	0.00201157	5.54578	DCBLD2	8.6e-24	10.6571	PHF21B	2.02e-16	8.82661	PELI2	3.86e-21	1.7277	STARD3NL	3.22e-55	1.50715	ATP7A	9.04e-09	1.62698	SEMA4A	1.22e-08	1.93859	FMNL1	0.011062	1.82068	CCNL2	0.0949582	2.02214	SRGAP3
560	SENP7	0.0055025	3.84583	ARHGAP45	7.87e-11	2.36835	ZFP507	1.4e-06	5.20288	FAM217B	3.64e-17	2.21285	PA2G4	5.09e-08	1.51862	BIRC3	0.0108031	4.69386	AVEN	9.22e-06	5.63979	ENPP1	0.00202887	5.40477	MKX	1.18e-23	12.1502	RGS1	2.4e-16	2.22998	2001-03-01	3.88e-21	2.28603	TWF1	3.27e-55	1.53171	BMPR2	9.24e-09	1.6834	NR3C1	1.27e-08	1.87856	GM43598	0.0110874	3.6406	FEM1C	0.0949585	2.03536	UQCRH
561	GLE1	0.00555165	4.91241	ST5	8.87e-11	5.79149	AC163032.1	1.49e-06	5.55302	STN1	3.68e-17	2.45256	BCL2A1D	5.45e-08	1.71201	ZFP445	0.0108072	2.12312	MGAT5	9.6e-06	4.50915	TGFBR3	0.00203431	6.47173	CNTNAP4	1.19e-23	2.7394	SLC30A4	2.48e-16	3.56838	SERF1	4.92e-21	1.73695	GTF3C6	2.81e-54	1.67506	LIPE	9.79e-09	1.7836	FUCA2	1.37e-08	1.88227	UBALD2	0.011182	1.72962	NUDT5	0.095237	1.53396	VAMP1
562	RPS26	0.00559356	1.52975	SLC7A1	9.18e-11	4.02838	SCN8A	1.62e-06	2.62244	NCAPG	3.8e-17	3.89269	EAR2	5.62e-08	2.01758	2002-03-01	0.0108251	1.92833	ARHGEF4	9.75e-06	7.37521	HINT3	0.00204282	4.76038	ABCA5	1.26e-23	8.59087	TMEM19	2.88e-16	3.92859	NBN	5.36e-21	1.55984	ZFP991	3.69e-54	2.1544	DUSP16	1.08e-08	1.78291	FRG1	1.38e-08	1.61987	MAFG	0.0112578	1.83088	GABPB2	0.0953044	1.57746	DNAJA4
563	NUP210	0.00559508	2.72636	CDKN1B	9.67e-11	2.44166	GM12932	1.62e-06	5.22005	MAD2L1	4.26e-17	2.66239	MRPL16	6.1e-08	1.73457	PLEKHA2	0.0108663	2.4187	ALOX8	1.02e-05	6.32636	BC003331	0.00209787	3.4652	EEF2	2.12e-23	5.19142	NFYA	2.92e-16	2.7625	WFS1	6.27e-21	1.97031	NFATC2	6.88e-54	1.66881	ABCC4	1.08e-08	2.13806	STAT5B	1.42e-08	1.56032	EDARADD	0.0112723	5.24877	RBM5	0.0953086	1.95604	PBXIP1
564	CTSO	0.00559729	3.5744	ARHGEF18	9.98e-11	3.05193	LNX1	1.62e-06	6.01895	GOSR2	4.53e-17	1.69336	OSGIN2	6.16e-08	1.81115	ESYT1	0.0108716	2.36958	ITGAE	1.04e-05	5.06599	ZFP446	0.00211571	7.27784	AJUBA	3.1e-23	6.25115	SLC44A1	2.96e-16	4.07758	ARMC9	9.7e-21	1.97846	ADAP2	1.09e-53	1.95375	STX16	1.09e-08	1.62608	JAK1	1.49e-08	1.80241	PIM3	0.0114957	1.77507	TNFAIP1	0.0961556	1.61744	GABBR1
565	SERPINE2	0.0056154	7.02926	NR4A3	1.09e-10	3.55466	IKZF2	1.63e-06	4.62456	TIMD4	4.64e-17	4.92788	SELENOH	7.1e-08	1.74272	C1D	0.0108907	1.54412	CAND2	1.05e-05	6.69698	GRAMD3	0.00211798	3.211	CRABP2	4.28e-23	4.32243	ASS1	3e-16	4.37331	SERPINE1	1.2e-20	2.52768	RNF144B	1.71e-53	1.96849	PSME2B	1.12e-08	1.63426	OAS2	1.5e-08	1.5956	CRK	0.0115213	1.83745	MAP3K6	0.0963274	12.1463	LOCKD
566	CNRIP1	0.00563039	6.09186	TCF7L1	1.14e-10	5.93087	TEX22	1.66e-06	2.24649	MKL1	4.72e-17	1.8747	APEX1	7.28e-08	2.18549	DCAF12	0.0110702	1.96228	1700020I14RIK	1.08e-05	2.61276	TRP53	0.00213184	3.0734	JPH1	4.75e-23	3.6565	CAR2	3.05e-16	3.53999	UNC13A	1.74e-20	2.37629	RBBP8	2.36e-53	1.96786	SEC61A1	1.23e-08	1.50183	KATNA1	1.53e-08	1.53895	MTCH2	0.01166	1.53541	MCL1	0.0966289	1.84852	1700020L24RIK
567	STRA8	0.00572615	3.92195	NCOR1	1.22e-10	2.32782	LRIG1	1.66e-06	6.5226	PLXNC1	4.9e-17	1.60954	I830077J02RIK	7.53e-08	1.6139	GRAMD4	0.0111573	1.75638	GRK6	1.1e-05	2.90163	DCTD	0.00213538	7.26675	FAM213A	4.77e-23	10.1276	IZUMO4	3.26e-16	4.29041	GM49087	2.31e-20	2.58715	ANKS1	2.68e-53	1.5902	IRAK4	1.24e-08	1.8132	AI463170	1.91e-08	4.30447	CNPPD1	0.0116793	1.81201	GSAP	0.0969568	1.56603	PXYLP1
568	METTL15	0.00603153	8.92753	HSD11B1	1.28e-10	3.81384	TRIM13	1.72e-06	6.86055	PADI2	5.12e-17	1.73818	NFATC2	7.55e-08	1.57548	N4BP2L2	0.0113052	2.3859	CYSLTR2	1.11e-05	5.3438	CAMK2D	0.0021471	2.24985	PAWR	5.39e-23	2.28392	SPRED1	3.32e-16	3.23497	TSPAN9	2.42e-20	2.08156	GBA	4.48e-53	1.5257	TIFA	1.29e-08	2.00176	HLX	1.92e-08	5.1418	GM27019	0.0117689	5.53354	AZI2	0.0973107	1.91936	H2AFZ
569	KDM2A	0.00608759	2.53892	GM26551	1.29e-10	4.40594	PLEKHA7	1.79e-06	7.5699	AC163354.1	5.23e-17	1.7056	IL6	7.67e-08	1.52139	UBALD1	0.01146	1.94794	TNFSF10	1.12e-05	7.73743	ZBTB22	0.00215273	3.70607	HSPB6	5.83e-23	13.5887	PDE4DIP	4.14e-16	3.90635	6430531B16RIK	2.67e-20	1.90794	AIDA	7.31e-53	1.50809	FLVCR1	1.32e-08	1.77899	4930459C07RIK	2.04e-08	6.30518	USF2	0.011789	1.7137	INTU	0.0974945	11.5685	PREX1
570	GM11342	0.00614352	5.92639	PRDX6	1.32e-10	2.53423	GM33994	1.84e-06	4.08381	CDKN2D	5.3e-17	1.77312	TRAF5	7.7e-08	2.17831	GM49336	0.0114632	1.63093	SLC37A3	1.12e-05	4.85772	ATAT1	0.00215798	5.35919	SCOC	6.41e-23	6.90079	CACNB1	4.6e-16	6.65349	MCM2	3.15e-20	1.66128	NT5C	7.58e-53	1.54104	ATRNL1	1.48e-08	1.9258	KLHL24	2.13e-08	1.78159	DNAJB2	0.0119027	5.08809	GNPDA1	0.0980323	2.46368	LBR
571	RPL8	0.00627297	1.57731	CELF2	1.44e-10	1.93465	CIRBP	2.07e-06	3.14864	TMEM176A	5.31e-17	1.65758	D10JHU81E	8.29e-08	1.59175	LHFPL4	0.0114662	14.0092	GM15133	1.29e-05	13.0419	TUBD1	0.00219469	8.96587	ANXA3	8.84e-23	5.65727	P2RX5	4.78e-16	7.47674	DIAPH3	5.87e-20	2.38285	SLC7A7	1.33e-52	1.72908	ABCA6	1.54e-08	3.12393	TLR6	2.18e-08	5.02936	PDS5A	0.0119188	2.11329	SRP19	0.0984147	2.27967	ARMCX2
572	A630001G21RIK	0.00631676	5.36584	CDK17	1.48e-10	2.75878	PDE3B	2.19e-06	3.00377	ARHGAP32	6.15e-17	3.16221	JUP	8.31e-08	1.69625	CUL1	0.0115575	2.85791	MKI67	1.34e-05	4.798	RFC1	0.00221452	3.99117	ERFE	1.2e-22	7.8538	STAT1	5.03e-16	2.65048	NOSTRIN	6.38e-20	1.60677	IL3RA	1.5e-52	1.79659	TCOF1	1.67e-08	1.58186	WWP2	2.21e-08	1.72372	SUDS3	0.0119825	1.57763	MED1	0.0985761	1.8789	UBXN11
573	HMGB3	0.00634427	7.10902	RPH3AL	1.49e-10	5.26784	GM19705	2.28e-06	4.76622	KBTBD11	6.6e-17	1.70916	TNFSF18	8.32e-08	4.05054	NSD3	0.0116167	2.76697	MT-CO1	1.35e-05	1.79483	HIP1R	0.00227637	3.27122	GM2115	1.22e-22	6.45928	STX11	5.37e-16	2.4364	ANKDD1A	8.6e-20	2.94129	WASHC5	1.68e-52	1.65551	IDI1	1.75e-08	2.04601	2010310C07RIK	2.22e-08	5.02035	4930430E12RIK	0.0121081	13.169	PIGM	0.0985872	1.54341	BACH2
574	CPSF6	0.00641604	3.02324	RNF43	1.54e-10	5.91429	DNAJC6	2.33e-06	4.36957	ARL8B	6.89e-17	1.52279	TRIM36	9.01e-08	2.1233	PON2	0.0118239	2.13517	SLC7A6OS	1.39e-05	4.36083	SHMT1	0.00228191	7.90251	PLOD2	1.24e-22	4.41333	VTI1A	5.58e-16	3.95179	GMNN	8.7e-20	1.64926	TMEM229B	2.44e-52	1.84757	BC051226	1.88e-08	2.57373	TMEM127	2.23e-08	1.84491	RER1	0.0123326	1.67367	CD72	0.0991389	1.70183	CHN2
575	BRD8	0.00650367	2.95386	BTBD11	1.63e-10	4.63302	PARD6G	2.44e-06	8.30849	FAM234B	7.5e-17	3.10093	APH1B	9.34e-08	2.14006	CORO7	0.0120234	1.84075	CELSR1	1.4e-05	7.39858	RNASEH2A	0.0023249	4.1905	PSIP1	1.27e-22	4.97593	TUBB5	5.79e-16	2.33983	GALNT3	1.04e-19	2.00284	TIFAB	6.3e-52	1.61926	GM17767	1.93e-08	3.36628	VMP1	2.33e-08	3.28384	MALT1	0.0123609	1.55534	OCIAD1	0.100179	1.98734	ATP8B2
576	UBR1	0.00653736	3.47304	NFKBID	1.74e-10	2.66452	ZFP184	2.6e-06	6.57421	PLCG2	8.8e-17	1.53481	PNPO	9.34e-08	1.78351	ZNRD1	0.0121478	1.96431	ASPM	1.44e-05	7.85425	MYNN	0.00233425	3.75548	RPLP0	1.32e-22	4.065	PPDPF	5.81e-16	2.92852	AKAP5	1.11e-19	2.81848	DOCK1	9.88e-52	1.90464	SETDB2	2.12e-08	2.07373	PTPN6	2.34e-08	3.02024	BCL2A1A	0.0123975	5.62527	BHLHE40	0.10024	1.70072	CARD11
577	A230050P20RIK	0.00655125	5.73289	D630039A03RIK	1.74e-10	3.58645	KRBA1	2.61e-06	5.74376	A530032D15RIK	1.03e-16	3.0019	PALLD	1.04e-07	2.05017	TJP1	0.012321	13.1364	SLC38A1	1.45e-05	2.59276	TTI2	0.00238892	4.8779	DNAL1	1.47e-22	11.4262	SLAMF7	5.88e-16	2.73602	ASF1B	1.17e-19	2.01366	CDS1	1.16e-51	2.19628	OSGIN2	2.2e-08	2.02809	MSL2	2.51e-08	1.85267	CTDP1	0.0124419	5.85905	GPBP1L1	0.100248	1.99607	EZR
578	RSF1	0.00659148	3.23139	LY75	1.83e-10	4.44542	PRRT1	2.65e-06	6.56064	CDC45	1.05e-16	3.00547	GM15228	1.1e-07	2.58766	GTF2F1	0.0124059	1.6095	CAR5A	1.45e-05	5.92097	ENTPD6	0.00239698	3.34338	RPL12	1.63e-22	4.25893	SYT7	6.14e-16	9.07498	PGF	1.91e-19	1.70096	TNFAIP8L2	2.33e-51	1.60819	1110034G24RIK	2.34e-08	2.25651	HOMER1	2.82e-08	1.5463	ARNTL2	0.012782	5.37533	PAN3	0.100567	2.19528	YWHAQ
579	SIGIRR	0.00667828	3.7983	SH2D1A	1.98e-10	3.78324	ANKRD11	2.93e-06	2.22783	VARS	1.06e-16	1.68127	MPV17L	1.45e-07	1.83851	HERPUD2	0.0125585	1.61153	PTPN22	1.48e-05	3.55361	DYNLT3	0.00240347	2.5464	SCHIP1	1.74e-22	3.00887	MSI2	6.21e-16	2.65924	D6WSU163E	2.04e-19	1.52427	IKBKE	4.21e-51	1.69562	FAM117A	2.36e-08	1.92299	PHF20L1	2.84e-08	1.7003	IGF2R	0.0129023	5.28936	PABPC1L	0.101477	6.77897	DNMT3B
580	ZER1	0.00678515	4.82251	MPP2	2e-10	2.89128	SLC25A40	2.99e-06	5.17121	P2RX5	1.09e-16	4.84091	HDAC9	1.7e-07	1.89938	RPL39L	0.0128624	9.71797	TKTL1	1.51e-05	5.84549	WDR76	0.00243635	4.99238	HMGA1B	2.02e-22	11.529	UHRF1	6.29e-16	4.90114	GK5	2.42e-19	1.92622	SLFN9	8.35e-51	2.49755	KAT2B	2.44e-08	1.51288	SERP1	2.86e-08	1.53656	CABLES1	0.0130772	7.89254	ING1	0.102083	1.93287	ARAP3
581	VAMP2	0.00683547	2.8597	AKAP13	2.03e-10	2.05403	MT-ND2	3.1e-06	1.84953	9130015A21RIK	1.3e-16	6.3892	ASCC1	1.75e-07	1.69242	UNC5CL	0.0129243	11.9328	ZFP773	1.62e-05	8.05815	FBXW7	0.00245003	3.23613	SHISA4	2.31e-22	16.4734	SMURF1	6.89e-16	3.77454	MKI67	2.59e-19	2.29088	LY96	9.05e-51	1.96225	PARP12	2.55e-08	1.71036	TFIP11	2.94e-08	5.82874	PPP2R2A	0.0131287	1.75884	INPP5B	0.102231	5.69401	HMGB2
582	NAPSA	0.00708875	2.43553	KRBA1	2.09e-10	9.74299	CLK1	3.1e-06	2.07918	PHLPP1	1.31e-16	2.43797	GDPD5	1.83e-07	2.49189	SLAIN1	0.0129697	7.77525	4930523C07RIK	1.64e-05	2.68777	PFDN1	0.00246206	3.65727	RPL35A	2.65e-22	3.39557	H2-DMB2	8.04e-16	3.39296	GIPC1	4.14e-19	1.52857	NAA25	1.07e-50	1.86079	APAF1	2.71e-08	1.51704	TAS2R143	3.25e-08	5.54051	NCAM1	0.0135229	6.41325	ZBTB40	0.102295	11.1824	SOCS1
583	AI480526	0.00715162	5.38421	ANKRD6	2.13e-10	5.05012	GM16741	3.18e-06	2.50436	IQCH	1.46e-16	2.24675	ICOSL	1.96e-07	2.00977	TRIB1	0.0130862	2.13052	IFNGAS1	1.65e-05	8.01294	TUFT1	0.00246924	7.67579	GM42418	2.88e-22	2.96684	NCOA2	9.64e-16	2.43334	SLC4A11	4.22e-19	2.67953	PNPT1	2.75e-50	2.03477	IFI206	2.81e-08	1.66957	SIK1	3.49e-08	3.60751	WDR45B	0.0135611	1.84089	ZNHIT3	0.102392	10.5545	HIST1H1E
584	HSH2D	0.00724069	5.26313	GZMK	2.38e-10	7.76435	ITGAE	3.21e-06	4.74075	GM34481	1.48e-16	1.61705	FAM131A	2.15e-07	3.12628	CDC73	0.0131598	1.81584	UHRF2	1.75e-05	3.1407	PPM1G	0.00247033	3.48408	SAMD5	3.36e-22	11.2866	2610528A11RIK	1.01e-15	7.54493	CRYZL2	6.01e-19	1.68764	MFSD11	1.72e-49	1.80202	API5	3.14e-08	1.52237	SLC32A1	3.68e-08	4.47109	SRSF11	0.0138178	1.64828	VPS13C	0.102408	2.11497	GM43352
585	SYK	0.00734096	2.77158	MIF4GD	2.63e-10	3.51057	VMN2R96	3.22e-06	7.1537	LRRC1	1.49e-16	2.62042	PKP3	2.32e-07	1.77603	CTBS	0.013237	1.62441	2011-09-01	1.77e-05	2.88833	KCNQ1	0.00247224	8.70513	SMYD2	3.67e-22	8.76301	CRISPLD2	1.08e-15	6.95316	RRM1	6.02e-19	1.62996	P2RY12	2.11e-49	2.28272	ALPK1	3.73e-08	2.54106	SLFN2	3.74e-08	1.90402	RASSF1	0.0140826	1.55527	XLR4A	0.102642	8.20987	F2RL1
586	KSR2	0.00738677	8.51169	GM38411	3.08e-10	3.57793	GM34006	3.63e-06	6.03066	PHF14	1.5e-16	1.71028	RAB29	2.51e-07	1.57339	SRF	0.0132777	1.60504	PYM1	1.78e-05	5.43373	ZFP131	0.00247588	2.84896	FRMD6	3.8e-22	10.4005	STK38L	1.14e-15	4.21137	SEC22C	6.15e-19	1.55274	GPX3	2.94e-49	3.48287	RERE	3.78e-08	1.73537	PDLIM7	3.91e-08	5.07057	PDHB	0.0143096	1.63233	PPFIA1	0.102731	1.76838	GM42372
587	ZFP81	0.0074449	5.16028	NR3C1	3.11e-10	2.8387	ELF1	3.66e-06	2.64352	UVRAG	1.57e-16	1.62275	HPGD	2.55e-07	2.3561	HIPK3	0.0134765	2.01931	DTX3	1.8e-05	4.38401	ZFP318	0.00253975	5.04758	TROVE2	4.73e-22	5.56847	CYTIP	1.17e-15	2.59795	GM12589	6.74e-19	1.59271	MRPL3	4.26e-49	1.58393	ABCD1	4.12e-08	1.80632	ANKRD44	4.02e-08	1.60037	ALDOA	0.0143494	1.96077	ZFP458	0.103115	8.34996	RASA1
588	ISCA1	0.00744538	4.00196	KLC3	3.89e-10	5.31551	ATP1B3	3.83e-06	2.26121	ADORA3	1.78e-16	3.18724	ELK1	2.58e-07	2.22707	SFPQ	0.0135835	2.61374	SLAIN1	1.81e-05	4.40022	FCHSD2	0.0025413	2.44358	HDGF	7.7e-22	6.24395	CD74	1.27e-15	1.67355	OLFR700	8.51e-19	2.35835	VRK2	5.32e-49	1.58062	GM2511	4.3e-08	1.95209	PPP2R2D	4.15e-08	1.63796	RNF11	0.0143721	3.44178	INPP4A	0.103393	1.83181	GM28053
589	NFATC1	0.00755801	3.33844	PTPN4	4.3e-10	4.64951	ZFP599	4.08e-06	8.47502	UCHL3	1.78e-16	2.08183	MRPS28	2.85e-07	1.77838	CYB5A	0.0137489	1.76982	CHST10	1.81e-05	7.22852	PIGP	0.00256131	6.93667	TCF24	7.76e-22	5.00075	GPC1	1.38e-15	5.02973	MAMDC2	9.8e-19	2.71696	SDAD1	6.86e-49	1.62631	DGAT2	4.52e-08	2.00804	GM26809	4.17e-08	6.12355	LENG8	0.0145153	1.84499	PPP6R1	0.103398	2.12134	GM33460
590	GM15326	0.00758045	6.24787	UBE2H	4.48e-10	2.88937	BMP7	4.13e-06	5.71859	MYO1G	1.81e-16	1.53192	ZFP473	2.9e-07	3.43867	UBXN6	0.0137832	1.79083	A930024E05RIK	1.82e-05	4.1568	RRN3	0.00261039	4.94094	PDGFA	9.86e-22	7.35461	TBC1D1	1.59e-15	3.42018	CCNB2	1.07e-18	2.49794	MITD1	7.03e-49	1.60297	SLC16A10	4.84e-08	1.63377	SIRT7	4.18e-08	1.63427	CCDC88B	0.0146379	1.64662	SEC11A	0.104282	3.33394	CFAP46
591	CXCR4	0.0078476	1.66468	IPCEF1	4.66e-10	2.97688	PAG1	4.21e-06	2.69555	TUBB5	1.97e-16	1.65424	IDH3G	3.1e-07	1.55483	VAMP3	0.0138359	2.24538	KRIT1	1.83e-05	2.61643	ZFP952	0.00264862	4.76138	MND1	1.14e-21	11.957	AGO1	1.65e-15	3.9654	HSPB7	1.11e-18	2.73438	RNF150	9.64e-49	1.74684	APOC1	5.68e-08	2.8134	CPEB2	4.4e-08	4.04419	CUX1	0.0148203	2.23456	TANK	0.104805	1.67553	GM12596
592	2610035D17RIK	0.00784821	5.43773	ABCA2	4.66e-10	5.00837	ARMCX4	4.28e-06	11.133	REPS1	1.99e-16	1.8714	UAP1	3.48e-07	1.53249	TMEM189	0.0138822	2.14817	AARS2	1.84e-05	7.00498	ACSBG1	0.00266167	7.23391	L3HYPDH	1.63e-21	7.14902	GM15853	1.67e-15	7.25811	MEGF8	1.17e-18	1.74735	ABCC5	9.91e-49	1.69128	GMIP	6.83e-08	1.53968	KDM4A	4.77e-08	1.55775	ARPP19	0.0148294	1.76888	SLC15A3	0.104891	1.71664	TGFA
593	CCDC62	0.00785034	6.20828	SAMSN1	4.85e-10	2.11651	GM16222	4.4e-06	3.88038	RUBCNL	2.04e-16	2.52485	PRKCE	4.49e-07	1.55922	LYL1	0.0138891	1.65264	5830468F06RIK	1.93e-05	5.80875	HSPA4L	0.00267231	1.68967	EEF1B2	1.75e-21	5.08358	4930579G24RIK	2.06e-15	5.01152	MCM10	1.56e-18	2.90948	GBP9	1.09e-48	1.64829	HDAC5	6.87e-08	1.89015	TGFBR1	5.2e-08	1.54121	NFIL3	0.0149952	1.69145	BTBD7	0.104969	2.44627	TCEAL3
594	SP4	0.00798484	3.41648	NFKB1	5.03e-10	2.8466	UBE2H	4.43e-06	3.01649	MFSD14A	2.08e-16	1.71647	RASA4	4.7e-07	1.63895	ZKSCAN3	0.0139863	1.54219	HS6ST2	2.07e-05	7.70077	MT-ND5	0.00268244	2.4743	MYO6	1.8e-21	6.33646	PHF21A	2.38e-15	2.29936	CRIP2	1.77e-18	1.81804	PPT2	1.36e-48	1.53374	CRK	7.81e-08	1.50969	GRM1	5.63e-08	4.26762	CHMP1B	0.0152506	1.50108	MARVELD2	0.105995	6.21225	PPARGC1A
595	TMEM64	0.00807606	2.93191	GADD45B	5.04e-10	2.33599	MNS1	4.47e-06	9.04997	SRRT	2.16e-16	1.6212	TNNI2	4.83e-07	2.0775	NSFL1C	0.0140081	2.24923	TTC21B	2.21e-05	7.27467	TUBB2B	0.00270321	6.08246	TPT1	1.83e-21	2.32504	RNF157	2.52e-15	3.47512	FCOR	2.12e-18	1.99565	NT5DC2	2.44e-48	1.93581	MDM1	8.35e-08	2.73328	PSD4	5.83e-08	1.53668	TPRGL	0.0155116	1.57792	IKBKB	0.106137	2.42058	ATP6V1G3
596	LAX1	0.00812241	3.59123	GM4841	5.22e-10	6.49643	ITPR3	4.61e-06	3.7397	HIRIP3	2.27e-16	2.67131	NF2	5.08e-07	1.86807	EFCAB14	0.0140207	1.88788	SMAD3	2.25e-05	3.60488	EIF5B	0.00270631	2.48566	GREB1L	1.99e-21	15.5644	RGS7BP	2.63e-15	8.87617	MYO1B	2.44e-18	1.64311	ERLIN1	6.22e-48	1.58991	GM11772	9.71e-08	2.21398	SOCS3	6.19e-08	1.77445	TEX10	0.0155361	1.77712	S1PR2	0.106303	1.77893	DPYSL5
597	DTWD2	0.00815252	5.69684	TTBK1	5.26e-10	3.85571	CHST10	5.16e-06	5.58657	ARHGAP11A	2.46e-16	2.06836	PANX1	5.19e-07	1.63874	SEMA3A	0.0140621	15.7785	ZFP712	2.32e-05	7.20559	EPM2AIP1	0.0027616	5.61617	SMARCD3	2.05e-21	6.93974	GFPT2	2.64e-15	7.43568	CCDC102A	2.63e-18	1.72571	ADGRE4	1.31e-47	1.67798	CEP85L	1.04e-07	2.12722	SLC15A3	6.44e-08	3.651	NMRK1	0.0155932	8.24208	NR2C2	0.106414	1.53798	C1QL3
598	LPGAT1	0.008208	3.64194	ARHGAP20	5.26e-10	2.14471	ACHE	5.29e-06	5.22175	TRIM35	2.49e-16	2.35003	NGFR	5.24e-07	2.80069	ZBTB7B	0.0140713	1.60119	GM11579	2.36e-05	4.60181	PPP1R11	0.00276201	2.48907	CCDC85C	3.88e-21	7.82659	TRIM24	2.69e-15	3.15082	NCKIPSD	2.68e-18	1.51104	SNX8	1.41e-47	1.66796	GM43848	1.12e-07	2.1339	BLOC1S2	6.45e-08	1.57032	GRAMD2	0.0156224	18.5081	BNIP3L	0.106487	2.45671	BCO1
599	MAP4K1	0.00827799	3.97939	FZD8	5.26e-10	7.7826	NFATC3	5.47e-06	2.82736	RWDD1	2.57e-16	1.57829	NOP16	5.63e-07	1.90608	TAF3	0.0141882	1.58398	ENTPD5	2.56e-05	5.51391	TNFAIP8L1	0.00276883	7.87766	LGR4	4.09e-21	3.79482	ATXN1	3.18e-15	3.05436	CMTM4	2.77e-18	1.61026	NAA20	3.99e-47	1.50727	RACGAP1	1.12e-07	1.66991	PICALM	6.5e-08	2.48878	TUBB6	0.0156372	1.69149	ZUFSP	0.106927	1.6855	AGAP2
600	LPAR2	0.00859807	4.74392	FAM84A	5.26e-10	3.65805	RBM38	5.77e-06	2.91237	CLEC1B	2.76e-16	3.53952	PPM1K	5.81e-07	1.71358	TOR1AIP2	0.014243	1.80166	MT-ATP6	2.57e-05	1.75136	GFI1	0.00276899	6.47185	CRIM1	4.22e-21	6.08786	GLS2	3.29e-15	3.36205	SPC24	2.81e-18	2.12264	LMBRD2	5.37e-47	1.61792	SCFD1	1.15e-07	1.79399	DAB2IP	7.38e-08	4.99573	ZFHX4	0.01568	10.0214	SGSM2	0.107023	7.6514	BBS9
601	GM11713	0.00865165	6.69096	NTF5	5.26e-10	3.65106	SNHG12	5.82e-06	3.19684	BZW2	2.9e-16	2.03057	XAB2	5.95e-07	1.54809	XRN1	0.0144671	1.91539	MT-ND4	2.63e-05	1.62609	PHF19	0.00277793	6.70396	ME3	4.61e-21	6.26399	2510009E07RIK	3.31e-15	3.86901	TCHH	2.96e-18	2.83616	2610002M06RIK	6.94e-47	1.64295	TOR1A	1.44e-07	1.79793	CLN5	8.24e-08	1.53271	OLR1	0.0157312	6.57615	FUS	0.107353	2.51071	TBC1D30
602	SERINC3	0.00872434	1.97046	OLFR183	5.26e-10	3.61835	KBTBD8	6.08e-06	5.71491	MCM3	3.05e-16	2.38072	SDCCAG8	6.01e-07	1.62867	SNX13	0.0145	1.59752	GFOD2	2.77e-05	5.8183	H2AFJ	0.00278569	1.69096	CD63	5.28e-21	3.80181	HERC6	3.52e-15	3.59383	CHEK1	4.2e-18	2.55737	PDGFC	1.34e-46	3.24823	TCTE3	1.46e-07	2.09972	GM26535	8.26e-08	4.17897	POLR1C	0.0160276	1.58292	UBE2M	0.10755	1.92435	ACOT7
603	EXTL1	0.00876043	5.85146	KCND2	5.26e-10	3.16788	LETM2	6.15e-06	3.8412	CLASP2	3.09e-16	1.9245	GM20324	6.48e-07	2.99511	TECR	0.0146333	2.00786	SMAP1	2.87e-05	3.31542	MARVELD2	0.00282659	5.41164	KIFC5B	5.84e-21	13.751	D130040H23RIK	3.65e-15	5.3806	ADAMTSL5	4.53e-18	2.02555	AGTRAP	1.38e-46	1.54452	TMEM243	1.69e-07	1.62008	TOB1	8.3e-08	1.65884	GM11713	0.0161337	5.47085	MFSD11	0.108169	1.722	CENPQ
604	GM46447	0.00881287	6.49785	GM15743	5.26e-10	3.15514	HES5	6.22e-06	5.91454	GAR1	3.24e-16	2.07541	FEM1A	6.99e-07	1.61688	MSL2	0.0146361	2.56165	TMEM176A	2.88e-05	2.80843	SLC43A3	0.00291051	6.70838	A030001D20RIK	5.92e-21	11.2993	AHCYL2	3.74e-15	2.47833	GM16701	4.57e-18	2.06626	PLCL2	3.49e-46	1.53455	USP2	1.73e-07	2.32383	SNAP29	9.1e-08	1.63835	TREM3	0.0164761	2.79536	CD200R3	0.108302	6.07613	DMRTA1
605	GM10501	0.00896038	8.67032	BMPR1B	5.26e-10	2.88247	RACK1	6.44e-06	1.77887	OSGEP	3.27e-16	1.68035	NRXN2	7e-07	3.24822	RCC2	0.0148784	2.13741	PTPN7	3.06e-05	3.95778	THA1	0.00292474	7.60219	RPS6	5.99e-21	4.10668	AFTPH	4.02e-15	2.27743	LCLAT1	6.63e-18	1.51593	GM5431	8.07e-46	3.28183	AMZ1	1.79e-07	1.77973	DDX58	9.63e-08	1.74995	CAB39	0.0165026	1.51345	ARCN1	0.108492	2.44125	SH2D1B2
606	SPO11	0.00954272	4.81468	OLFR16	5.26e-10	2.69174	PAIP2B	6.61e-06	4.25142	GM11772	3.32e-16	2.78698	PLAGL1	7.43e-07	2.56904	FAM120A	0.0149141	2.54143	RAB27A	3.1e-05	2.90936	PPM1F	0.00295681	5.27113	GATM	6.74e-21	4.11174	HAVCR1	4.79e-15	5.34921	METTL21A	8.29e-18	1.60277	ID3	1.27e-45	2.65233	APBA1	1.8e-07	2.16813	PGD	9.64e-08	1.84904	ANKRD13C	0.0166377	1.52441	DENND1A	0.109521	2.24687	CLIC5
607	GM16794	0.0098676	7.61955	TRAV6D-5	5.26e-10	2.6889	KCNH3	6.84e-06	3.22091	MCM4	3.33e-16	2.14216	GM29019	7.78e-07	2.3764	AIP	0.0149323	1.54612	FAM110A	3.29e-05	4.20957	GRHPR	0.00299453	4.27585	MID2	6.9e-21	16.2909	HMG20B	6.14e-15	2.97748	PCYOX1L	9.12e-18	1.6681	SIAH2	1.78e-45	1.69103	GM46224	1.81e-07	2.09201	TNF	1.04e-07	1.71476	GNL3	0.0167504	1.59624	OPTN	0.109882	10.1795	GNPTG
608	VMAC	0.00999697	5.56533	NKD2	5.26e-10	2.67976	STRA6	6.96e-06	3.54796	RGS7BP	3.43e-16	4.73398	NBN	8.04e-07	2.18337	TRNT1	0.0149373	1.737	FBXO8	3.78e-05	3.82112	WDFY4	0.00300756	5.58516	FAM171A2	7.96e-21	3.14892	VHL	6.56e-15	3.25341	SIL1	9.49e-18	1.57438	PAOX	2.1e-45	1.87993	CLEC2I	1.86e-07	1.83988	HCLS1	1.06e-07	1.94434	HIST1H2BC	0.0170521	3.24737	RRAGA	0.110064	2.09161	TMSB15B1
609	SLC4A7	0.0100526	3.46664	9230102O04RIK	5.26e-10	2.6676	ASPHD2	6.99e-06	6.19041	MRPL28	3.48e-16	1.63883	TMTC2	8.82e-07	2.97164	2810455O05RIK	0.0150027	7.64865	IL20RB	3.91e-05	6.99269	GRK6	0.00301743	4.06879	TCEAL9	8.1e-21	4.96027	FLNB	6.86e-15	4.88007	MDGA1	1.33e-17	2.27023	LTBR	2.23e-45	1.51142	RGS5	1.89e-07	1.83072	FBXO11	1.15e-07	1.61083	1110002J07RIK	0.0171933	6.73794	PKIB	0.110071	1.6188	RPL18
610	SOX4	0.0100716	3.57639	FOXI1	5.26e-10	2.6676	GM14698	7.21e-06	6.63985	AKR7A5	3.79e-16	2.07613	CYP4F16	9e-07	1.53746	ARPC1A	0.015162	2.47719	SPATA13	4.05e-05	2.32827	GRAP2	0.00303757	2.95864	PRX	8.16e-21	3.4682	GPRC5A	8.1e-15	7.39191	BEX6	1.76e-17	1.60727	NACC2	2.58e-45	2.03103	4933423P22RIK	1.9e-07	1.5761	SS18L2	1.15e-07	1.57729	FUCA2	0.01739	4.85727	TRIO	0.110431	2.07895	MACF1
611	ERO1LB	0.0100879	4.21447	RIMBP2	5.26e-10	2.6676	GM16033	7.32e-06	4.4368	TFRC	3.95e-16	1.81244	NCKIPSD	9.22e-07	1.87885	ARPC5L	0.0155928	1.61158	AC164424.1	4.05e-05	6.28801	OPTN	0.00305712	6.76604	PSPH	8.72e-21	7.49963	SKIL	8.59e-15	2.40826	SAC3D1	1.8e-17	1.71709	FBXW17	1.72e-44	2.38851	IFIT2	1.94e-07	2.03772	HECTD1	1.17e-07	1.98541	NUP98	0.0174192	1.83621	GPR141	0.110777	2.1611	ESYT1
612	AHCY	0.0102206	9.18143	MEI4	5.26e-10	2.44551	APOBEC2	7.9e-06	5.98801	ARHGEF39	3.99e-16	3.82452	CSPRS	1.06e-06	2.46743	EGR3	0.0157089	4.74533	FNDC10	4.14e-05	8.72972	THEM6	0.0030695	7.38135	MYC	8.91e-21	9.04414	BCL7C	9.11e-15	2.79285	LDLRAD1	2.01e-17	2.15527	ACO1	2.45e-44	1.78732	MAOB	1.96e-07	2.22428	VRK1	1.25e-07	1.64943	CD44	0.0174273	2.66386	SLC30A9	0.111139	1.91296	ABHD2
613	ZFP985	0.0103279	4.5087	TRBV13-3	5.26e-10	2.40155	LAX1	7.95e-06	3.87108	MDP1	4.28e-16	1.79985	TMEM147	1.08e-06	1.60368	CHPT1	0.0157953	9.91832	GM17745	4.31e-05	4.81305	CSPRS	0.00310872	8.8679	GPC1	1.05e-20	6.24849	SLC38A2	9.78e-15	2.47593	TOP2A	2.37e-17	1.85385	MLKL	2.65e-44	2.58563	CHST1	2.23e-07	2.75138	2810403A07RIK	1.29e-07	1.72045	AARS	0.0175079	5.59255	ELOVL5	0.111383	2.01318	FLT3L
614	GM10366	0.010365	3.49356	LYPD3	5.26e-10	2.28151	ZFP275	8.34e-06	5.92951	MXD3	4.51e-16	3.67971	FASN	1.18e-06	2.20229	RLIM	0.0158487	2.92957	LMNTD2	4.32e-05	5.31196	H2-Q6	0.00312656	1.97661	SLC12A2	1.48e-20	7.45701	NFKBIB	1.07e-14	2.87805	G430095P16RIK	2.88e-17	1.76152	TMEM268	4.08e-44	1.62914	METTL7A1	2.89e-07	2.35069	MAT2B	1.44e-07	2.15177	MTMR7	0.0179114	7.42357	FAM133B	0.111429	1.6119	STRBP
615	MACF1	0.0106997	2.85673	CT030713.2	5.26e-10	1.96558	A230072E10RIK	8.45e-06	4.74441	GM20513	5.26e-16	4.97293	CRYBG3	1.28e-06	1.50677	PPP4C	0.0159289	2.41665	RPL18A	4.38e-05	1.56196	3010003L21RIK	0.00312702	6.71929	MGAT4B	1.51e-20	7.05478	CHST11	1.32e-14	2.59979	SEC16B	3.54e-17	2.19421	ENOX2	8.97e-44	1.84521	MAPK8	3e-07	1.7071	NRBP1	1.47e-07	1.98762	TARM1	0.01793	5.04991	PI4K2A	0.111451	2.61518	SV2C
616	TONSL	0.010708	6.20099	EPHA3	5.26e-10	1.84111	MEX3A	8.64e-06	5.31289	ENC1	6.32e-16	2.36928	PANK1	1.29e-06	1.96948	CHCHD2	0.0159438	2.32378	TES	4.7e-05	1.88371	SLC20A2	0.00312783	6.29373	UBE2C	1.71e-20	11.6376	H2AFZ	1.43e-14	2.72014	CCDC170	4.04e-17	2.10053	PLSCR3	9.59e-44	1.92722	H2-T24	3.05e-07	1.87852	CDIP1	1.49e-07	1.85199	GNAI3	0.0179719	1.91367	CDK6	0.111528	1.7525	4930523C07RIK
617	VARS	0.0107082	4.24995	GM12352	5.26e-10	1.84111	PTCH1	8.74e-06	4.80617	TACC3	6.37e-16	3.02575	AMMECR1	1.31e-06	1.65571	EPRS	0.0160378	3.47567	PHF6	4.8e-05	5.1615	MKI67	0.00319547	6.91884	PTCRA	1.8e-20	13.3423	KLRK1	1.45e-14	2.28602	BIRC5	5.06e-17	2.43469	CTBP2	1.16e-43	1.71175	GPR18	3.37e-07	2.13411	RNASEL	1.5e-07	1.9185	RIC8A	0.0180396	1.58138	TBK1	0.11187	1.76257	PDE1C
618	PDCD4	0.0107461	2.69086	TECTA	5.26e-10	1.84111	ITGB4	8.94e-06	6.50862	CDCA5	6.63e-16	4.45032	ARHGAP6	1.4e-06	2.1063	TMEM120A	0.0161411	1.93796	MYH9	4.94e-05	1.90728	MRPL21	0.00319828	3.01259	TGFBR3	1.91e-20	8.23966	DHX57	1.46e-14	4.51788	TBC1D32	5.12e-17	1.58301	SLAMF7	1.99e-43	1.53992	ACOT9	3.67e-07	1.9512	SAP18	1.5e-07	1.63701	GM14010	0.0182579	4.58073	ARFGAP2	0.112229	1.67521	PHF1
619	CDT1	0.0110258	3.5528	AC124739.1	5.26e-10	1.6917	STIM1	9.5e-06	3.60414	MTHFD2	7.48e-16	1.63087	SLC39A11	1.41e-06	1.97958	NOTCH1	0.016188	2.19671	SIDT1	4.97e-05	7.17755	ADGRG3	0.0032148	4.19937	ADGRA2	2e-20	9.01716	PSMB9	1.48e-14	2.70834	CHRNA5	5.36e-17	2.82636	NECTIN4	3.06e-43	2.1375	SIVA1	3.94e-07	1.52349	ANKRD12	1.55e-07	1.71097	GM34006	0.0188873	7.45066	NFIX	0.112489	1.61138	H2AFV
620	TRP53INP1	0.0111067	2.39119	4930444G20RIK	5.26e-10	1.66304	STK26	9.62e-06	3.6016	ALDOC	7.5e-16	2.3718	DUSP8	1.43e-06	2.16107	SEC31A	0.0162623	2.57829	RBPMS2	5.22e-05	6.4782	MDN1	0.00327781	3.48813	NAP1L1	2.02e-20	5.77694	UBE2E2	1.53e-14	5.15313	AURKB	5.45e-17	2.1158	KCNK6	3.3e-43	1.64187	CCDC86	4.36e-07	1.97982	TMEM164	1.56e-07	1.62804	4930539J05RIK	0.0191506	7.96557	CTTN	0.112642	7.40128	TOP2B
621	ZDHHC20	0.0111388	1.78685	GM3248	5.26e-10	1.66304	GPR18	1.05e-05	4.20086	MYO18A	8.67e-16	1.77139	ISYNA1	1.46e-06	1.70274	MRPL48	0.0163012	1.62112	VPS13A	5.29e-05	3.81447	SMARCB1	0.00341385	2.81363	ADAMTSL3	2.09e-20	2.729	SLC25A10	1.67e-14	5.22625	ADCY9	6.58e-17	1.61515	RALGDS	7.38e-43	1.70895	2005-03-01	4.41e-07	1.64546	LHX1	1.62e-07	5.70995	RBPJ	0.0192396	1.64521	TIPARP	0.112882	1.50417	PPM1B
622	TRAF4	0.0112261	3.50143	GM11683	5.26e-10	1.66304	LIMK2	1.05e-05	3.82106	TXNDC5	9.08e-16	2.02402	LRFN1	1.51e-06	2.57128	GAS7	0.0163906	2.20714	FKBP3	5.31e-05	3.37869	NUMA1	0.00344507	1.94542	S100A6	2.25e-20	5.53597	6530409C15RIK	1.7e-14	5.52564	JPT2	7.84e-17	1.51722	GM4951	8.27e-43	4.58975	BCR	4.94e-07	1.79094	SETX	1.64e-07	1.74252	SAFB2	0.019439	1.71987	CITED2	0.113693	2.04532	ZFP945
623	ADAM19	0.0115768	3.21558	TRAV13N-3	5.26e-10	7.75986	FGFR3	1.11e-05	3.16674	CAMK2G	9.69e-16	1.7024	OAF	1.51e-06	2.52341	TSPAN14	0.0164773	2.03309	ELF1	5.54e-05	3.15253	WDR3	0.00348707	4.18516	CRYZ	2.36e-20	10.1049	MCEMP1	1.85e-14	1.78889	DPYS	8.28e-17	2.27306	TPST1	2.52e-42	2.16901	REXO1	5.92e-07	1.57217	RGS18	1.91e-07	1.71476	GSN	0.019505	2.16232	ING4	0.114132	1.64731	HERC3
624	IL21R	0.0116422	4.71278	TRAV10N	5.26e-10	5.2692	USP28	1.13e-05	5.3889	CCR9	9.7e-16	4.00931	ZDHHC13	1.58e-06	1.73236	OSBPL11	0.0166142	2.76829	SPOPL	5.62e-05	3.08185	SENP8	0.00349935	7.65616	GRB14	2.44e-20	6.16345	PAPOLG	2.02e-14	3.46707	FZD4	8.46e-17	1.92193	VPS33A	2.59e-42	1.62568	PHF11B	6.16e-07	1.63421	SPHK2	1.96e-07	1.60517	VMP1	0.0195289	3.2818	SSBP1	0.11475	1.75942	DTNB
625	TAGAP	0.011854	2.92459	TEX33	5.26e-10	4.38845	UBE2T	1.14e-05	5.71759	CNTRL	1.02e-15	1.5899	GM4065	1.66e-06	2.30124	ALOX5	0.0167211	7.28218	TTC14	5.68e-05	2.79084	RASGRP1	0.00350374	2.65177	CENPV	2.51e-20	5.77898	CARMIL3	2.26e-14	4.55305	WDR46	9.42e-17	1.55133	CUEDC2	3.55e-42	1.53698	TNFAIP6	6.24e-07	2.30126	KLHL28	2.15e-07	1.52659	FEM1C	0.0196516	3.12148	SLC45A4	0.114756	1.88624	2810459M11RIK
626	4930515G01RIK	0.0120609	5.49277	GM5861	5.26e-10	4.38632	PRRC2B	1.17e-05	3.34642	RALA	1.05e-15	1.53092	ERLIN1	1.72e-06	1.60628	CAMTA2	0.0167486	1.90842	DKK3	5.91e-05	5.58991	TRIM34A	0.00364651	4.99853	GM34934	2.62e-20	9.01132	AGPAT1	2.31e-14	2.88289	PRSS27	1.02e-16	1.9737	LAP3	5.12e-42	1.68982	NAIP2	7.42e-07	1.60264	SVIP	2.28e-07	5.6815	0610040B10RIK	0.0199716	6.71271	ZFP263	0.115026	1.88502	TMC8
627	PDE1C	0.0120688	4.83422	NSG1	5.26e-10	4.38348	ADH1	1.19e-05	2.93004	RNF141	1.09e-15	1.6503	CD40	1.74e-06	1.645	SFT2D2	0.0168468	1.67712	RBM3OS	6.02e-05	6.86218	TBC1D2	0.0036588	6.52669	ACYP1	2.71e-20	7.07212	SELPLG	2.34e-14	2.34305	IL7	1.09e-16	2.37635	SNAP29	6.92e-42	1.62005	PRTN3	7.51e-07	2.31123	GM1647	2.31e-07	6.24196	PTPN12	0.0200335	3.46934	STK40	0.115495	1.87393	SLC25A53
628	RCCD1	0.0121268	6.40766	GM31887	5.26e-10	3.52569	RNF19A	1.23e-05	3.67719	TK1	1.17e-15	3.23617	ECD	1.75e-06	1.53364	LAPTM5	0.017045	1.69796	TULP3	6.14e-05	7.20162	RHOBTB2	0.00366675	5.05227	ASXL3	2.92e-20	2.34756	GM20342	2.55e-14	4.41942	FLYWCH1	1.29e-16	1.51801	PARL	1.32e-41	1.51218	ELOVL5	7.82e-07	1.59317	GM40787	2.54e-07	6.39708	PIAS1	0.0201803	1.65416	ZKSCAN3	0.116461	1.56547	RPL34
629	DND1	0.0121916	5.80537	NYAP2	5.26e-10	3.52569	KCNJ16	1.23e-05	2.46486	CXCR3	1.38e-15	2.24126	CELF4	1.79e-06	2.74141	RNF6	0.0170735	2.13069	CD164	6.22e-05	2.46748	MANSC1	0.00369195	7.51193	RPSA	3.25e-20	3.80076	STX1B	2.6e-14	5.46018	BC065403	1.38e-16	1.87037	SLC17A5	1.6e-41	1.8821	TCEA3	7.9e-07	2.50372	PDZD8	2.59e-07	1.63378	ANGEL2	0.0202764	1.61087	TNFSF12	0.116623	1.88568	PNISR
630	MTIF2	0.0122285	5.24573	GM16213	5.26e-10	3.49675	RORA	1.26e-05	2.77639	HMGN3	1.41e-15	2.89285	SLC20A1	2.02e-06	1.50157	HIP1R	0.0172169	7.34822	GM10785	6.4e-05	6.41679	KDSR	0.00380725	4.09837	DLG3	3.41e-20	7.51535	SUB1	2.8e-14	2.17653	FOXJ1	1.8e-16	2.364	SLC35B1	1.61e-41	1.61566	STX3	8.01e-07	1.57104	AI467606	2.59e-07	1.5455	PFKL	0.020289	3.85612	DHX8	0.116641	1.59856	PTPN18
631	ZFP882	0.012416	7.55064	METTL24	5.26e-10	3.49675	GM20324	1.31e-05	6.45421	NAV1	1.49e-15	1.84053	SSBP2	2.06e-06	1.5137	SUCLA2	0.0172456	1.8826	PTCH1	6.41e-05	6.58189	LRBA	0.00383529	3.17738	SLC1A4	3.57e-20	4.48241	GALNT1	3.17e-14	2.84927	YDJC	1.83e-16	1.83378	CYP20A1	2.26e-41	1.76735	IL15RA	8.53e-07	2.02139	UBALD2	2.68e-07	1.6831	CNIH4	0.0203156	1.54251	GPI1	0.117014	1.51332	CREBZF
632	GM20342	0.0124775	3.95418	NOXA1	5.26e-10	3.49675	ABTB2	1.5e-05	3.3836	LZTS1	1.52e-15	2.89669	SLC12A9	2.12e-06	1.52026	CCPG1	0.017485	6.33846	F2RL1	6.52e-05	5.0028	CHST15	0.00387788	2.41817	FUT10	3.69e-20	5.55822	NCOA7	3.18e-14	3.66398	CDKL2	1.87e-16	2.49491	CD209F	2.32e-41	21.3315	USF1	9.1e-07	1.66529	RAB6A	2.8e-07	2.05611	HSPH1	0.0205944	1.77681	ORMDL2	0.117481	1.7245	ZFHX2
633	SIT1	0.0125011	4.70589	GM36520	5.26e-10	3.37611	ZC3HAV1	1.53e-05	2.71724	CNP	1.63e-15	1.87201	NEGR1	2.37e-06	2.25929	USP24	0.0175031	1.68284	RIPOR2	6.62e-05	1.81022	PSPC1	0.00396522	3.35613	DZIP1	3.95e-20	7.18501	DENND5A	3.54e-14	2.27294	CCDC112	1.97e-16	1.94874	NKIRAS2	4.17e-41	1.61824	ACAA2	9.33e-07	1.62566	SLC25A37	2.82e-07	1.52402	ACSL1	0.0207067	4.54518	CSTF3	0.118545	2.21452	LAT
634	CCDC88C	0.0127797	2.38476	POU6F2	5.26e-10	3.33856	RFX7	1.59e-05	3.90839	PABPN1L	1.68e-15	5.14449	SPIRE1	2.4e-06	1.73389	LIN7C	0.0176517	2.0079	CDS2	6.71e-05	3.13387	CCNF	0.00400683	5.05845	RAB6B	3.97e-20	11.8792	SERPINB1A	3.75e-14	5.81418	TACC2	2.02e-16	2.19336	PSME2B	4.4e-41	1.52169	YTHDF1	1.07e-06	1.50263	S100A2	2.85e-07	4.08225	EIF3J1	0.0207358	1.65669	DOT1L	0.118661	1.51999	RAPGEF6
635	UBLCP1	0.0128401	3.5475	GM45052	5.26e-10	3.32877	MYO6	1.6e-05	5.40975	CFH	1.68e-15	1.58688	BATF	2.42e-06	1.81269	BC004004	0.017867	2.00491	SMG6	6.77e-05	4.13469	PPAN	0.00403769	3.19639	SLC25A33	4.02e-20	4.82025	GM12089	3.82e-14	4.41508	TMEM237	2.24e-16	1.76526	DERA	4.9e-41	1.5479	PPP2CB	1.07e-06	1.56305	HBP1	2.94e-07	1.77341	NFAT5	0.0207612	1.57605	FTL1-PS1	0.118746	1.83741	SLC39A4
636	ST6GALNAC3	0.0130235	4.65069	TRBV24	5.26e-10	3.22285	STAT5B	1.6e-05	3.20225	EFHD1	1.81e-15	4.62437	HYOU1	2.46e-06	1.52414	R3HDM4	0.0179502	2.31235	AAGAB	6.8e-05	3.66291	PRKCA	0.00404181	3.78689	RAI2	4.37e-20	5.20408	FGFBP3	4.32e-14	10.5826	1700061G19RIK	2.33e-16	2.44679	PLD1	7.62e-41	1.76863	WDR3	1.12e-06	1.86743	WIPF1	3.08e-07	1.93289	PDK1	0.0208171	1.51849	CCAR1	0.119199	1.827	CCR5
637	PRSS23	0.013109	5.45128	ST6GALNAC1	5.26e-10	3.14767	RAPGEF3	1.62e-05	5.44095	UBE2C	1.89e-15	3.55401	H60B	2.58e-06	1.78367	DYNLT3	0.0179878	2.06075	GM11973	6.92e-05	7.29518	ZBTB38	0.00406917	3.43094	TCEA3	4.43e-20	8.00451	SREBF2	4.48e-14	2.38966	FHL3	2.71e-16	1.57516	FCNA	9.32e-41	4.10634	ZFP821	1.2e-06	1.77543	MINDY1	3.16e-07	1.67025	CHMP3	0.0208553	1.71709	CEACAM16	0.119259	11.2689	TEX9
638	ZC3H10	0.0131594	4.76755	D430036J16RIK	5.26e-10	3.00361	ALPK3	1.64e-05	2.60307	SMARCA2	1.96e-15	1.51236	APOD	2.59e-06	2.84737	ATF7	0.0181053	1.88706	MT-CO2	6.93e-05	1.66978	EBPL	0.00412781	5.64945	WINCR1	4.48e-20	5.9836	CCDC96	4.5e-14	8.28602	TDRKH	2.78e-16	1.75905	NAGPA	1.52e-40	1.68503	FBXO4	1.35e-06	2.02893	UNC119	3.27e-07	1.73816	LRIG1	0.0210371	5.87538	PAXBP1	0.11934	1.69824	PDGFB
639	SUFU	0.0132462	5.11011	AI593442	5.26e-10	2.93672	INPP1	1.79e-05	3.17897	FXYD7	2e-15	5.49273	NPY1R	2.73e-06	2.70112	ELL2	0.0181785	1.72745	ANKRD29	6.95e-05	5.16489	RPL35	0.00414927	2.66815	RPS27L	4.61e-20	4.83962	TTYH3	4.62e-14	2.72732	HAAO	4.32e-16	1.51866	TGFBRAP1	1.66e-40	1.74926	SLC25A45	1.53e-06	1.61678	TMEM41B	3.35e-07	1.61205	UBAP2L	0.0211436	1.98687	GTF2A2	0.119845	1.59078	PDZD2
640	9430065F17RIK	0.0133852	4.91643	MYO5B	5.26e-10	2.93672	LY75	1.86e-05	3.78885	RELL1	2.05e-15	1.55316	SIGMAR1	2.97e-06	1.61641	H2-Q7	0.018226	2.0697	PLCXD1	6.96e-05	5.78535	SUCO	0.0041652	2.93966	STC2	5.27e-20	12.3617	PLSCR1	4.64e-14	3.14491	BUB1	4.35e-16	2.52058	C1QTNF1	3.46e-40	4.49379	VPS54	1.61e-06	1.53875	TINF2	3.42e-07	4.56903	TFRC	0.0212174	5.95492	GADD45A	0.120214	4.4006	BPTF
641	LCMT2	0.0134764	6.775	TCRG-V4	5.26e-10	2.79291	FAM208B	1.88e-05	3.55065	REL	2.05e-15	1.58056	GM13561	3e-06	2.57861	PQLC3	0.0185527	2.03707	DGAT1	6.99e-05	2.17732	TUBA4A	0.00419009	3.73584	RPS8	5.68e-20	3.40494	GDAP10	5.15e-14	3.00979	1110008L16RIK	5.02e-16	1.87164	CCDC22	3.64e-40	1.65934	HEY2	1.62e-06	2.35459	LIN54	3.46e-07	1.64865	BIRC2	0.0214702	1.57749	SENP2	0.120352	3.11112	GRAMD1C
642	CLDN10	0.0135848	5.78129	NMUR1	5.26e-10	2.74067	RHNO1	1.9e-05	5.85151	HINT3	2.36e-15	2.18562	LPCAT4	3.04e-06	2.00975	SUPT6	0.0188866	1.98448	PIK3IP1	7.07e-05	3.70904	CCAR2	0.00427228	4.86199	EVA1C	6.19e-20	2.47801	TMEM52B	5.79e-14	3.81395	SMO	5.99e-16	2.44161	ATP13A1	9.55e-40	1.50449	RNASET2B	1.64e-06	1.70847	IER5	3.58e-07	1.57669	FAM104A	0.0218788	1.52435	SLC15A4	0.120477	1.97285	IZUMO4
643	ZFP433	0.0136989	5.2907	FAM184B	5.26e-10	2.73281	PXYLP1	1.91e-05	5.10286	NHP2	2.47e-15	1.7546	PHF11C	3.07e-06	2.64429	GLIPR1	0.018987	1.75536	SELPLG	7.26e-05	1.7494	DYRK3	0.00427606	5.90859	SYT17	6.26e-20	15.736	GLIS2	5.95e-14	6.72914	SCN2B	6.3e-16	2.4493	PQLC2	9.83e-40	1.97469	GM15133	1.67e-06	3.13259	MBOAT7	3.73e-07	4.54728	FAM133B	0.0223857	1.79961	LIN7C	0.120482	2.05853	2610020C07RIK
644	TTC14	0.0137026	2.93552	TMIGD1	5.26e-10	2.73281	CHD2	2.01e-05	2.7916	RBCK1	2.9e-15	1.62308	HSD17B7	3.21e-06	3.03148	NXF1	0.0195337	2.60335	CD27	7.35e-05	3.18198	HCFC2	0.0042832	4.00706	RPS27A	7.19e-20	3.27281	ASAP1	6.19e-14	2.56998	KIFAP3	6.46e-16	1.55408	MTMR10	1.69e-39	1.59375	CRTC3	1.86e-06	1.54628	NCK1	3.84e-07	1.6805	RAB6A	0.0224936	1.62611	CEP72	0.120521	9.81116	ANKRD10
645	HAUS3	0.0137111	4.0869	GM30648	5.26e-10	2.70786	MS4A4D	2.03e-05	3.42797	SUPT20	3.11e-15	1.53738	TOE1	3.24e-06	2.16003	IGSF5	0.0195446	10.5501	AVPR2	7.43e-05	5.31927	BLNK	0.00440384	3.85119	LIX1L	8.1e-20	7.53385	SND1	6.29e-14	2.63286	RAD51AP1	8.23e-16	2.6966	B3GALNT1	6.01e-39	3.37522	DCUN1D1	1.98e-06	1.53174	PIK3CG	3.84e-07	1.96625	GM17173	0.0225677	4.05635	4932438A13RIK	0.120812	1.89485	TCF12
646	PCMTD2	0.0140278	3.62178	GM26888	5.26e-10	2.43573	LBH	2.07e-05	2.61894	MRI1	3.11e-15	1.87508	GM17233	3.33e-06	1.87945	UTP11	0.0195513	1.85419	USPL1	7.49e-05	3.59484	METTL23	0.00440873	3.16833	HCN2	8.64e-20	7.63453	FAM53B	6.4e-14	2.64509	CERCAM	8.32e-16	2.08639	NDUFA9	8.38e-39	1.5202	4930455G09RIK	2.09e-06	2.20038	ADTRP	3.91e-07	4.84097	DDHD2	0.0227276	1.68281	RAP2B	0.121395	2.11351	HDAC7
647	RRAS2	0.0140577	3.31575	ADRA2C	5.26e-10	2.42533	SPOCK2	2.26e-05	7.33264	ASF1B	3.16e-15	2.66654	CHML	3.34e-06	1.948	GMPPA	0.0197066	1.57348	OLFR259	7.76e-05	7.85621	CCND2	0.00442814	2.0108	ANKRD28	8.77e-20	6.96508	SLC33A1	7.47e-14	4.06034	OMP	8.43e-16	2.35786	LRP6	1.16e-38	1.53679	PILRB1	2.11e-06	1.52942	GM28068	3.96e-07	6.55197	SGTA	0.0229802	1.6272	GLS	0.121696	2.05221	CDC20B
648	TRMT1L	0.0149362	3.10127	AC140304.2	5.26e-10	2.38804	MEX3B	2.39e-05	4.97467	ALDH16A1	3.24e-15	1.81558	RPS6KB2	3.34e-06	1.83236	NFKB2	0.0197387	1.59459	SFN	7.8e-05	4.98388	MBTPS2	0.00443908	3.5338	CENPE	8.9e-20	12.6632	IFFO2	7.67e-14	4.28903	CLMP	1.03e-15	1.88031	CCDC152	4.99e-38	2.89384	LTBR	2.13e-06	1.67261	RNF216	4.01e-07	1.75692	METTL3	0.0230883	5.72585	HBS1L	0.122099	1.72949	TXNDC11
649	CREBL2	0.0151243	2.8995	MORN3	5.26e-10	2.35333	TTC3	2.51e-05	3.7149	EIPR1	3.3e-15	1.79064	LMAN2L	3.43e-06	1.57971	MXD4	0.0197463	1.90561	TSFM	7.89e-05	4.39402	CENPL	0.00445484	4.14465	HMX2	1.25e-19	5.1045	ATXN7L1	8.09e-14	2.8319	KCTD12B	1.21e-15	1.52407	SLAMF8	6.36e-38	1.99592	ALDH1B1	2.53e-06	2.28824	0610030E20RIK	4.16e-07	1.54223	ARRB1	0.0231988	1.87537	SSNA1	0.122219	1.51616	LYSMD3
650	A430105J06RIK	0.0155868	4.50388	OLFR678	5.26e-10	2.33034	GM26917	2.52e-05	2.72164	TOR1A	3.41e-15	1.64072	MAP3K6	3.55e-06	2.51689	SYNJ2BP	0.019928	1.90541	REXO2	7.96e-05	3.02191	MRPL18	0.00450005	3.39091	URAH	1.61e-19	39.5475	UPB1	8.58e-14	3.85717	ADGRG6	1.23e-15	1.59259	FAM72A	1.1e-37	4.00637	IFI35	2.61e-06	1.5241	ING1	4.23e-07	1.71112	R3HDM2	0.0232205	1.57071	MAP3K14	0.122686	1.95786	XNDC1
651	CREBBP	0.0158119	1.54754	DNASE2B	5.26e-10	2.26383	RPL22	2.52e-05	1.67934	RAMP1	3.62e-15	1.70001	JAK3	3.63e-06	1.52083	TMEM185B	0.0200121	1.93573	RNF152	8.32e-05	7.34462	RASGRP2	0.00460522	2.58029	FAM25C	1.61e-19	26.6984	STAT3	8.78e-14	2.08069	DIRAS2	1.26e-15	2.39988	SGCB	2.31e-37	2.46026	SCAF4	2.68e-06	1.74425	PIRB	4.58e-07	1.77499	LZTS3	0.0232461	8.66373	YAE1D1	0.123419	5.8424	PCDHGA10
652	GM42893	0.0160171	6.09374	FOXP2	5.26e-10	2.20402	LYRM7	2.53e-05	9.44548	POLA1	3.75e-15	2.18842	GABARAPL1	3.64e-06	1.7199	ARPC5	0.0200966	3.65984	RAB19	8.55e-05	5.23358	SEL1L3	0.00464794	9.60698	ZFP423	1.61e-19	15.7947	CSF2RB	9.56e-14	2.19966	TACC3	1.74e-15	1.64901	STARD5	4.52e-37	1.82064	DAAM1	2.72e-06	2.03676	PHYH	4.65e-07	1.62911	4930426L09RIK	0.023451	6.99587	HIPK2	0.123447	1.96116	NOX1
653	ABRAXAS1	0.0160803	6.66847	ATOH7	5.26e-10	2.16928	DTNB	2.6e-05	4.50509	FBRSL1	3.77e-15	1.84341	MAP3K11	3.7e-06	1.52022	UBE3B	0.0204106	1.51954	PABPC1L	8.58e-05	6.49468	ZCCHC14	0.00469324	8.55911	SDSL	1.61e-19	4.24204	NECAP2	9.58e-14	2.30657	CHAF1A	1.86e-15	1.98611	TMEM147	7.74e-37	1.53443	IL27	2.86e-06	2.46449	SQOR	5.12e-07	1.64405	UBAP1	0.0235003	5.39941	IPO7	0.123454	3.15727	BICD1
654	ZFP459	0.0162912	4.26225	TRAV15-1-DV6-1	5.26e-10	2.15339	TNFSF11	2.7e-05	6.90516	RBBP7	3.8e-15	1.56319	FDPS	3.78e-06	1.99213	UBE2D1	0.0204272	1.75145	LMTK2	8.99e-05	4.16673	DDX24	0.00472387	2.16487	GM3776	1.61e-19	4.09174	PLXND1	1.38e-13	2.3073	CTDSPL	1.88e-15	1.51948	ZFP992	9.4e-37	1.63906	USP18	3.49e-06	1.62592	RABAC1	5.13e-07	1.8943	CHST11	0.0237309	3.93821	OSBPL8	0.124815	4.51302	FAM19A3
655	HIST1H2AB	0.0163455	8.75004	4933424G06RIK	5.26e-10	2.0673	MADD	2.86e-05	3.22681	HHEX	3.81e-15	1.68141	TEX9	3.84e-06	1.975	DDX39	0.0207356	1.66601	CDH24	9.12e-05	7.87795	ANKZF1	0.00473653	4.37884	GDNF	1.61e-19	3.59043	RAB11FIP1	1.59e-13	2.14101	HOTAIRM1	1.95e-15	1.82166	PRUNE2	1.07e-36	1.88084	IRGM2	3.75e-06	1.61854	RNF38	5.27e-07	1.80376	EPC1	0.0237806	1.53434	PER1	0.125189	1.69351	1810006J02RIK
656	HAUS5	0.0164392	6.10768	GM43042	5.26e-10	2.0673	RPS2	2.94e-05	1.53201	RELT	3.96e-15	1.58662	GM13564	3.9e-06	1.59318	GBP3	0.0210537	1.52698	GM47469	9.26e-05	7.32777	EIF2S2	0.00488527	1.76625	GM34719	1.61e-19	3.24509	BEND4	1.73e-13	4.00127	GTPBP8	2.52e-15	1.54753	RHOBTB1	2.04e-36	2.23106	ZFP467	3.95e-06	1.98038	SLC16A14	5.87e-07	5.50885	BAZ2B	0.0239371	1.59265	ALS2	0.125303	6.82307	TM6SF2
657	IKBKB	0.0166035	1.59692	CT025624.1	5.26e-10	1.97882	SMOC1	3.08e-05	2.89229	DKK3	4.41e-15	2.86047	UTP20	4.01e-06	1.83344	ALAS1	0.0211145	2.6229	SRPK1	9.36e-05	3.34246	RGS18	0.0049075	7.21527	GM15410	1.61e-19	2.87032	SH3BP1	1.99e-13	2.19482	CCDC69	2.59e-15	1.51809	ATRNL1	2.84e-36	1.65741	TNFSF13OS	4.14e-06	2.63879	LDLRAP1	6.19e-07	1.76385	ACOT6	0.0240983	10.6155	RLF	0.125419	2.45646	SERPINA3F
658	AMIGO2	0.0166293	4.93689	TMEM35A	5.26e-10	1.9292	RNF138	3.49e-05	3.42336	TXNDC16	4.43e-15	1.95569	NDUFS8	4.03e-06	1.56123	GPX4	0.0211902	2.45457	ARL2BP	9.63e-05	3.2017	OMA1	0.0049506	3.8775	BMP8B	1.61e-19	2.61759	UBA7	2.04e-13	2.78043	PTRH1	2.63e-15	1.57638	AEN	3.07e-36	1.54499	BRD7	4.62e-06	1.502	GM12981	6.22e-07	6.08253	ILF3	0.0246129	5.51494	FYTTD1	0.125421	2.09274	CEP97
659	POU2F1	0.0166629	3.32598	UNC79	5.26e-10	1.9292	CHDH	3.58e-05	7.22771	RUNX1	4.47e-15	1.56484	RCL1	4.18e-06	2.00383	B630019A10RIK	0.0214298	6.49073	TOP2B	9.77e-05	3.2062	GPR55	0.00495532	3.7459	MSI1	1.61e-19	2.61759	INSL6	2.05e-13	4.70637	BTBD3	3.04e-15	1.71555	BEX6	4.12e-36	2.2042	0610040J01RIK	4.68e-06	2.35513	PARP4	6.29e-07	1.56961	MDM2	0.024748	4.73848	GOLGA2	0.125714	1.62398	IL16
660	GM4707	0.0167329	4.78226	KLK1B9	5.26e-10	1.733	SERPINF2	3.74e-05	6.14292	MED30	4.66e-15	1.62403	BCAT2	4.35e-06	1.62155	MMP9	0.0215578	1.68535	TOP2A	0.000101	2.58459	NOP10	0.00496081	2.71999	SYT13	1.61e-19	2.50376	CCDC50	2.75e-13	2.39439	CHD5	3.06e-15	2.21287	CXCL10	1.05e-35	2.10871	KLHL5	5.67e-06	1.61467	MSL1	6.48e-07	1.83193	ARFGEF1	0.0247533	1.82088	PVR	0.125945	1.70147	TNNI1
661	INPP5D	0.0171371	1.53767	FGF16	5.26e-10	1.63751	EEF2	3.85e-05	1.87622	ALDH9A1	4.97e-15	1.6943	ABCC4	4.47e-06	1.74311	ICAM1	0.0216807	1.64368	CCHCR1	0.000101	6.60019	SREBF2	0.00497712	2.51734	ADGRF4	1.61e-19	2.05909	PUS10	2.81e-13	4.01329	MAP3K6	3.23e-15	1.79112	ZBTB34	1.8e-35	1.81084	RAB29	6.32e-06	1.76298	1810010D01RIK	7e-07	6.06111	9130604C24RIK	0.0249682	8.22618	EWSR1	0.126159	2.07544	PTPRK
662	SORL1	0.0171763	1.64467	KRT24	5.26e-10	1.63751	BCL2L15	3.86e-05	3.2349	COMMD8	5.4e-15	1.5511	B630019K06RIK	4.53e-06	2.97008	MYL2	0.0219042	9.62538	BCL7A	0.000104	5.33581	GDPGP1	0.00498686	6.5709	FOXA2	1.61e-19	2.04312	NSMCE3	3e-13	4.2228	PEX11G	3.25e-15	1.74718	NFKBIB	1.82e-35	1.51619	PLATR17	6.39e-06	2.71964	9230111E07RIK	7.3e-07	5.51383	GM46447	0.0252868	3.89019	PEX7	0.126244	1.59827	RUNX2
663	2010109I03RIK	0.0172185	6.27801	MCHR1	5.26e-10	6.81017	ST6GAL1	3.92e-05	3.79721	AQR	5.45e-15	1.57471	ORAOV1	4.65e-06	1.73191	GM1976	0.0223732	15.772	FNBP1	0.000108	3.12649	CBX1	0.00500097	2.54516	GM16157	1.61e-19	2.04312	RASL10A	3.41e-13	2.55813	EFNB2	3.34e-15	2.33242	OAS1G	3.08e-35	3.00464	CFH	6.47e-06	1.62955	PIGM	7.9e-07	1.68653	RANBP9	0.0254108	1.66088	GTF3C2	0.127332	2.21978	HAUS3
664	TCF3	0.0172574	4.18303	OLFR15	5.26e-10	3.67037	MICAL3	4.06e-05	6.03244	BUB1B	5.65e-15	3.88559	GM26887	4.66e-06	2.40544	CPEB2	0.022402	1.78132	DALRD3	0.000109	4.9246	5430403G16RIK	0.00501749	5.8843	GM44837	1.61e-19	2.04312	FBXO11	3.56e-13	2.7015	GALE	4.83e-15	1.64967	WDR18	7.65e-35	1.6758	IFITM5	6.74e-06	2.38983	BCL6	8.07e-07	1.6804	KMT2C	0.0254213	1.53403	NT5C3	0.127598	1.71263	UNC5A
665	MTBP	0.0176376	5.02068	ELAVL2	5.26e-10	3.41236	PHGDH	4.06e-05	2.19179	CYCS	6.32e-15	1.73092	BORCS5	4.79e-06	1.66621	GPALPP1	0.0227517	2.03118	NFRKB	0.000112	3.57533	MTHFSD	0.00506612	5.98318	OLFR1564	1.61e-19	2.04312	TPM4	3.64e-13	1.88904	SEPSECS	5.28e-15	1.59846	SLC35F5	8.75e-35	1.53244	TLE1	7.06e-06	2.18971	LRRC8D	1.02e-06	1.97659	TSIX	0.0254674	1.58739	VPS36	0.127902	2.33641	ARL6IP5
666	GM16982	0.0176387	5.49711	TRBV1	5.26e-10	3.26531	MPHOSPH9	4.11e-05	4.69658	IARS	6.35e-15	1.928	KCNIP3	5.31e-06	2.08795	PRPF18	0.0228992	1.7668	FASTKD1	0.000114	6.65399	CEP72	0.00514175	6.19446	GM13073	1.61e-19	1.95989	DIP2B	4.61e-13	2.41393	KCNC3	1.04e-14	2.01832	1700037H04RIK	9.61e-35	1.50951	ARHGAP27	7.15e-06	1.77734	PCF11	1.03e-06	1.72643	PNPO	0.0255691	5.07328	GNA12	0.128156	2.46719	HSF4
667	BCOR	0.018092	3.17815	MAPK10	5.26e-10	3.26404	SPATA13	4.24e-05	2.45177	ERLIN1	6.62e-15	1.89283	CLTB	5.38e-06	1.52907	MRPS7	0.0230584	1.55613	GRIN2D	0.000115	6.69289	MRPL17	0.00516402	3.20127	9230110C19RIK	1.61e-19	1.81729	MYL7	4.84e-13	4.28997	PCDH7	1.05e-14	2.71175	DPP7	1.19e-34	1.68517	CYB5R1	7.31e-06	1.80275	PFKFB4	1.05e-06	4.50858	YPEL5	0.0256387	1.54371	RND1	0.128299	10.6292	CAR5B
668	GM12758	0.0181078	4.30198	SLC26A7	5.26e-10	3.26404	LRTM2	4.4e-05	4.1197	TAF1D	7.93e-15	1.55506	E2F2	5.86e-06	1.74436	ZFP131	0.0230668	1.63796	ST14	0.000117	7.11591	EDEM3	0.00521996	3.38182	C530044C16RIK	1.61e-19	1.74963	LPP	4.92e-13	2.57754	NCAPD2	1.46e-14	1.7726	HMBS	1.38e-34	1.8076	HMGCR	7.36e-06	1.5694	DHX8	1.2e-06	1.66183	TRAPPC6A	0.0258712	1.67595	SEC14L1	0.128926	1.6491	KLRA5
669	MT-ND5	0.0182108	2.22383	RIMKLA	5.26e-10	3.06942	ELK4	4.58e-05	2.9757	PTPRF	8.31e-15	4.81867	CALCB	6.32e-06	4.64524	CLN3	0.0231007	1.93958	TRGV2	0.000117	6.98142	POLD1	0.0052892	4.71132	SKIDA1	1.61e-19	1.74963	STRBP	4.98e-13	3.14973	MTMR7	1.62e-14	1.97712	HACD3	1.62e-34	1.56076	STARD9	7.74e-06	1.555	PIRA2	1.21e-06	2.15583	FOXN2	0.0262454	1.51186	MBTPS1	0.12895	2.34293	GRB7
670	ZFP160	0.0182221	4.82356	4930412M03RIK	5.26e-10	2.99815	LRRC1	4.62e-05	4.62886	LDLR	8.46e-15	1.80289	SPINK10	6.45e-06	2.93517	CLINT1	0.0231995	2.56891	CNN2	0.000119	2.17953	RPL36A-PS1	0.00534799	2.4926	BC026762	1.61e-19	1.62192	PLEKHM2	5.6e-13	2.73199	RNASE2A	2.06e-14	2.32917	NUBP2	2.93e-34	1.54867	FUT4	7.9e-06	2.22907	9530077C05RIK	1.25e-06	4.17713	LMTK2	0.0263919	4.58765	DNAJB9	0.129152	2.29535	FBXO27
671	LMO7	0.0183061	2.62218	NHS	5.26e-10	2.87984	TBCEL	4.65e-05	3.77189	KNTC1	8.67e-15	3.1386	4930539J05RIK	6.77e-06	2.80186	BAIAP2	0.0232102	1.5516	BDH1	0.000122	6.36833	PDCD4	0.0053794	3.01983	CFAP69	1.61e-19	1.62192	DNAJB2	6.1e-13	3.49203	UNG	2.29e-14	2.05909	PAK1	3.27e-34	1.53558	NRARP	7.93e-06	2.27819	NIPSNAP2	1.26e-06	1.59884	PSTPIP1	0.0268479	1.76217	SH3D19	0.12933	15.7483	FAM185A
672	FAM98A	0.0184584	4.07556	GM16552	5.26e-10	2.82084	HSD11B1	4.74e-05	2.74565	ACADL	9.46e-15	1.8603	CD209B	7.1e-06	2.71582	KMT2D	0.0234134	1.78505	XIST	0.000122	1.8601	PITRM1	0.00541011	4.11876	FAT4	1.61e-19	1.62192	RAD51B	6.32e-13	6.09438	CTNND2	2.7e-14	1.59539	TRP53INP2	5.25e-34	1.55388	SLFN3	8.11e-06	2.41542	IGFBP6	1.26e-06	5.06563	STAT6	0.0270569	2.04617	TMCC3	0.129579	2.61675	MICAL1
673	1700019D03RIK	0.0186307	5.18552	VSTM2A	5.26e-10	2.75354	FNDC10	4.76e-05	5.20061	METTL1	1.03e-14	2.11489	SLC7A5	7.3e-06	1.81828	GET4	0.0234684	1.73138	PVRIG	0.000123	5.94896	PLK4	0.00544333	5.88423	K230010J24RIK	1.61e-19	1.62192	IRF8	6.34e-13	2.9471	CXCL1	3.64e-14	2.09723	RPF2	6.66e-34	1.6807	FAM53C	8.71e-06	1.51854	USP18	1.34e-06	1.5924	ZZZ3	0.0270862	1.52847	PRKX	0.129862	1.79409	RPL32
674	RHOBTB2	0.0189349	3.91717	AC110166.2	5.26e-10	2.69994	RRAD	4.76e-05	2.9839	ZFP398	1.07e-14	1.7746	CLEC9A	7.31e-06	2.44494	FAAP20	0.0236201	1.54824	ST6GALNAC5	0.00013	5.39591	CTDSPL	0.0054597	5.37355	LINGO1	1.61e-19	1.62192	MBTD1	8.14e-13	2.39396	MCCC2	3.76e-14	1.87822	SIRPB1A	1.66e-33	2.70705	PARP10	8.77e-06	1.59999	ZMYND11	1.35e-06	1.74842	SC5D	0.0274369	5.03595	CHD3	0.131174	1.5909	UBAC2
675	EIF2AK3	0.019716	4.25872	GM43057	5.26e-10	2.69994	GM15444	4.95e-05	3.6513	POLB	1.08e-14	1.72719	SCAF4	7.55e-06	1.50646	RAF1	0.0236468	1.88279	SCRT1	0.000134	5.0964	FAM107B	0.0054797	2.33496	PCDHB16	1.61e-19	1.62192	AC168977.1	8.23e-13	3.14236	SLC9A3R2	4.56e-14	2.40365	RUFY1	2.41e-33	1.73463	TICAM2	8.82e-06	1.97212	MED13L	1.5e-06	1.96751	BSG	0.027545	2.00397	GLRX	0.131361	2.24942	KLHL12
676	RPS27RT	0.0199098	2.74927	TACR3	5.26e-10	2.69994	PCDHGA9	4.99e-05	2.60514	MAP4K4	1.09e-14	1.66935	CD226	7.94e-06	1.59125	ANXA6	0.023823	2.68523	PDE5A	0.000135	6.20969	CYSTM1	0.00552582	5.46799	PDGFD	1.61e-19	1.62192	CCSER1	8.25e-13	7.56463	LIG1	4.88e-14	1.60087	LTC4S	3.77e-33	2.08002	GM26857	9.52e-06	3.25917	TMEM243	1.59e-06	1.66826	SMAD3	0.0275632	5.99443	SERTAD2	0.131415	1.62784	VPS13A
677	GM45902	0.02015	5.31341	AC125141.3	5.26e-10	2.33696	NSD3	5e-05	2.47918	E2F8	1.2e-14	3.03686	RFX5	8.13e-06	1.84329	JUP	0.0238242	1.65651	OSGEPL1	0.000137	6.66114	RNF26	0.00555181	5.19259	GM20005	1.61e-19	1.59728	CACNB4	9.06e-13	6.41859	GM47815	5.82e-14	2.13303	TRIAP1	3.79e-33	1.53103	FNBP4	9.94e-06	1.50963	DOT1L	1.6e-06	1.8715	EED	0.0279366	1.51631	SRRT	0.13188	1.67087	METTL26
678	SLC9A7	0.0206551	6.21935	4933407L21RIK	5.26e-10	2.28539	MBOAT1	5.21e-05	5.8824	ATPIF1	1.31e-14	1.53526	HGH1	8.19e-06	2.19639	CXCL10	0.0240876	5.03055	MT-CO3	0.000138	1.57742	PRPF19	0.00556014	3.68681	NOVA2	1.61e-19	1.59164	FYN	1.05e-12	1.99095	BRIP1	6.61e-14	2.34723	ANG	5.07e-33	2.19039	PAPD7	1.01e-05	1.73476	CYTIP	1.67e-06	2.30684	CDK18	0.0280339	10.393	HCCS	0.131912	1.5962	PTPRH
679	KIF21A	0.0213637	4.95093	GM16069	5.26e-10	2.28539	MSH2	5.28e-05	3.7507	SIRT3	1.32e-14	2.26426	TOX3	8.47e-06	2.63338	ZMYND11	0.0241394	1.95268	ATRX	0.000139	2.33579	TPX2	0.00558709	25.036	KCNJ4	1.61e-19	1.57962	BMT2	1.1e-12	2.31708	CIT	6.76e-14	1.75371	SMCR8	7.96e-33	1.62936	ATP2C1	1.02e-05	1.59058	KSR1	1.72e-06	5.19544	GM17619	0.028042	3.38658	EIF4A2	0.131924	2.24859	NMB
680	FTX	0.0214205	4.8277	CFAP157	5.26e-10	2.22654	1700008O03RIK	5.31e-05	3.26385	CDC7	1.35e-14	2.65374	PPARG	9.16e-06	1.9769	ITPK1	0.024159	1.78759	ADAMTS6	0.000145	6.17732	PRR7	0.00560791	3.41856	TRIM71	1.61e-19	1.57962	CTSH	1.22e-12	1.9056	HACD1	7.15e-14	1.67196	CD209G	1.03e-32	8.37704	MCMBP	1.09e-05	1.51266	CDC42SE1	1.77e-06	2.1177	ZBTB39	0.0281263	5.80674	BTBD1	0.1325	1.80516	FBXO17
681	PLCD3	0.0217054	2.75666	NIPAL4	5.26e-10	2.21747	EVL	5.43e-05	2.71163	TPRN	1.45e-14	2.50546	CCDC102A	9.59e-06	2.26658	EVI2	0.0244524	2.1549	UNC13D	0.000155	4.39435	RINT1	0.00560857	4.82715	CACNG6	1.61e-19	1.56665	EPSTI1	1.24e-12	5.0494	KLF8	7.27e-14	1.96427	CRYL1	1.3e-32	1.84838	PIK3R6	1.1e-05	1.74011	MARCKS	1.78e-06	1.75335	PHF10	0.0283921	1.74676	SRPK2	0.13273	1.93982	GM30054
682	ZFP932	0.0217354	4.57505	TRBV12-2	5.26e-10	2.21747	FAM183B	5.47e-05	2.50987	HPS3	1.62e-14	1.54806	CD22	9.78e-06	1.90564	PPM1B	0.0247323	1.69875	CYLD	0.000155	2.31855	PHACTR4	0.00563415	2.87068	TCAF2	1.61e-19	1.56665	HECTD2	1.3e-12	4.88255	CACNA1F	9.45e-14	1.53291	SNAPC5	1.49e-32	1.51387	NAA25	1.17e-05	1.79623	TNFAIP3	1.87e-06	2.00485	MED13	0.028526	1.69038	TLK2	0.133194	2.29175	KATNB1
683	PROSER3	0.0218994	5.32276	GM29676	5.26e-10	2.17166	2810455O05RIK	5.56e-05	5.67255	CENPE	1.66e-14	2.95174	USP2	9.91e-06	2.16412	SF3A3	0.024884	2.70746	LY6A	0.000157	1.5682	ADM	0.00571914	10.2151	MASP1	1.61e-19	11.3109	MFHAS1	1.31e-12	2.54533	ANKRD13B	1e-13	1.95352	FH1	2.23e-32	1.74712	MOCOS	1.22e-05	2.01169	HNRNPH2	1.91e-06	2.16	TCIRG1	0.0287989	1.85676	EIF2AK1	0.13352	1.60092	PLEKHF1
684	CARD11	0.0219069	4.50606	GM42921	5.26e-10	2.17166	RPL4	5.87e-05	1.80868	CPNE3	1.7e-14	1.52044	PLATR25	1.03e-05	2.08711	RASGRP4	0.0249496	2.603	MUC3A	0.00016	5.70568	CHST1	0.00584275	10.5552	GM29683	1.61e-19	11.0519	SAV1	1.33e-12	2.47994	KIF15	1.32e-13	2.14385	VILL	3.51e-32	1.70533	GM16316	1.27e-05	2.16881	RNF169	1.96e-06	1.50808	D17WSU92E	0.0289889	1.72171	GM26569	0.133796	15.5591	SGCE
685	2700038G22RIK	0.0220355	5.79517	GM13256	5.26e-10	2.16003	APOL7E	6.03e-05	5.62634	RBL1	2.21e-14	1.9083	CRIP2	1.06e-05	2.56293	PLA2G4A	0.0250394	1.78741	CBX3	0.000162	2.38886	GATAD2B	0.00584858	1.98101	TAF7L	1.61e-19	6.78545	TRIOBP	1.64e-12	3.26285	CDCA7	1.59e-13	1.79592	ARMCX3	5.8e-32	1.57584	MOSPD3	1.29e-05	1.62822	GM43672	2.08e-06	5.68081	MAU2	0.0292564	1.74697	CMAS	0.133832	1.63556	OGT
686	1700020L24RIK	0.0221175	5.18389	GM16158	5.26e-10	1.99048	GM20692	6.65e-05	3.55431	ABHD17B	2.39e-14	1.80311	H2-KE6	1.13e-05	1.76269	ST3GAL4	0.0251009	2.09605	SHMT1	0.000162	7.23865	4930481A15RIK	0.00589088	4.56681	EMX2OS	1.61e-19	6.19367	TSPAN13	1.65e-12	1.97928	CENPE	1.63e-13	2.78041	FEZ2	6.73e-32	1.54817	FAM43A	1.34e-05	1.87554	AP4S1	2.09e-06	1.69363	VAPA	0.0292609	1.82473	CLK4	0.134149	2.33952	NBEAL2
687	CHD1L	0.0229833	4.99233	RERG	5.26e-10	1.99048	SLA2	6.88e-05	4.25444	RYR1	2.42e-14	2.42592	SLC35C1	1.22e-05	1.61177	TMEM128	0.0251203	2.25747	SHISA5	0.000165	2.16062	ACTR8	0.00591199	3.20879	SYNM	1.61e-19	5.40774	SPECC1	1.68e-12	3.93648	IL31RA	1.66e-13	2.45605	ZFP385A	9.91e-32	1.74439	VILL	1.52e-05	2.05825	SIK3	2.19e-06	1.61296	GM26649	0.0292694	7.53753	MTCP1	0.134501	12.8897	MTMR1
688	1700099I09RIK	0.0230338	7.22064	ABHD16B	5.26e-10	1.92589	ZFP53	6.96e-05	4.12632	B230354K17RIK	2.69e-14	2.24515	EEF1AKMT4	1.26e-05	2.44636	DDX19A	0.0251252	1.60546	CNBP	0.000166	1.99661	BCKDHA	0.00592336	3.62197	PCOLCE2	1.61e-19	5.36198	PLA2G16	1.79e-12	3.76675	C330027C09RIK	1.95e-13	2.00816	DUSP18	9.96e-32	1.93679	ID3	1.53e-05	1.82996	CKAP4	2.26e-06	1.86323	RHOD	0.0292742	8.47679	GPR107	0.135111	1.65922	KIF13B
689	VPS13A	0.023357	3.21885	D430019H16RIK	5.26e-10	3.55692	PCMTD2	7.09e-05	3.63329	CHML	2.73e-14	2.15191	4930556J02RIK	1.27e-05	1.80062	PIGX	0.0251286	1.77435	IL11	0.000168	4.69588	MLST8	0.00601159	5.4838	6030419C18RIK	1.61e-19	5.18286	GM19656	1.83e-12	1.94532	ADGRL3	2.2e-13	2.62207	PIK3AP1	1.23e-31	2.03611	HAAO	1.55e-05	2.09188	IRAK3	2.28e-06	1.54134	DIAPH1	0.0293156	1.69861	MPLKIP	0.135121	1.75613	TTC14
690	4930539J05RIK	0.0238702	5.04036	GM29113	5.26e-10	3.55692	GM26734	7.33e-05	4.07471	PRSS30	2.73e-14	3.3717	RAB10OS	1.28e-05	1.50137	AHR	0.0252291	1.84871	FOXO1	0.00017	3.37145	HPGDS	0.00603614	5.60269	SH3RF3	1.61e-19	3.19897	H1FX	1.95e-12	3.89067	ZBTB46	2.3e-13	1.62052	CRAT	1.59e-31	1.70464	MYO1C	1.56e-05	1.50382	NOTCH2	2.29e-06	2.07228	CDC34	0.0293354	1.74602	PNPLA7	0.135736	4.46254	SRRM2
691	PITPNM2	0.0242126	4.31121	PLA2G16	5.67e-10	3.85019	TOP2B	7.8e-05	3.10181	PRKAB2	2.82e-14	1.90403	SULT1A1	1.34e-05	2.53373	SENP1	0.0252567	1.5607	TGFBR2	0.00017	2.72518	PHF14	0.00607137	2.91014	THSD7A	1.61e-19	3.08546	TOX3	1.98e-12	4.50279	2003-03-01	2.46e-13	1.92319	USB1	2.77e-31	1.57654	NLRC5	1.57e-05	1.58943	CCNJL	2.36e-06	2.6985	MAP7D1	0.0294387	1.84977	TBPL1	0.135814	1.62637	NCAPD3
692	CDKL3	0.0243732	5.23139	AKAP12	5.75e-10	6.42691	XNDC1	8.3e-05	5.27702	RND3	2.9e-14	1.78988	NXPH3	1.34e-05	1.72521	HMBOX1	0.0254117	1.65973	RPS15	0.000172	1.53165	NUDCD1	0.00616624	4.50525	GM31107	1.61e-19	2.75509	ALKBH6	2.05e-12	3.60291	ARL6	2.62e-13	2.13954	ALDH16A1	3.12e-31	1.58425	AC154646.1	1.57e-05	2.35217	5330439M10RIK	2.36e-06	3.19721	CLCN3	0.0295904	1.76117	PPTC7	0.135912	1.66137	LPCAT4
693	PARD3B	0.0244131	5.53015	A430078G23RIK	5.79e-10	4.47733	ICAM2	8.55e-05	4.24424	CLTB	2.97e-14	1.79192	DYRK3	1.36e-05	2.89081	COPG2	0.0254266	1.73971	S100A13	0.000173	2.66622	GM10036	0.00617552	2.76309	MAPT	1.61e-19	2.47221	GM26669	2.07e-12	3.53428	EEF1AKMT4	2.67e-13	1.71694	HPGDS	3.66e-31	1.69674	TNFRSF8	1.59e-05	2.78186	CES1D	2.36e-06	2.45934	NBR1	0.0296402	4.50551	SLC8B1	0.135959	1.72766	RACGAP1
694	CHD2	0.0246481	3.25382	MT-ND2	5.97e-10	1.6592	SACS	8.84e-05	3.76836	CYSTM1	3.08e-14	2.46106	GM4787	1.41e-05	2.93049	RGS14	0.0254892	1.66672	RNF225	0.000174	5.45129	PREP	0.00620352	4.41729	4930477E14RIK	1.61e-19	2.18407	GPCPD1	2.17e-12	2.1756	DIP2C	3.21e-13	1.56119	NUBP1	5.08e-31	1.63475	MRPL1	1.63e-05	1.84013	1700003I16RIK	2.36e-06	2.82425	ARNT	0.0298284	1.56518	BAG6	0.135974	1.89958	SH2B1
695	EMC1	0.0251012	1.50873	PARD6G	6.35e-10	6.18416	CALCA	9.12e-05	2.68734	MALT1	3.66e-14	1.92659	GM12319	1.42e-05	1.52464	SAE1	0.025794	1.52626	CABIN1	0.000174	4.21463	MRPS35	0.00620493	3.59231	CASKIN1	1.61e-19	2.18407	PAXBP1	2.2e-12	2.36572	ACY1	3.33e-13	1.99202	SETDB2	5.36e-31	1.63969	TRIM16	1.83e-05	2.464	GM32468	2.36e-06	2.69154	PTS	0.0300712	3.42806	COPS5	0.136689	1.66615	TSHZ1
696	ZFP579	0.0251959	6.2776	PLCXD1	6.53e-10	7.57202	ARHGAP45	9.24e-05	2.73035	EFCAB11	3.85e-14	3.49006	G530012D18RIK	1.43e-05	1.81803	GTPBP2	0.02583	1.61429	PMS2	0.000176	5.35991	GFOD1	0.00622543	2.7023	CLDN18	1.61e-19	2.18407	CABP4	2.72e-12	3.95354	SHB	4.94e-13	1.58438	TFRC	6.4e-31	1.51672	ARMC3	1.98e-05	1.74892	PLIN5	2.37e-06	3.02922	NCBP1	0.0300963	1.72987	TBC1D23	0.136741	2.09768	SPINT2
697	SERPINI1	0.0256042	6.11252	SLC4A7	6.84e-10	4.08229	TCF12	9.47e-05	2.82535	STARD4	4.11e-14	1.99785	ELOVL6	1.46e-05	1.7256	CDK11B	0.0260922	2.59714	ARHGAP27	0.000188	4.32844	BCAR3	0.00623519	4.16521	CNKSR1	1.61e-19	2.18407	UBE2L6	2.73e-12	3.80219	RANGRF	5.1e-13	1.68825	EEF1AKMT1	9.36e-31	1.74296	SLC5A11	2.12e-05	3.38208	TRIM9	2.37e-06	2.82048	DHRS9	0.0301765	2.84216	TTC1	0.137456	1.94811	VOPP1
698	ZC3H7B	0.0256519	4.04931	SFN	7.02e-10	5.0092	DNAJC9	9.67e-05	3.5218	NUAK2	4.14e-14	1.53406	PRPS1	1.46e-05	1.55606	SMARCD2	0.0261097	2.72297	PURB	0.000188	1.96887	JMJD4	0.00624183	6.34663	GM26594	1.61e-19	2.18407	CLPTM1	2.88e-12	2.35051	CENPM	5.56e-13	2.29008	CYP27A1	9.58e-31	1.95731	FABP4	2.37e-05	2.26238	TIGD4	2.37e-06	2.86321	GM15420	0.0302444	8.83532	LPIN2	0.138565	1.84307	STK32C
699	RTL6	0.0257216	4.38221	SUSD2	7.26e-10	9.18881	ZFP874B	9.85e-05	4.62523	LEFTY1	4.15e-14	4.11792	SLC25A35	1.46e-05	2.61483	RAB3GAP1	0.026223	1.61652	RIF1	0.000188	3.25097	ACBD4	0.00627853	5.85923	GM47101	1.61e-19	2.18407	DDX6	2.98e-12	1.8951	TRP53RKA	5.9e-13	1.59567	CASP1	1.32e-30	1.55336	NAPG	2.52e-05	1.542	GLIPR1L3	2.4e-06	2.75625	GM45187	0.030391	6.05071	UBN2	0.138746	2.12723	ARID5A
700	CFAP97	0.0257323	3.59105	TNFSF10	7.5e-10	5.43071	GPM6B	0.000101	8.66722	SLC24A4	4.51e-14	3.02917	KPNA6	1.53e-05	1.62081	IL1RN	0.0262444	4.04006	DDIT4	0.00019	3.75692	PALB2	0.00636079	6.05908	MORC2B	1.61e-19	2.18407	CADM3	3.42e-12	6.32097	DUSP23	5.91e-13	1.74315	STOML1	2.91e-30	1.86785	GM4117	2.58e-05	2.9267	GM47708	2.4e-06	2.68084	TBC1D15	0.0305628	4.62219	TUFM	0.138795	1.96735	TRIM26
701	FAM107B	0.0262298	2.22122	MBNL3	7.95e-10	4.64642	TRPM6	0.000102	2.78417	6530409C15RIK	4.53e-14	4.80022	HIST1H1T	1.63e-05	1.62477	KLF3	0.0262696	2.20014	COBLL1	0.00019	4.36052	BEX3	0.00642424	3.68394	VMN1R58	1.61e-19	2.18407	WNT11	3.43e-12	3.32177	CRELD1	7.22e-13	1.57452	SFXN2	3.36e-30	1.56161	TGFBR3	2.58e-05	2.47183	STFA3	2.52e-06	5.40304	TPI1	0.0309479	2.71578	CCDC88C	0.138908	1.56776	UST
702	LRBA	0.0262997	3.80696	TAPBPL	8.18e-10	4.01747	XLR4A	0.000111	5.54371	FCRLA	5.18e-14	1.86735	SNRPA	1.69e-05	1.55726	ARFGEF1	0.0264534	2.77217	GM9889	0.000197	5.73135	TESPA1	0.00643865	2.88596	FAM46D	1.61e-19	2.03996	PBXIP1	3.52e-12	2.18434	TPX2	7.3e-13	2.18817	CD300LG	4.82e-30	1.99713	IFIT3	2.58e-05	1.69201	NOD1	2.65e-06	4.83385	CHAF1B	0.0311603	7.03146	DTWD2	0.139827	11.3178	VEZF1
703	CPT2	0.0263157	4.77187	DNMBP	9.24e-10	5.15476	KMT2A	0.000115	3.22134	KNSTRN	5.25e-14	3.01435	GM12166	1.7e-05	2.02549	POLE4	0.0264846	2.01998	SEC22C	0.000197	5.52678	CAMKK1	0.00657078	4.76328	GM12681	1.61e-19	2.03996	NMRK1	3.73e-12	3.87396	RGS11	7.32e-13	1.74227	ZEB2OS	6.8e-30	1.53627	ISOC1	2.65e-05	1.89925	MED12L	2.68e-06	5.9582	CCM2	0.0324453	1.57714	SRSF2	0.14031	2.02079	EHD3
704	GM45733	0.0268574	6.2414	TRIM59	9.29e-10	3.79121	6430550D23RIK	0.000116	3.81587	EEF1E1	5.93e-14	1.76447	WDR3	1.71e-05	1.63978	CATIP	0.0265478	11.9161	RPS13	0.000199	1.65412	KIFC1	0.00663078	6.10789	NALCN	1.61e-19	2.03996	TAPBPL	3.91e-12	2.86402	DHFR	1.33e-12	1.67369	TMEM141	7.35e-30	1.73901	BC147527	2.74e-05	1.97936	CARD10	2.68e-06	7.23024	NSUN6	0.0326872	5.82679	SPEN	0.140567	1.51636	NR4A3
705	ELF1	0.027316	2.35651	FAM78A	1.05e-09	3.97798	TGIF2	0.000118	3.76329	RFC5	6.06e-14	2.61011	MPRIP	1.74e-05	1.62567	SLC25A45	0.0268043	1.5211	WDR38	0.000201	7.8123	STT3B	0.00674598	3.22856	SCARA3	1.61e-19	2.03996	ZFP819	4.09e-12	2.25111	NAP1L2	1.4e-12	1.93572	APBA1	7.45e-30	1.77025	ARHGAP23	2.76e-05	1.91807	JAM3	2.85e-06	3.31308	TET2	0.0327248	1.7947	VPS16	0.141056	1.85773	GM20234
706	DMAC2	0.0273888	4.5168	2810455O05RIK	1.18e-09	6.709	AC125141.1	0.00012	4.18649	CDKN2C	6.38e-14	2.36262	MRTO4	1.75e-05	1.71952	SYNRG	0.0272442	2.03684	PPP1CC	0.000206	3.03772	2410004B18RIK	0.00679784	4.38966	SPEER3	1.61e-19	2.03996	BCL9	4.35e-12	3.91325	TPK1	1.42e-12	1.66381	HSPBP1	1.74e-29	1.56353	THAP11	2.77e-05	1.93262	TIRAP	2.88e-06	5.14001	COL15A1	0.0330084	5.9538	GPS2	0.141339	1.54254	NCK1
707	GM44777	0.0277492	4.05478	PRR7	1.21e-09	4.12414	MCTP2	0.000124	2.65283	SV2B	6.49e-14	4.25694	LTV1	1.89e-05	1.50052	ERLIN2	0.0273068	1.74548	NCK2	0.000207	4.23808	MTCP1	0.00687683	6.43602	FA2H	1.61e-19	1.89336	TNFSF15	4.43e-12	9.32497	HEMK1	1.44e-12	1.72562	FABP3	2.18e-29	3.09856	LMO1	2.78e-05	2.13629	STK4	2.9e-06	1.90449	RNMT	0.0330715	1.80322	KDM5C	0.141722	2.67436	DENND1B
708	MTSS1	0.0278566	2.04791	SACS	1.47e-09	3.87602	CLSTN3	0.000124	3.76955	SIGMAR1	6.61e-14	1.91519	ARL3	2.01e-05	1.55807	CELF2	0.0273436	2.10134	PCED1B	0.000208	4.06512	IKZF5	0.00698138	2.52448	GM37876	1.61e-19	1.89336	ETNK1	4.58e-12	2.41989	MYRF	1.46e-12	2.41218	GM47242	2.3e-29	3.20492	AY036118	2.82e-05	1.58748	COMTD1	2.93e-06	1.5717	ACOXL	0.0332029	6.52642	PDLIM5	0.141811	2.13304	UNC119B
709	KCNB1	0.0279082	5.30718	SYNGR3	1.48e-09	4.21055	CASC4	0.00013	4.76383	MYBL2	6.69e-14	2.97962	RECQL5	2.01e-05	1.90508	SPECC1	0.0274012	1.72755	PHGDH	0.000212	2.48203	BZW2	0.0070536	3.20833	ARHGEF19	1.61e-19	1.81769	GPR137B	5.39e-12	2.40628	TBC1D16	1.49e-12	1.75862	MYO7A	3.52e-29	1.74462	RASA4	2.9e-05	1.51703	BICRAL	3.23e-06	1.58764	AMMECR1L	0.0335163	1.5576	FAM102B	0.142016	2.40398	UBE2H
710	TERF2	0.0280145	4.00744	PPP1R12A	1.77e-09	2.57741	GPRC5B	0.000133	5.32724	HIGD2A	7.17e-14	1.5091	RRP12	2.03e-05	2.0113	ITGA4	0.0275474	1.92092	SMS	0.00022	3.82078	FAM3A	0.00710443	3.60808	C2CD4C	1.61e-19	1.81769	CALM1	6.13e-12	2.76417	DLGAP5	1.77e-12	1.72714	LYZ1	3.85e-29	1.58471	NCOR2	2.93e-05	1.82755	TMCC1	3.27e-06	3.28612	TNFAIP6	0.033583	3.9522	FICD	0.143511	8.51834	RPL22L1
711	PLCXD2	0.0289961	3.58795	SPATA13	1.83e-09	2.45228	HENMT1	0.000133	4.75344	CHL1	7.18e-14	3.75262	MSMO1	2.1e-05	2.31603	KIF2A	0.027606	1.60775	SUN2	0.000223	2.22633	ADCK1	0.00711388	4.60514	GM5878	1.61e-19	1.81769	KHNYN	6.15e-12	2.3683	RRM2	1.87e-12	1.97803	GM13212	3.91e-29	1.5794	CDS1	2.93e-05	2.03431	SOS2	3.4e-06	1.63277	TPD52	0.0336762	1.60215	MAN2A2	0.143675	2.2978	GM45620
712	DOCK9	0.0290054	3.29503	ITGA7	1.87e-09	5.33239	UBE2CBP	0.000146	4.98847	CLSPN	7.36e-14	2.83642	KLF16	2.13e-05	1.71759	SMG7	0.02767	1.82146	RGMA	0.000224	6.18249	ARHGAP27OS3	0.00725769	5.92222	DLGAP1	1.61e-19	1.78994	PHF11B	6.16e-12	2.79055	GM13166	1.88e-12	1.99771	CTNS	8.33e-29	1.61175	SGSH	3.08e-05	1.7571	GM568	3.43e-06	6.24975	TBC1D10B	0.0337142	1.72013	KCNJ2	0.143724	7.51236	NANOS3
713	BIK	0.0291154	2.84974	TRIM56	2.06e-09	3.49035	EPAS1	0.000147	5.92817	IGSF8	7.46e-14	1.97718	TAX1BP3	2.21e-05	1.56725	ARL6IP6	0.0279931	3.24895	CTCF	0.000228	2.5759	N4BP2L2	0.00726401	2.06288	DYSF	1.61e-19	1.75188	TMEM63B	6.41e-12	2.89834	GM47507	2.75e-12	1.79615	TRIM21	1.19e-28	1.66441	MT-ATP8	3.38e-05	1.54121	PPP1R18	3.55e-06	2.04541	GGNBP2	0.0339711	1.75824	SMG5	0.143959	1.8532	GM45353
714	GM10273	0.0291884	7.14973	INPP1	2.74e-09	3.2996	RABGAP1L	0.000152	3.46379	ATIC	7.49e-14	1.68247	KLK8	2.24e-05	2.3472	USP1	0.028139	1.82338	PXDC1	0.000231	6.25186	NCK2	0.00732524	3.9519	GM32849	1.61e-19	1.75188	NREP	6.57e-12	7.89641	APLP1	2.95e-12	1.949	ESPL1	1.59e-28	1.69903	TNFSF13B	3.6e-05	1.74354	BCL3	3.77e-06	1.77891	RARA	0.0341746	1.75331	BCAS2	0.144064	2.73363	LPPOS
715	CRKL	0.0292972	3.45618	PHF1	3.21e-09	2.97815	GM10827	0.000152	4.21106	LSM7	7.87e-14	1.69405	DNAJC16	2.38e-05	1.65089	SRP54A	0.0288963	1.69849	ZFP54	0.000232	7.31221	KYNU	0.00732856	9.66957	GM49380	1.61e-19	1.75188	GM12679	6.63e-12	3.85635	FADS1	3.53e-12	1.63224	GM11772	1.8e-28	2.19701	ZFP541	3.65e-05	2.05063	TMUB2	3.89e-06	1.57459	PPME1	0.0342936	1.50779	HBP1	0.144113	2.15159	FIBCD1
716	CLASP1	0.029302	3.64343	ABCB1A	3.24e-09	5.61927	SPICE1	0.000153	4.55493	XRCC6	8.16e-14	2.3641	GM26771	2.49e-05	1.52374	ZFP97	0.0289388	11.3218	VCPKMT	0.00024	4.93971	NFATC2IP	0.00734582	4.94369	GNG4	1.61e-19	1.75188	GM15228	6.73e-12	5.0291	1700006J14RIK	3.59e-12	2.29248	TGTP2	2.97e-28	2.96361	SLC15A2	3.97e-05	1.81791	MRPL10	3.93e-06	1.58887	BAG6	0.0344843	1.79802	CC2D1B	0.144202	1.8681	GM19590
717	ARHGAP15	0.0296493	2.57487	GM39323	3.33e-09	2.84224	RCN1	0.000155	4.12429	TAX1BP3	8.74e-14	1.86858	FUT7	2.51e-05	2.26315	ETHE1	0.0290344	1.56659	IL1RL1	0.00024	6.2844	TOB2	0.00740465	1.73925	2810049E08RIK	1.61e-19	1.73879	ATP8B3	7.9e-12	2.20108	GM4349	3.61e-12	1.79361	GAB3	3.99e-28	1.65482	SPOCD1	4.3e-05	1.74046	XPR1	3.96e-06	1.9738	FNDC3A	0.0345178	2.64806	CUL5	0.145138	1.64489	4930486L24RIK
718	PSMD11	0.0297035	1.53422	GM16033	3.39e-09	4.46324	CYP2S1	0.000155	7.06044	RAB11FIP4	9.29e-14	1.52105	CPN1	2.52e-05	2.3632	ECH1	0.0291495	1.59172	FCHSD2	0.000241	3.27083	MRPL12	0.0074213	2.60268	EFNA3	1.61e-19	1.73879	GDI1	8.1e-12	2.08081	ABLIM2	4.31e-12	1.89146	GPAA1	6.68e-28	1.51555	RPL3L	4.34e-05	2.10663	ST3GAL4	4.48e-06	2.05234	INPP4A	0.034911	1.52418	GARS	0.146199	1.92825	IL20RA
719	LIMK2	0.0297103	3.85242	GM37294	3.47e-09	5.05885	ATP8A2	0.000158	3.89186	PTGER4	9.46e-14	1.68487	SOGA1	2.58e-05	1.9142	FBXL20	0.0293062	1.51452	SKA2	0.000245	5.2149	LEMD3	0.00745674	2.78452	GM3764	1.61e-19	1.73879	KDM6A	8.35e-12	2.55528	HIRIP3	4.74e-12	1.57408	SLC39A10	7.05e-28	1.50797	GSDMD	4.52e-05	1.50291	DACH1	4.75e-06	3.70999	JMJD1C	0.0350349	1.98706	OSTM1	0.146681	1.67475	KLRA10
720	PLPP3	0.0300495	3.27868	GPX7	3.53e-09	5.44053	EPC1	0.00016	3.25103	RPS6KA1	9.57e-14	1.53423	HIST3H2BA	2.74e-05	2.63065	METTL23	0.029396	1.82987	CHPF	0.000253	5.26769	EGR3	0.00752003	3.58724	FAM131C	1.61e-19	1.61029	GM38604	9.43e-12	2.35912	1700048O20RIK	5.1e-12	2.01897	MRPL16	9.23e-28	1.56421	KPNA2	4.76e-05	2.43482	AVL9	4.94e-06	1.55891	YTHDC1	0.0351428	1.72828	DIABLO	0.147205	1.78001	GM4208
721	ZFP472	0.0301606	4.89595	GRAMD1A	3.6e-09	2.73571	LDB1	0.000169	3.39482	FOXM1	1.03e-13	3.46312	OLFR1152	2.82e-05	1.6519	ESRRA	0.029482	1.86239	PGBD1	0.00026	6.43483	HASPIN	0.00758471	6.54894	GM29630	1.61e-19	1.61029	ADAM19	1.01e-11	3.30296	MRPS22	5.16e-12	1.50782	APLNR	2.28e-27	4.3354	HAVCR2	4.78e-05	1.74133	FAM129A	4.97e-06	2.01011	LHFPL2	0.0357258	3.03431	USP4	0.147389	1.96305	COL19A1
722	CBX6	0.0304268	3.77924	SARDH	3.72e-09	5.48427	RWDD3	0.000169	4.13064	DYNLL2	1.03e-13	1.73275	GPR18	2.9e-05	1.92916	FRG1	0.0295501	2.1962	CSF2	0.000263	7.06843	UNC45A	0.00759761	2.79131	SHROOM2	1.61e-19	1.61029	MRPL38	1.04e-11	3.3292	CXCL14	5.65e-12	2.50853	RIPK3	2.36e-27	1.74822	FAM234A	4.9e-05	1.64731	TMEM91	5.21e-06	6.28683	IMP4	0.0358813	1.61628	SOCS4	0.147645	2.2195	MBNL3
723	EGLN2	0.0305659	3.40213	MAML2	3.74e-09	5.34336	STYXL1	0.000172	2.73405	DHFR	1.05e-13	2.15921	PPARD	2.99e-05	1.61296	MINDY1	0.0297134	1.71235	UBA7	0.000266	3.05692	LNPK	0.00759962	2.61361	TM4SF4	1.61e-19	1.61029	ARHGEF26	1.1e-11	3.36916	PPP1R3E	6.43e-12	1.66735	FAM234A	2.55e-27	1.52322	GBP2	5.15e-05	1.73117	PILRB2	5.23e-06	4.54482	DDIT4	0.0359262	4.15302	TAF4	0.148563	1.66028	SEMA6A
724	CD180	0.0306034	2.97293	HS3ST3B1	4.21e-09	5.03166	3930402G23RIK	0.000174	5.44005	MFNG	1.17e-13	2.19301	MINK1	3.21e-05	1.74439	ZMPSTE24	0.0298657	1.65793	RHOH	0.000275	2.70461	NOC4L	0.00760213	3.34806	CYP46A1	1.61e-19	1.5996	AOC1	1.18e-11	3.48423	ADRB1	7.04e-12	1.7745	GFER	4.86e-27	1.54873	MST1R	5.29e-05	2.24425	HMCES	5.28e-06	4.76617	LPIN2	0.0361899	2.86111	GRPEL1	0.14858	1.80097	GM13594
725	MTF2	0.0307012	3.33468	NBEAL2	4.52e-09	2.67986	HOXA3	0.000177	3.55606	E2F2	1.19e-13	1.65499	CALHM2	3.31e-05	1.58321	LENG8	0.030104	1.94371	CD8B1	0.000276	5.02483	POLR2E	0.00764886	2.39291	LIN28B	1.61e-19	1.5996	ST6GALNAC6	1.23e-11	2.82537	FCRLB	7.44e-12	1.81626	DDX28	6.16e-27	1.68637	GM45799	5.34e-05	1.97294	ARHGAP15	5.36e-06	1.6557	MYO9B	0.0366137	1.88164	NOCT	0.148813	1.8088	TIA1
726	MANEA	0.0308266	3.86717	CCR3	4.58e-09	2.22897	PRKCZ	0.000178	4.4414	HAP1	1.21e-13	4.1406	GM16486	3.5e-05	2.56559	CDK19	0.0301794	2.14616	GM29675	0.00028	5.0247	RGS12	0.00771309	13.3635	GM43517	1.61e-19	1.56634	STKLD1	1.26e-11	2.77354	NUF2	8.13e-12	2.4366	MAN2B2	1.7e-26	1.78548	SIAH2	5.56e-05	1.64744	EIF1	5.76e-06	1.87776	A530099J19RIK	0.0369664	7.82756	TIPRL	0.148991	2.07314	GSE1
727	SUGCT	0.0316338	4.5305	NUDT12	4.58e-09	5.74673	GM37756	0.000179	3.84052	CAMKK1	1.26e-13	2.1036	OPN3	3.9e-05	2.50648	FRY	0.0302652	1.82372	RAMP1	0.000281	3.76031	ST6GALNAC3	0.00782575	5.98716	PRLR	1.61e-19	13.8492	RELT	1.3e-11	2.30005	TRIM2	8.2e-12	2.0175	MPV17L2	1.8e-26	1.60717	ATG9A	5.74e-05	1.51198	GM39121	5.77e-06	5.66888	ZNHIT1	0.03714	1.81512	ANKHD1	0.149175	1.74098	SSBP2
728	RPA2	0.0316383	3.63657	TTC28	4.69e-09	5.42201	1300017J02RIK	0.000185	2.8412	SCAP	1.28e-13	1.8185	TRIML2	3.99e-05	1.51858	ARHGEF1	0.0304034	2.60521	HDHD5	0.000286	5.16257	LSM5	0.00790553	2.62217	SMIM22	1.61e-19	13.8492	ZDHHC3	1.38e-11	2.53291	E2F8	8.89e-12	1.68222	TICAM2	2.21e-26	1.58923	NRG1	5.91e-05	2.65451	CKLF	5.95e-06	1.76526	EGLN1	0.0371644	2.04286	XCR1	0.149322	4.2603	CD37
729	IFNLR1	0.0318706	3.30621	IZUMO4	4.87e-09	4.81695	MT-ND3	0.000188	1.83695	KIF22	1.28e-13	3.54647	1810019N24RIK	4.07e-05	2.2738	ARAP1	0.0305039	2.47613	UQCRH	0.000286	1.82191	SLC25A23	0.00790842	4.92247	TSPAN1	1.61e-19	13.8492	GPR4	1.46e-11	6.96716	CREG2	1.07e-11	1.50831	MED16	2.29e-26	1.56903	GM16587	6.18e-05	2.02396	TEX15	6e-06	3.1951	RALGAPA1	0.0373658	1.93755	NPEPPS	0.149743	5.16118	DNAJC1
730	GM21781	0.0321674	5.02182	SCRT1	5.19e-09	5.42411	ARHGDIG	0.000191	3.39835	BRIP1	1.31e-13	3.16046	GM4316	4.53e-05	2.40803	MAX	0.0307421	2.15521	AMHR2	0.000288	4.75193	USP11	0.00791111	7.75831	ENO4	1.61e-19	2.36463	GM21388	1.47e-11	2.33299	KLK1B11	1.24e-11	2.27682	PHKA2	5.36e-26	1.57833	GPRC5A	6.34e-05	2.59708	FFAR2	6.01e-06	5.43322	AHCYL1	0.0379847	2.59956	EDEM2	0.150389	1.63196	DZANK1
731	TMEM123	0.0326883	2.11261	LBR	5.26e-09	2.25656	REV3L	0.000196	3.77457	ZFP282	1.38e-13	2.27394	EIF2D	5.16e-05	1.67935	BTAF1	0.0307602	1.50656	SLC25A24	0.00029	2.9116	ZBTB20	0.00791585	4.94341	GM47547	1.61e-19	1.83334	ITGB1	1.74e-11	1.86794	GEMIN6	1.29e-11	1.57636	SORBS3	1.11e-25	3.0956	IL31RA	7.11e-05	3.18203	SRPK2	6.35e-06	1.76319	PPP2R2D	0.038157	4.40375	BEND4	0.150454	8.10706	SDR39U1
732	ZFP599	0.0329348	4.77639	SPDYA	5.46e-09	4.17915	RPL34	0.0002	1.50697	ILDR1	1.39e-13	2.72378	HACD1	5.33e-05	2.43312	TEAD1	0.0307826	8.21999	NT5C3B	0.000294	5.12224	RPL22L1	0.00801905	2.28724	ZFP385B	1.61e-19	1.83334	MARF1	1.8e-11	2.27336	NUDT8	1.41e-11	1.63736	FAM110B	1.29e-25	2.396	1700041G16RIK	7.2e-05	2.25801	LTB4R1	6.37e-06	1.76702	SEMA4D	0.0381855	3.50445	HIST1H2AE	0.150492	8.66421	CDH24
733	SLC1A5	0.0330827	3.90572	DCAF15	5.72e-09	3.38711	EXOC3L	0.000201	3.63525	STK38L	1.59e-13	2.53955	ST3GAL2	5.36e-05	1.86693	STAC3	0.0308453	11.9892	DGKE	0.000302	5.30856	3110062M04RIK	0.00803554	5.00107	DCLK2	1.63e-19	3.29389	PLEKHA1	1.82e-11	2.96395	GINS2	2.76e-11	1.7193	KANK2	2.78e-25	2.63903	SLFN9	7.23e-05	1.80463	A530013C23RIK	6.42e-06	5.80873	CPEB4	0.038188	6.65817	FBXL14	0.151168	2.59971	TMEM198
734	9930104L06RIK	0.0331239	5.54795	GM37637	7.21e-09	3.20254	GM26867	0.000203	2.61354	ENAH	1.59e-13	2.92287	VMN2R26	5.41e-05	1.98033	SMC4	0.0311193	1.80837	CHIC1	0.000303	6.67143	POLR1C	0.00807968	2.74768	BBS7	1.88e-19	6.71184	G730013B05RIK	1.87e-11	2.44044	LRRC49	2.83e-11	1.71675	MCOLN2	3.3e-25	1.97334	GBP5	7.31e-05	1.85102	ZFP407	6.49e-06	1.73682	GM28068	0.0383523	4.65617	SETD1B	0.151169	2.05689	FAM174B
735	RETREG1	0.033365	2.60133	NEU3	7.29e-09	6.17807	TBC1D22B	0.000207	3.76824	AGPAT4	1.8e-13	1.5731	HMGCS1	5.42e-05	1.89084	GMPS	0.0314217	1.56745	CEP152	0.00031	6.05327	DNAJC7	0.00813778	4.03271	LAMC1	2.11e-19	6.17492	INO80D	1.88e-11	1.85668	CCDC122	3.03e-11	1.54773	FOXRED1	5.02e-25	1.61202	ABCA4	7.32e-05	1.60926	PILRB1	6.78e-06	4.48092	ITFG1	0.0385266	1.5609	CYB5RL	0.151323	14.0107	AR
736	GM15834	0.0340578	5.34873	NPAS2	7.42e-09	3.68761	GALNT12	0.000208	3.79526	MOB3A	2.18e-13	1.51408	LMF1	5.74e-05	1.78997	ARPC2	0.0317731	2.02032	IGTP	0.000311	3.36846	DNAJC21	0.00821507	2.35935	FRK	2.12e-19	5.00415	ARF4	1.89e-11	2.23228	THOP1	3.16e-11	1.64245	TMEM214	7.72e-25	1.54865	HIVEP3	7.46e-05	1.62277	MGEA5	7.03e-06	1.9518	PCYT1A	0.0387799	1.8198	SAT1	0.152913	2.63981	PANX1
737	RHNO1	0.0341402	4.03388	RCSD1	7.57e-09	2.66215	GM17201	0.000209	2.79625	CD83	2.2e-13	1.6129	MEAF6	5.74e-05	1.54931	YRDC	0.0317958	1.51239	MATN2	0.000315	8.02455	MT-ND2	0.00832675	3.1348	RACK1	2.24e-19	3.7652	ALPK2	1.98e-11	5.45405	PROSER2	3.58e-11	1.88855	GUCA1A	1.35e-24	1.71778	MVD	7.49e-05	1.79469	NARF	7.14e-06	1.72064	MBTD1	0.038951	2.00442	FBXL2	0.153117	6.27329	FASN
738	8030462N17RIK	0.0349898	4.17131	PHF21B	8.01e-09	8.21058	ATM	0.000209	4.30903	ALMS1	2.28e-13	2.87029	TUSC1	5.78e-05	1.55581	PLAA	0.0318179	2.27806	CHRNE	0.000325	6.45604	DCTN6	0.00834282	3.15815	NRADD	2.4e-19	9.70425	ARHGAP5	2.11e-11	2.25394	KLHL3	3.86e-11	1.60039	ARHGAP19	1.88e-24	2.25575	SLC25A12	7.96e-05	1.54261	SNX14	7.16e-06	1.60821	LMBRD1	0.0391348	1.98693	CTSO	0.153653	1.83968	RIF1
739	LNX2	0.0355194	5.51614	RHOH	8.3e-09	3.09808	GM26692	0.000214	3.14478	HEATR5A	2.33e-13	1.81593	SLC25A13	5.86e-05	1.88774	SLC7A1	0.0320089	1.56653	ESYT2	0.000335	3.07054	MDP1	0.00843972	2.82462	2210011C24RIK	2.48e-19	12.548	FDFT1	2.14e-11	3.50744	EPM2A	3.98e-11	1.6757	LIPO3	1.98e-24	1.66165	P2RX1	9.15e-05	1.594	MEFV	7.53e-06	1.80747	GOLGA7	0.0394543	2.06736	MARF1	0.154053	2.71545	SLC25A40
740	EPG5	0.0358635	4.10308	YES1	8.4e-09	6.34006	SSBP3	0.000214	2.91247	SH3PXD2A	2.51e-13	1.96137	B430218F22RIK	6e-05	1.9013	RAD21	0.0321383	2.75235	RIOX2	0.000337	4.53937	CCNE1	0.00848911	5.86774	THYN1	2.68e-19	7.47609	ZFP217	2.57e-11	2.4537	CD34	4.42e-11	2.01018	CRYBB1	3.32e-24	3.01471	CTSG	0.000103	1.86143	SMIM4	7.55e-06	1.72942	SLC9A3R1	0.040215	1.61322	UBXN7	0.154475	1.68461	MIGA1
741	RAP1GAP	0.0358982	4.60721	CDC42EP3	8.47e-09	2.23412	GALNT10	0.000221	3.86557	USP12	2.58e-13	1.59574	ERF	6.6e-05	1.79666	ETS2	0.0322082	3.47262	TCF19	0.000338	7.66347	TTC3	0.00862432	2.95343	SOX12	2.99e-19	5.992	WNK1	2.87e-11	2.62463	GM17634	4.81e-11	1.60242	TPCN2	3.89e-24	1.54154	INPP5F	0.000106	1.80287	GM34908	8e-06	4.81749	OSTM1	0.0402716	5.875	ZEB2OS	0.154775	2.12751	SP100
742	PJA2	0.0359427	1.56044	DST	8.94e-09	4.50247	1110032F04RIK	0.000234	4.98317	DNAJC7	2.8e-13	1.56169	PRDM5	6.75e-05	2.48465	MGRN1	0.0323661	2.56394	TMEM154	0.000342	2.62734	MMAB	0.00865095	6.13593	PDLIM1	3.48e-19	5.88049	THBS4	2.95e-11	2.8768	NIM1K	5.1e-11	1.93954	B3GLCT	5.14e-24	1.93876	GM5547	0.000118	1.83208	SNX18	8.03e-06	1.94717	ACTA2	0.0404023	4.92142	ELMO1	0.154872	2.42565	DTL
743	PBX4	0.0361394	4.6255	TGIF2	9.13e-09	5.21878	PRRG1	0.000235	4.89646	ASGR2	3.2e-13	3.35424	TPK1	7.05e-05	2.1414	FBXW4	0.0325767	1.52024	GUCD1	0.000344	3.72724	RASSF7	0.00866996	5.47979	GSTM5	4.19e-19	9.39525	PXDC1	2.95e-11	3.31397	POLA1	5.55e-11	1.5425	FXYD2	8.75e-24	1.96881	LPCAT4	0.000122	1.77941	WIPF2	8.33e-06	1.79612	FRAT2	0.0406738	4.56896	FAM160B1	0.155005	1.74836	CHST2
744	CEP68	0.036476	4.38991	DNAH8	9.69e-09	4.2679	TSC22D3	0.000238	2.14821	PXDC1	3.46e-13	3.81023	MTX1	7.14e-05	1.56907	NMT2	0.032673	1.55135	CHD2	0.000348	2.40408	TRAF3IP3	0.00868362	3.31592	IARS	4.21e-19	5.94533	PRR7	3.03e-11	3.26471	RAD51	5.88e-11	1.89292	IL11RA1	1.02e-23	1.53409	GATC	0.000136	2.31709	CDC42EP2	8.94e-06	5.0658	PPM1N	0.0408226	6.42617	STX5A	0.155183	1.63571	BORCS7
745	DNAJC13	0.0364889	1.50751	GM17173	1.01e-08	5.14482	ZDHHC2	0.000239	7.24241	PQLC1	3.75e-13	1.55477	METTL7A1	7.18e-05	1.92852	DBNL	0.0331482	3.01097	GM26901	0.000351	5.37983	PSPH	0.00873968	3.69769	BAG2	4.63e-19	13.2149	SLC27A3	3.09e-11	11.0146	FNDC7	5.97e-11	1.89097	ALG8	1.13e-23	1.73585	IRAK3	0.00015	1.53255	RAB43	8.99e-06	4.15632	USP16	0.0411503	1.9819	TDG	0.155683	1.68676	ZHX2
746	GINS3	0.0368466	6.91499	F2RL1	1.05e-08	5.18615	HECA	0.000239	2.69074	TYMS	3.93e-13	2.47884	3110001I22RIK	7.3e-05	2.1949	GIT2	0.0332066	2.61897	RPL37A	0.000352	1.53017	KARS	0.00874915	3.48971	SIVA1	4.65e-19	5.48862	RFX5	3.1e-11	2.88589	GINS1	6.79e-11	1.81449	SLC35E3	2.07e-23	1.50223	A730061H03RIK	0.000154	1.84061	ABHD13	9.83e-06	1.57559	LETM2	0.0411919	5.10202	ATG4B	0.155896	1.60028	GRK6
747	COL20A1	0.0370082	6.05686	RAB19	1.2e-08	4.46615	MIPOL1	0.000242	6.56792	TSPAN9	4.01e-13	2.70208	FMR1NB	7.83e-05	1.52162	GLRX2	0.0332243	2.14583	OTUD7B	0.000354	4.05354	PLCB4	0.00885591	4.7857	KDELR3	5.01e-19	4.30918	NRDE2	3.22e-11	3.75694	LRR1	7.43e-11	2.18677	GAMT	2.41e-23	1.78619	GALNT9	0.000158	2.37479	PRR14	1.04e-05	1.63105	GM15728	0.0419128	6.40525	GBP6	0.155908	11.2423	MYPOPOS
748	HSPA2	0.0371046	3.94544	ANKRD12	1.21e-08	2.30042	GM16008	0.000243	4.04567	PANK1	4.03e-13	2.2312	CTU2	7.88e-05	1.63591	MAP1S	0.0334222	1.76125	GM4787	0.00036	7.52046	SLCO4A1	0.00886154	3.57845	OAF	5.06e-19	6.93228	NANS	3.34e-11	2.87204	UCHL1	8.62e-11	3.21158	KAT2A	2.67e-23	1.64772	SLC30A1	0.000164	1.6492	BCOR	1.09e-05	1.82825	CCNT1	0.0419132	1.78563	CSNK1E	0.157008	1.83317	NIPAL3
749	CARMIL1	0.0372583	4.20295	FAM53B	1.24e-08	3.4924	LMO7	0.000254	5.56775	GMNN	4.33e-13	2.44432	ETNK2	8.21e-05	2.01092	ESCO1	0.0334897	2.40197	ZFP945	0.00037	4.4551	SP3OS	0.00892831	3.23844	PRKAR2B	6.66e-19	5.48861	RSPRY1	3.42e-11	2.15664	NECTIN2	9.56e-11	1.69599	SLC38A6	3.06e-23	1.53116	ZFYVE28	0.000167	2.41417	ATXN3	1.14e-05	1.70118	NRG2	0.0420714	5.80226	CERK	0.157314	2.2809	CABLES1
750	FBXL12	0.0376408	3.23273	CTGF	1.28e-08	7.27906	GM10717	0.000254	3.75121	SMC6	4.46e-13	1.65672	GNMT	8.3e-05	2.93806	DPM2	0.0334987	1.54821	COL16A1	0.000371	5.28673	LXN	0.00897365	3.90985	MAP6	7.7e-19	9.97844	CEP350	3.99e-11	2.05306	CLEC1A	1.09e-10	2.20428	VPS45	4.46e-23	1.67078	OAS1A	0.000168	2.0495	TCTEX1D2	1.14e-05	3.99203	E030030I06RIK	0.0420812	5.8469	CFLAR	0.157969	2.02049	RAP1GAP2
751	APLN	0.0380792	6.42681	GM17745	1.29e-08	4.40994	IL17RE	0.000269	4.64545	SKA1	4.78e-13	3.28942	CCDC134	8.39e-05	1.74985	LEMD3	0.0335227	1.55559	RPS21	0.000376	1.56491	TRMT1L	0.00900428	3.05887	RPS26	8.01e-19	3.88466	H2-Q4	4.15e-11	2.72524	UBE2E2	1.09e-10	2.07035	GPRC5C	4.65e-23	2.32844	NT5C3	0.000174	1.59045	PREB	1.14e-05	4.27605	GM20075	0.0421299	5.68152	FBXW2	0.158019	2.00005	TRIM59
752	6230400D17RIK	0.0382173	5.46521	DOCK2	1.32e-08	2.34255	WNT9A	0.000282	5.01809	TRIM28	4.81e-13	1.50686	CRELD2	8.67e-05	1.52112	INTS9	0.0335551	1.57572	GBP8	0.000378	4.25211	COPS3	0.00928212	3.91893	HS6ST2	8.12e-19	3.17188	RAB8B	4.25e-11	2.51584	HTR7	1.16e-10	1.70644	KIF13A	5.66e-23	1.69495	CDC14A	0.000174	1.529	TCN2	1.16e-05	2.05397	SUN2	0.0423365	3.6466	IP6K1	0.158335	4.85283	GNPDA2
753	CREM	0.0386181	2.79198	COLGALT2	1.4e-08	4.75086	VGLL4	0.000289	2.43005	METAP1	4.89e-13	1.54077	POLR1C	8.89e-05	1.50789	PSTPIP2	0.0336616	10.0035	TRIM59	0.000383	4.45368	PRDM9	0.00936435	5.73089	DBP	9.02e-19	6.5528	PLEKHB2	4.51e-11	2.18148	LIPT2	1.32e-10	1.53292	SLC46A3	6.11e-23	1.77627	VRK2	0.000177	1.55158	TRIM56	1.19e-05	1.64925	CKLF	0.0425522	1.5056	SFSWAP	0.158934	1.63325	2900026A02RIK
754	MUTYH	0.0386739	7.26069	PPP1CC	1.44e-08	2.48275	ACSBG1	0.000294	4.62146	FOXRED2	4.92e-13	2.61887	ARHGAP23	9.01e-05	1.83161	RPS12-PS3	0.0337114	1.88638	CCDC14	0.000386	8.00346	NPM1	0.00943586	2.332	IGFBP3	9.08e-19	4.09641	SHTN1	4.56e-11	2.57164	CLSPN	1.45e-10	1.7607	CLUH	7.06e-23	1.54043	NDUFAF3	0.000179	1.83727	CLN3	1.23e-05	1.8909	RNF216	0.0428128	1.64331	SMIM3	0.159867	2.00308	MAML2
755	PHKG1	0.0388637	5.51891	PAIP2B	1.47e-08	4.08333	VPS13A	0.000299	2.87046	GALNT12	5.35e-13	2.21825	ARL13B	9.08e-05	1.79648	PITPNB	0.0338167	2.34384	CMAH	0.000386	2.43472	COX16	0.00953231	3.92939	ARMCX2	9.81e-19	8.129	CRIP1	4.76e-11	2.04022	TMEM132A	1.65e-10	1.883	TNFSF10	1.16e-22	1.89483	MAP3K15	0.000181	1.71273	GM14703	1.27e-05	4.54751	LRCH3	0.043133	1.73983	LONRF3	0.160224	5.99931	CDC25B
756	ZFP850	0.0388671	4.73538	SYNE1	1.55e-08	2.22883	ZFP937	0.000307	6.04707	CSPRS	5.5e-13	3.2749	ELF3	9.1e-05	2.92652	APOBR	0.0338637	2.69352	DCAF1	0.000392	4.57449	EIF2B3	0.0095742	4.5255	EPB41L4AOS	1.06e-18	6.42027	NABP1	5.12e-11	2.01989	SLC4A5	2.16e-10	2.06202	CD163	1.43e-22	3.86705	TPST1	0.000183	2.18071	ZFP652	1.28e-05	2.0505	RAET1E	0.0433289	6.38936	ZC3H15	0.160259	2.63557	GOLM1
757	ZFP418	0.0391803	5.25814	RAPGEF4	1.64e-08	5.4959	1700001J03RIK	0.00031	4.20285	CFAP126	5.61e-13	3.71152	AFDN	9.39e-05	1.52238	PRR14	0.0338873	1.53627	NF2	0.000402	4.40205	MT-ND4	0.00971094	2.94018	GM2694	1.07e-18	9.43338	TBL1X	5.13e-11	2.24714	GPR82	2.22e-10	2.06668	RARS2	1.58e-22	1.58312	DNHD1	0.00019	2.34456	SENP7	1.29e-05	1.58044	SMIM3	0.0439241	3.37418	SMC5	0.160574	1.6207	TMEM263
758	SRSF6	0.0392614	1.50858	ATG16L2	1.75e-08	3.79307	RSG1	0.00033	3.4617	ENOPH1	6.12e-13	2.16534	NT5DC3	9.4e-05	1.55852	MED30	0.0339566	1.77506	COX10	0.000405	5.2773	RPL7A-PS5	0.009711	5.6298	TULP3	1.07e-18	11.7501	IL6ST	5.27e-11	2.65702	LSMEM1	2.55e-10	1.75063	ZFYVE21	1.78e-22	2.10638	USP45	0.000193	1.58893	TSC22D4	1.38e-05	2.07473	NCBP3	0.0440046	1.77957	NIPSNAP2	0.160712	1.53701	MADD
759	SNRPD1	0.0392718	1.66482	CCHCR1	1.76e-08	6.67877	XKRX	0.000334	3.74814	TNIP3	6.67e-13	1.76701	IFT57	9.5e-05	1.84425	ANKS1	0.0339932	2.24123	GM32036	0.000412	6.36358	FAAH	0.0097353	2.12772	EFNA4	1.15e-18	16.9174	2310039L15RIK	5.4e-11	1.68015	SHQ1	2.56e-10	1.7108	GDF3	2.46e-22	3.13351	ASB13	0.000195	1.92771	GM34983	1.4e-05	3.99948	AFF1	0.0441118	1.63503	SLC25A36	0.16106	2.23326	TOPBP1
760	RWDD3	0.0398946	6.08357	ST6GALNAC5	1.94e-08	4.95524	TMEM245	0.000336	3.7875	SUCLG1	6.72e-13	1.58553	EPHB1	9.62e-05	1.79137	SLC4A2	0.0344684	1.96004	ZFP213	0.00043	7.30099	NME1	0.00974072	1.83008	TMEM151A	1.25e-18	4.789	PLEK2	5.78e-11	3.67461	TTC9	2.73e-10	1.6161	FADS6	2.53e-22	1.85362	SMIM5	0.0002	2.0868	TTPAL	1.47e-05	1.6295	IMPACT	0.0444602	4.31088	TOM1	0.161113	1.61153	CCL27A
761	PRKD2	0.0406282	3.0387	HOPX	1.95e-08	4.02143	MDM4	0.000341	2.88032	GPR68	6.77e-13	2.34891	RACGAP1	9.76e-05	1.6491	PAPD7	0.0346626	1.69089	ZHX3	0.000432	7.36325	CASP2	0.00977074	3.38143	BTC	1.26e-18	4.8726	APPL1	5.95e-11	2.59893	UBE2C	2.9e-10	1.73314	KDELC2	3.93e-22	1.91123	PHKA2	0.000213	1.68334	KLHL18	1.48e-05	1.54184	PDPK1	0.0448389	1.95974	LPXN	0.161929	2.03255	NCK2
762	MGA	0.0406581	2.87002	STK26	2e-08	2.99694	MFNG	0.000342	4.25924	TIPIN	6.84e-13	2.22948	PHLPP2	0.0001	1.98456	SNRNP40	0.034752	1.7176	GPBP1L1	0.000442	2.81035	SRCAP	0.00978366	3.65856	RPL28	1.64e-18	3.92792	GOT1	6.26e-11	2.50406	HELLS	2.92e-10	1.56799	NXPE4	4.64e-22	1.6004	B430010I23RIK	0.000213	2.32591	HIST1H4I	1.48e-05	4.35363	POLR2A	0.0449464	3.69482	THNSL1	0.162004	9.005	IGF2R
763	N4BP2	0.0407546	3.60456	EPHA5	2.04e-08	4.66506	SOCS1	0.000346	3.43456	ANKLE1	6.93e-13	2.05629	INO80B	0.000104	1.76172	SKIV2L	0.0350019	1.923	PAG1	0.000452	2.40043	EEF1D	0.00997915	2.34884	UNC5B	1.64e-18	4.05161	ARHGAP8	6.33e-11	2.05206	FAM109B	3.18e-10	1.78438	ISOC1	6.62e-22	1.54613	FAM83A	0.00023	2.1848	BCL2A1D	1.51e-05	1.74325	C330007P06RIK	0.0450203	1.76201	LRCH1	0.162015	3.55161	4833407H14RIK
764	ANKRD44	0.0408176	2.35789	MAP9	2.05e-08	4.51615	KDM8	0.000354	9.98909	NFATC2	7.11e-13	1.7544	IFITM5	0.000105	2.40187	SNAP23	0.0350441	2.38007	LRWD1	0.000453	3.73161	EML2	0.0100327	4.02076	TRPC1	1.86e-18	5.33829	OBSCN	6.46e-11	3.19104	EFCC1	3.41e-10	2.10964	UTP6	8.01e-22	1.51499	GAPDHS	0.00023	1.54003	CTSE	1.61e-05	5.4887	NAB1	0.0450446	1.87233	NOL12	0.162232	1.77175	RPH3AL
765	RBM4B	0.0408625	3.878	RBM39	2.09e-08	1.60625	PARD3	0.000356	6.46631	CRLF2	7.24e-13	1.50462	DTNBOS	0.000107	2.93457	ORMDL2	0.0351218	1.74922	RAB6B	0.000458	4.43976	RAB23	0.010116	5.68391	VANGL1	2.17e-18	2.69054	FILIP1L	6.66e-11	2.83386	VMN2R26	3.75e-10	1.6772	RBM19	1e-21	1.68342	CAR15	0.00023	1.7273	STX11	1.62e-05	4.1851	PKM	0.0453704	1.55349	MNT	0.162235	1.67669	RPS18
766	RHOF	0.0409989	3.56804	ZHX2	2.16e-08	4.72211	LGALS7	0.000358	3.83871	SND1	7.75e-13	1.65009	BZW2	0.00011	1.50243	VAMP4	0.0352563	2.27483	CD79B	0.000464	3.39771	LYRM9	0.0103605	3.73457	DDIT3	2.31e-18	4.68929	NMNAT3	6.88e-11	4.13128	BUB1B	4e-10	1.72328	MRPL27	1.24e-21	1.62266	ASB14	0.00023	1.6932	AC140186.1	1.63e-05	4.79271	FAM209	0.0454334	4.94963	RASSF3	0.16283	1.65885	CDYL2
767	C920006O11RIK	0.0412386	6.14468	GM11579	2.19e-08	2.60824	SCAI	0.000364	3.23533	JPT2	7.78e-13	2.29799	VIL1	0.000112	2.15053	1700123O20RIK	0.0353283	1.54094	D930048N14RIK	0.000466	5.37644	CCNA2	0.0104363	8.35659	LGALSL	2.37e-18	4.31708	PAQR8	6.94e-11	4.52731	RCOR2	5.04e-10	1.75104	ADCY9	1.75e-21	1.70693	OLFR99	0.00023	1.56832	RHBDF2	2.04e-05	1.85871	RNFT1	0.0456417	1.89	DGKD	0.162834	2.07714	SOX6
768	4930518I15RIK	0.0412525	5.1791	TET1	2.3e-08	6.18621	MAMDC4	0.000367	3.28143	HAAO	7.8e-13	2.19231	REXO4	0.000113	1.77166	PRKCG	0.035653	9.71397	IDE	0.000467	3.21543	DIEXF	0.0104618	5.32537	CARS	3.4e-18	7.08279	SEC31B	7.09e-11	4.38589	SLC22A4	5.51e-10	1.55598	ALDH1B1	3.11e-21	1.86447	ACTA1	0.00023	1.50515	SEMA4D	2.07e-05	1.9322	ATF3	0.0458114	2.50979	RSRC1	0.162904	2.99593	NHSL1
769	COQ8A	0.0414495	4.24207	PGM2L1	2.61e-08	4.16949	SULT5A1	0.000372	2.57864	MDN1	7.91e-13	1.79063	HDX	0.000116	1.66084	EPC2	0.0357043	2.32944	CUEDC1	0.000479	3.39836	CBLB	0.0105214	2.51327	HSPE1	3.43e-18	5.28503	KCNH4	7.34e-11	2.00538	4833445I07RIK	5.55e-10	1.93875	PRKRA	4.54e-21	1.62297	GM15756	0.00023	1.7422	1810013L24RIK	2.08e-05	1.97988	SERPINC1	0.0462601	6.32504	PLAGL2	0.163203	3.00216	SEMA4A
770	SNX9	0.0415354	1.83002	FKBP3	2.85e-08	3.05055	PLEKHA5	0.000375	3.35267	FLNB	8.67e-13	1.99076	CCSER1	0.00012	2.04774	TATDN2	0.0357398	2.07964	2810429I04RIK	0.000494	6.15405	BAP1	0.0106566	3.85845	PXDN	3.45e-18	3.23397	PVR	7.76e-11	3.05521	ATG9B	5.58e-10	1.87573	MRPL22	5.27e-21	1.57051	UGT1A6A	0.000234	1.6689	TAF12	2.14e-05	1.61487	A530013C23RIK	0.0463337	5.81979	PRKAG1	0.163408	1.53183	TAPT1
771	LTN1	0.0418386	3.93616	OGDHL	3.08e-08	4.97086	ZRSR1	0.000382	3.3565	NR4A3	8.91e-13	1.61073	INTS1	0.000131	1.54039	LRMP	0.0357623	2.24412	TMC6	0.000495	2.94443	EIF2A	0.0108197	1.90054	EEF1G	3.46e-18	4.83323	SOWAHC	7.81e-11	1.9921	TNFAIP8L1	5.97e-10	1.57003	CLCN6	5.48e-21	1.64086	ZDHHC7	0.000234	1.58455	LSM10	2.27e-05	1.6024	CDO1	0.0463972	5.47408	GPCPD1	0.163435	1.77626	RCSD1
772	BCAS3	0.0418863	4.67839	NUMA1	3.08e-08	2.66869	RPL27	0.000387	1.77388	PLA2G12A	9.55e-13	2.1939	FFAR1	0.000137	2.15279	PIK3CB	0.0359207	2.26686	MPHOSPH9	0.000516	4.14309	NUCKS1	0.0108463	2.18838	TTC23	3.63e-18	5.76292	GSTT3	9.12e-11	6.15633	3300005D01RIK	6.05e-10	1.84654	IQSEC2	6.56e-21	1.9658	RFX1	0.000245	1.5106	GM11342	2.28e-05	4.92163	GM45051	0.046444	5.79215	MTX1	0.163656	2.08706	FOXO1
773	MYB	0.0422516	2.50205	PPP3CC	3.24e-08	3.58321	GM29362	0.000388	2.2021	GM12159	1.03e-12	1.97052	ZFP346	0.000142	1.57981	FAM199X	0.0359893	2.09988	IZUMO1R	0.000542	5.84143	PRKD2	0.0108941	3.07864	CBX6	3.82e-18	8.18077	TAP1	9.31e-11	1.91067	ARSI	6.83e-10	1.82505	SMIM10L2A	1.53e-20	2.90022	4732496C06RIK	0.000248	1.97749	PKNOX1	2.35e-05	1.94191	SNAP23	0.0467186	3.63503	TMEM135	0.163664	1.82132	GM34794
774	KCTD14	0.0426504	5.22015	ANKRD11	3.27e-08	2.06744	LRRC24	0.000433	3.35486	C2CD5	1.14e-12	1.66812	GPRC5A	0.000142	2.58699	3110009E18RIK	0.0362507	11.142	IL17F	0.000551	10.6707	LPCAT1	0.0109318	3.7888	KANK2	4.77e-18	5.90428	RPS19	9.56e-11	2.09782	A530010L16RIK	7.16e-10	1.90703	TRIM47	1.91e-20	1.64511	UTY	0.00025	1.69383	SIDT2	2.38e-05	2.04967	RRAGA	0.0470137	1.82905	KIF1C	0.163792	1.88564	GPD2
775	RPL36A	0.04266	1.51698	1700012B07RIK	3.35e-08	3.24459	HVCN1	0.000433	3.94992	SNX21	1.17e-12	2.3899	GM17518	0.000144	2.20746	YPEL5	0.0364635	2.33827	ASXL2	0.000552	2.92264	VMAC	0.0109407	5.02485	ERBB2	5.67e-18	2.99452	KPNA3	9.93e-11	2.79093	NPTXR	7.35e-10	2.00438	VAV2	2.05e-20	1.52603	AC113595.1	0.000254	1.94329	CSF2RB	2.44e-05	2.93652	PBX4	0.0473381	4.60012	DYNC1LI2	0.164175	1.59246	QPRT
776	EPS8L1	0.0438713	4.30367	GM38405	3.4e-08	3.09896	FLT3L	0.000435	3.78611	STX16	1.18e-12	1.62425	EML6	0.00015	2.56519	SDCCAG3	0.0365322	1.87529	RFX7	0.000557	2.86531	SLC12A6	0.0109667	2.81553	P3H2	6.08e-18	6.59261	SLC6A20A	1.05e-10	2.63579	KIF20A	7.63e-10	2.20158	GDF15	2.06e-20	1.80465	GM43661	0.000256	1.61986	TAF7	2.48e-05	4.46128	CCNG1	0.0473847	2.14907	NDRG1	0.164438	2.86031	FOXP4
777	DENND6B	0.044456	4.51261	PGPEP1L	3.68e-08	3.4487	PRKACB	0.000455	2.73307	PRR7	1.24e-12	2.18568	SEPSECS	0.000152	2.35635	STAT5B	0.0367359	2.30258	HNRNPA0	0.000572	1.77827	ARFIP1	0.0112387	2.72708	CCND2	6.13e-18	2.9993	SOCS1	1.09e-10	3.9273	PLEKHA8	7.91e-10	1.50478	ALG1	8.44e-20	1.51169	CXCL10	0.000258	1.77438	TTC39B	2.59e-05	1.52058	GXYLT1	0.0484956	1.56095	MED14	0.165406	1.56041	ARMCX4
778	RBM33	0.0450295	2.81462	TSPAN13	3.98e-08	1.98705	EPPK1	0.000495	5.49519	EIF3G	1.25e-12	1.51496	PPIF	0.000163	1.62527	DOCK8	0.0367466	3.09162	SLAMF6	0.000574	4.9504	DGKA	0.0113775	2.59121	RPS23	6.39e-18	3.32111	CD80	1.13e-10	2.84426	1110051M20RIK	8.37e-10	1.52231	DEPTOR	9.38e-20	1.64452	GM44067	0.000258	2.46697	HS1BP3	2.6e-05	1.50244	BNIP3L	0.0488061	4.26943	AMN1	0.165451	5.45985	SUB1
779	TNFRSF13B	0.0452316	2.97556	KIT	4.03e-08	5.17309	KYAT1	0.000498	5.43916	TRIM37	1.28e-12	2.10231	GM26885	0.000163	1.63784	TLK1	0.0368917	2.08204	LBHD1	0.000596	4.7361	DOK3	0.0114666	2.09204	PYGO1	7.76e-18	4.61976	POT1B	1.13e-10	3.74985	ZFP964	8.83e-10	1.68831	RRP15	1.08e-19	1.57654	IP6K3	0.000266	2.58891	GM32401	2.7e-05	5.06954	CITED2	0.0488393	2.15048	SRPK1	0.16566	1.85678	D930048N14RIK
780	AC152827.1	0.0453094	7.81495	GNG3	4.25e-08	4.55586	SNRNP48	0.000499	2.78026	CLUAP1	1.32e-12	2.5904	GTF2H4	0.000164	1.85648	STAU1	0.0368993	1.92635	AP1AR	0.000601	3.45191	SPN	0.0115199	2.07586	CCT4	9.33e-18	5.11114	PHLDB1	1.14e-10	4.24647	MIS18BP1	8.97e-10	1.61018	TCP11L1	1.44e-19	1.53017	AGPAT4	0.000287	1.65034	SAMHD1	2.82e-05	1.50492	HECTD1	0.0494052	3.02383	CCDC174	0.166012	1.68114	RPL12
781	CAPRIN2	0.0455046	4.85913	SYNE4	4.34e-08	3.06674	LRRC75B	0.000499	3.35468	MBNL3	1.39e-12	2.06143	NME2	0.000165	1.80658	TMEM209	0.0371076	1.97222	TRAF3IP1	0.000614	5.14169	DDRGK1	0.0115326	2.13511	ANK3	9.41e-18	4.36414	CDKL5	1.16e-10	5.41659	SRC	9.22e-10	1.5014	COMMD9	1.92e-19	1.57757	GZF1	0.000288	1.63831	RYBP	2.96e-05	1.78668	ZC3H15	0.0496446	1.72071	CDIP1	0.166281	1.60709	CIRBP
782	MBD4	0.0455414	4.91009	SMAD3	5.08e-08	3.16839	WDR89	0.000504	2.30006	MOGS	1.53e-12	1.59014	LRRC29	0.000166	3.14609	CTNNBL1	0.0373279	2.12213	NIPSNAP1	0.00062	7.67168	SPIDR	0.0115792	2.68289	CAD	1.09e-17	6.97231	NAE1	1.17e-10	2.72215	CDC45	9.45e-10	1.5875	GM15987	1.95e-19	1.54652	PIGF	0.000291	1.79247	GSAP	3.16e-05	1.76543	WIPF2	0.0505086	1.9093	PEX2	0.166287	1.69573	APOL7E
783	KMO	0.0457642	3.72154	RIF1	5.45e-08	3.10701	ZFP687	0.000545	3.72176	PTGDR2	1.56e-12	2.155	UTF1	0.000168	2.09795	PIH1D1	0.0373452	2.01899	PAX3	0.000625	5.30168	EFCAB2	0.01164	4.93496	CAV2	1.34e-17	4.86914	TNFRSF11A	1.27e-10	2.54715	NECAB3	9.67e-10	1.78482	ARHGEF10	2.25e-19	2.09148	GANC	0.000327	1.55457	GALNT11	3.19e-05	2.09656	CCNF	0.0505627	9.371	FAM241A	0.166753	2.17614	HHAT
784	MDM4	0.0458439	3.06015	DUSP14	5.71e-08	3.4277	AQP3	0.000553	4.85856	RAB39	1.68e-12	2.73423	DEPTOR	0.000169	1.53182	UBQLN2	0.0377896	1.57399	LOCKD	0.000633	3.63082	STRAP	0.0116561	2.68997	FOXF1	1.78e-17	3.84306	SCYL2	1.34e-10	3.40829	ANK2	1.08e-09	1.92074	ASAH2	2.65e-19	2.23532	GM13814	0.000353	2.29868	TAX1BP1	3.32e-05	2.03595	CNOT4	0.0508096	1.61965	TATDN2	0.166954	1.88114	SLC27A6
785	2410002F23RIK	0.046384	3.9096	KLHL12	6.1e-08	3.92257	RHEBL1	0.000555	5.10219	TRIP13	1.73e-12	3.2212	GM2000	0.00017	1.75452	CRKL	0.0383709	1.61441	RPL12	0.000648	1.67984	COX20	0.0117057	2.64845	RPL23A	2.12e-17	3.09825	RDX	1.36e-10	2.25837	ZBTB32	1.15e-09	1.7564	CEP78	2.9e-19	2.03628	TRIM30C	0.000353	2.22228	GM31718	3.37e-05	4.64057	AZIN1	0.0512479	1.83053	XPO6	0.167145	1.98126	GAB3
786	RNF113A1	0.0469198	6.52003	GPR15	6.31e-08	4.46871	SOX4	0.000557	2.48634	CENPH	1.93e-12	2.89124	TBC1D4	0.000173	1.5996	SSNA1	0.0384299	1.64893	RPS27	0.000659	1.50954	2810004N23RIK	0.0118374	2.60814	CCNG1	2.15e-17	4.52521	CHST15	1.44e-10	2.25559	CENPF	1.18e-09	2.75368	2900089D17RIK	3.03e-19	2.174	ABCA3	0.000387	1.6704	MRPL33	3.43e-05	2.21492	TBK1	0.0512606	1.91938	DSTYK	0.167455	6.07433	CHST11
787	TGFB3	0.0478658	6.88605	CHRNB1	6.31e-08	6.51957	SLC23A1	0.000563	3.45269	PHF19	2.01e-12	3.16168	MTA3	0.000181	1.58011	PRRX2	0.0386741	8.11262	GOLM1	0.000663	3.83454	FAM208B	0.0122474	2.38694	MTCL1	2.39e-17	8.60415	NUP98	1.47e-10	1.74567	SERPINB12	1.36e-09	1.89339	ADAM33	6.03e-19	3.01116	DMKN	0.000405	2.17267	PIGX	3.44e-05	1.96013	RUFY4	0.0514779	4.7503	OTUD7B	0.167964	6.65687	RPL27
788	NUP98	0.0479738	1.51147	XIST	6.6e-08	1.68504	CBX6	0.000584	3.72137	ARL6	2.09e-12	3.34454	RRP15	0.000189	1.7242	EZR	0.0387927	2.88229	EGFR	0.000668	4.63313	MRPL51	0.0122904	2.34083	HSPD1	5.51e-17	5.07541	IL15	1.47e-10	2.2419	BCAS1	1.44e-09	1.89582	DOLPP1	8.31e-19	1.52713	1110059G10RIK	0.000417	1.73869	SYAP1	3.46e-05	1.57567	HSPA1L	0.0516272	7.4346	ERGIC1	0.167973	2.08672	HHEX
789	YBEY	0.0480266	5.0784	PDE4D	7.91e-08	4.01871	SENP7	0.000632	3.45147	PRIM1	2.09e-12	2.67791	GPR3	0.000203	1.7579	RNASEL	0.0387972	2.78875	LRRC75B	0.000681	5.30776	MED9	0.012443	6.71782	OSR2	5.75e-17	2.62078	PDLIM5	1.71e-10	1.88552	TMTC2	1.85e-09	1.68872	LRP5	1.9e-18	1.68481	GM12689	0.000425	1.87657	ACPP	3.46e-05	5.54991	TRMT6	0.0518085	1.78138	STRIP1	0.168183	1.59124	PRAG1
790	ZYG11B	0.0481779	2.97328	4833412C05RIK	8.15e-08	4.79331	GM11342	0.000633	4.33072	MCTP1	2.21e-12	1.70336	SAAL1	0.000205	1.55082	DTNBP1	0.0389335	1.66977	3110040N11RIK	0.000683	4.73299	USE1	0.0124553	1.68149	HOXA5	8.53e-17	6.07711	SLC44A5	1.75e-10	2.63481	PLET1	1.86e-09	2.7207	ZDHHC23	2.37e-18	1.67785	USF3	0.000428	1.66786	NFAT5	3.5e-05	1.76738	2810414N06RIK	0.0524913	6.6177	HTATSF1	0.168307	1.98356	CCDC82
791	ZFP322A	0.0482336	3.60166	CNN2	8.39e-08	2.06384	AGAP2	0.000656	4.24373	IL31RA	2.25e-12	3.3391	GM9530	0.000209	2.08819	TMEM248	0.0389557	1.67213	QPRT	0.000702	4.75453	RAB10	0.0125381	2.03438	CAMK2N1	1.06e-16	5.73707	PIGYL	1.78e-10	3.09445	CD209C	2.23e-09	1.84561	GM47675	7.64e-18	2.25946	ZFP385A	0.000459	1.72008	ARHGAP45	3.66e-05	1.94777	PIP5K1A	0.0526819	1.54149	TMEM230	0.168428	1.9253	DLL1
792	EID2	0.0482789	5.38227	TNIP1	8.4e-08	2.83413	GM38250	0.000665	3.14308	SLC7A1	2.26e-12	1.58975	IVD	0.000211	1.79225	GM26532	0.0390193	2.09801	ANKRD11	0.000703	2.04287	TSNAX	0.0125934	3.44828	RPS7	1.29e-16	3.32625	TAPBP	1.78e-10	2.05867	GM26811	2.46e-09	1.60632	A530040E14RIK	9.72e-18	1.90414	NKIRAS2	0.000486	1.61205	TGM3	3.78e-05	3.5974	PKD1L2	0.0532467	6.75221	MRPL10	0.169161	1.64188	LGALSL
793	GM28187	0.0483402	4.11214	ERP27	8.77e-08	5.9291	ZBTB20	0.000692	2.61809	FUNDC1	2.36e-12	1.68126	TCP11L1	0.000222	1.59155	EBI3	0.0391025	1.96561	DYX1C1	0.000709	4.92672	TESC	0.0128602	3.30607	RPS19	1.35e-16	3.15202	GTPBP4	1.8e-10	2.76069	FAHD1	2.54e-09	1.58781	1600002K03RIK	1.13e-17	1.65172	UXS1	0.000502	1.63849	PLSCR1	3.81e-05	1.57488	ENAH	0.0539734	5.51445	MAZ	0.169611	1.89766	TRAF4
794	CRBN	0.0484615	3.29744	CROT	8.95e-08	3.18065	SLCO3A1	0.000696	2.99442	ARMCX2	2.38e-12	2.48955	CAR5B	0.000224	1.56498	RETNLA	0.039286	1.95533	OAZ1	0.000718	1.5419	CERS4	0.0129102	2.28639	RPRD1A	1.89e-16	7.82398	REEP1	2.17e-10	2.55602	TRIP13	2.58e-09	2.02496	ARHGAP23	1.84e-17	1.50134	2410004P03RIK	0.000509	1.83513	MAP1LC3B	3.98e-05	3.51427	CDK12	0.0540361	1.502	TMEM189	0.169805	1.67782	NR2C2
795	CAGE1	0.0487237	5.02231	HERC3	9.11e-08	3.25166	OLFR718-PS1	0.000709	2.86446	IGSF9	2.57e-12	3.11891	THUMPD3	0.000226	1.50612	ARMCX1	0.0393113	13.5007	BPGM	0.000722	4.50898	NCAPD3	0.0131198	4.58231	NNMT	2.12e-16	9.17291	PHTF1OS	2.21e-10	3.44333	KCNG2	2.67e-09	1.92871	TLR3	1.95e-17	1.66046	GPLD1	0.000514	1.63486	ISCA1	4.15e-05	3.94068	GM47232	0.0541919	6.63293	ZCCHC11	0.170127	1.57725	INPP5B
796	ADI1	0.0488158	4.06997	RPS13	9.7e-08	1.51865	0610038B21RIK	0.000719	5.48841	CBX5	2.59e-12	1.82899	FAM234A	0.00024	1.51524	ZWINT	0.0393182	2.61357	JOSD1	0.000723	3.18073	GTF2I	0.013131	2.37356	IRX3	2.25e-16	2.09878	IL7	2.37e-10	6.15767	NEGR1	2.72e-09	1.88803	CABLES1	2.46e-17	1.58352	GM38431	0.000518	1.79094	AC114585.1	4.25e-05	4.00633	REST	0.0542681	1.6765	TMEM251	0.170248	1.87135	DOCK9
797	DPP4	0.0489356	3.2497	ADORA2A	1.05e-07	2.96141	CAR11	0.000745	3.90082	PHF11A	2.67e-12	2.33646	MSH6	0.000252	1.92032	CD69	0.0394655	2.12664	ZFP287	0.000729	4.96622	MT-CYTB	0.0131745	2.69951	RPS2	2.33e-16	4.04954	CETN4	2.41e-10	5.56585	OPN3	2.77e-09	1.89616	DNAAF3	2.66e-17	2.04353	CASP12	0.000522	2.27034	PLEKHG3	4.4e-05	1.78572	N4BP2	0.0542993	4.68224	PITPNM1	0.17052	1.61715	MARVELD2
798	GM15420	0.0491407	4.01836	GM19585	1.17e-07	2.89051	SHISA2	0.000747	2.26861	MNS1	2.79e-12	2.55918	NMRAL1	0.000267	1.86178	BRD9	0.0394739	2.37678	PKIA	0.000738	5.70621	ZCCHC11	0.0132058	3.17063	CIAPIN1	3.18e-16	6.64478	TRAF6	2.52e-10	3.14269	HIST1H3C	3.02e-09	2.13014	ANO10	2.7e-17	1.58776	MYO1H	0.000535	2.24165	GMIP	4.57e-05	2.06174	RELA	0.05434	1.99981	3830406C13RIK	0.17106	1.614	TRDV2-2
799	BAZ2A	0.0494018	1.70487	MFNG	1.34e-07	4.12655	GM28935	0.00075	3.63872	TIMELESS	3.08e-12	2.58551	GM39121	0.000268	1.72861	SMARCE1	0.0395622	2.3105	GM43598	0.00074	5.47263	ZFP677	0.0132984	5.57041	EEF1A1	3.97e-16	2.97328	KCND1	2.61e-10	4.19789	SLC22A18	3.31e-09	1.70962	GMPPB	2.87e-17	1.56204	CEP128	0.000546	2.27148	GDI1	4.58e-05	1.97984	TNS3	0.0545254	2.02954	LSM14B	0.171077	1.77812	CD226
800	ZFP280B	0.0495897	4.24858	CLK1	1.39e-07	2.24953	ADK	0.000754	4.46937	ECT2	3.33e-12	2.98891	ITPRIPL1	0.000279	1.5025	APBB1	0.0398212	11.9531	ZFP687	0.000741	3.80311	DNAJC2	0.0133489	1.83267	PRKCA	4.01e-16	6.71321	S100A4	2.72e-10	1.84291	C4B	3.44e-09	1.57098	ADA	2.99e-17	1.96753	CASP2	0.00059	1.52876	LETM2	4.67e-05	4.69644	CCR9	0.0555943	4.5438	GM38394	0.171319	11.4985	SIKE1
801	EIF3E	0.0505473	1.60444	ZBTB25	1.47e-07	4.60986	CDC25B	0.00076	4.68726	BCL2L14	3.45e-12	2.15238	ENOPH1	0.00028	1.76202	CARNS1	0.039978	7.55629	ITM2A	0.000774	3.4866	ARID4B	0.0133633	2.01861	AKAP2	4.35e-16	3.9637	CASK	2.79e-10	3.51133	LMLN	3.78e-09	1.52254	MYH10	3.45e-17	2.45823	SLC26A2	0.000595	1.50118	GM28981	4.68e-05	3.43335	SLC25A47	0.0558567	4.51393	NELFB	0.171383	1.54182	FAM92A
802	TSPAN13	0.0509398	1.62878	GLIS2	1.49e-07	6.47653	PRPS1	0.00076	3.7086	NOLC1	3.73e-12	1.75759	ERCC6L	0.000292	1.93527	PDPK1	0.040244	3.08041	RAD52	0.000788	5.38051	MOCS3	0.0133721	7.19112	HMMR	5.16e-16	9.82136	H2-EB1	2.85e-10	1.75914	CCNE2	3.85e-09	1.9504	CXCL1	3.79e-17	2.29872	PHF11D	0.000652	1.68607	GSK3A	4.69e-05	1.98702	TTC12	0.0560298	9.11494	MDM2	0.171572	5.03411	LANCL3
803	TEX10	0.0512556	3.67794	LRRTM2	1.51e-07	5.56045	2610035D17RIK	0.000766	5.21182	CYP4F16	4.12e-12	1.82164	GM20506	0.000294	2.00796	RFK	0.0403698	1.73402	ATP8A2	0.000788	4.18244	POGLUT1	0.0133929	3.04114	RPS3A1	5.22e-16	3.16705	GM1720	2.88e-10	5.14309	CCNA2	4.08e-09	2.15947	BC051226	4.99e-17	1.6726	SMIM1	0.000654	2.40729	BCL2A1A	4.76e-05	4.45227	4732465J04RIK	0.0563297	3.80145	ATG12	0.172413	2.86373	TERF1
804	SMIM1	0.0518096	4.63144	TSPYL4	1.61e-07	5.28861	OVGP1	0.000783	3.58279	TICRR	4.57e-12	3.33832	GM10130	0.000299	1.58304	SLA	0.0403905	2.12981	ZFP668	0.000789	4.9158	MFGE8	0.013405	6.74419	RADIL	5.98e-16	2.5186	TMEM110	3.07e-10	3.6256	RASGRF2	4.36e-09	1.72281	A130077B15RIK	1.9e-16	2.71588	CD300LG	0.000665	1.90079	LONP2	5.02e-05	1.65667	4632404H12RIK	0.0563887	7.96332	PHRF1	0.172427	1.90733	ITGB3
805	ZFP953	0.0518122	5.59841	RTKN2	1.61e-07	4.16235	ARHGEF5	0.000797	4.13443	CRELD2	4.6e-12	2.03394	NOC3L	0.000302	1.66577	NABP2	0.0409478	1.72607	RRM2B	0.00079	3.19646	SNHG9	0.0134512	3.47393	KITL	7.87e-16	8.7745	ZFP524	3.27e-10	3.97728	2610528A11RIK	4.98e-09	1.7986	WDSUB1	2e-16	1.72717	CEACAM19	0.000677	2.15478	FAP	5.36e-05	5.11762	DNAJB1	0.0568132	1.72205	DHX40	0.17247	1.65368	SLBP
806	GM45894	0.0520716	4.09319	YTHDC1	1.64e-07	2.68837	SCG5	0.000798	2.68974	BEND4	4.88e-12	2.12832	NXPE3	0.000316	1.58875	MRPL19	0.0410668	1.79164	PPP3CC	0.000794	3.95834	GIMAP9	0.0134902	1.91229	C1QBP	9.59e-16	5.67211	ACTG1	3.31e-10	1.68236	1700056E22RIK	5.19e-09	1.72865	PLATR17	2.79e-16	1.92616	SMURF2	0.000707	1.51358	SLC6A13	5.59e-05	4.85868	9430060I03RIK	0.0568264	5.67045	GOT1	0.172564	2.50103	RASGRP2
807	ZBED3	0.0521003	3.84962	SERPINI1	1.69e-07	4.5169	SLC25A42	0.000816	5.39498	SERPINB1A	4.92e-12	1.70884	KCNK12	0.000327	2.10769	CKS2	0.0410843	6.043	GMFG	0.00081	1.93888	KDM4A	0.0136103	2.86604	RPL3	1.21e-15	3.60299	PPP4R2	3.58e-10	2.04507	HOXAAS3	5.23e-09	1.95955	GM13713	3.33e-16	2.52307	NUDT13	0.000715	1.68115	CAMP	5.68e-05	3.48638	SIK1	0.0570006	1.60952	SETD5	0.173152	2.09732	RNF167
808	PRPS1L3	0.0524288	4.82941	PPM1J	1.79e-07	4.37301	NRIP3	0.000858	2.84346	GPR33	4.98e-12	2.1728	GM10643	0.000328	2.33845	TRAF3	0.0411228	1.52565	IL2	0.000814	5.77454	LNCPINT	0.0136322	2.83627	COBLL1	1.86e-15	4.83058	VPS39	3.62e-10	3.38106	PDIA5	6.09e-09	1.57716	PLPPR3	6.49e-16	2.38182	CCDC28B	0.000728	1.8725	E230014E18RIK	5.79e-05	2.4413	CDKN2AIPNL	0.057778	1.52862	RNF111	0.173252	2.11049	MMGT2
809	NRM	0.0527597	3.49331	PLCD1	1.79e-07	5.6027	RALGPS2	0.000899	2.46946	KIF1A	5.4e-12	3.79907	GM13199	0.000333	2.72851	ZFP655	0.0412906	1.9389	H2-K1	0.000839	1.5038	MRPS34	0.0138366	3.54573	EFEMP2	2.41e-15	5.72978	MORN1	3.8e-10	6.54011	TCF19	6.55e-09	1.80297	IFT172	6.69e-16	1.7893	STARD3	0.00075	1.55014	HSPA4L	5.93e-05	4.66162	KRT7	0.0579235	7.34521	MRPL13	0.173532	1.97058	ZCCHC7
810	INPP4B	0.0542716	2.54913	TSHZ3	1.8e-07	4.57637	RPA1	0.000907	3.52989	COPS3	5.42e-12	1.51469	FXYD4	0.000333	2.37681	D130020L05RIK	0.0416595	10.5722	CRY1	0.000849	3.14585	HOMEZ	0.0139319	4.69438	RPL34	2.46e-15	3.15653	IVD	3.95e-10	4.23067	CMBL	6.69e-09	2.12486	ADGRG6	8.13e-16	1.53779	MFSD7A	0.000772	1.87806	ZFP281	6.05e-05	1.79694	MTMR3	0.0585758	1.65223	TMEM18	0.173547	8.17216	GM2237
811	RBM48	0.0542877	3.42341	AKR1C12	1.84e-07	5.81731	TRAV3-3	0.000919	2.50973	RTCA	5.44e-12	2.10454	RDM1	0.000335	1.58392	MKNK1	0.042042	1.79676	ART2B	0.000857	5.12493	VPS33B	0.0141325	4.10015	ACOT2	2.67e-15	3.99144	CCND2	3.98e-10	3.30603	RSPH3B	6.72e-09	1.57487	EOGT	8.62e-16	1.59352	STRA8	0.000793	2.11197	ABCA7	6.37e-05	2.00224	GPR55	0.0585975	5.65556	RCOR1	0.17365	1.98739	ZER1
812	GM9958	0.0543014	4.05797	LDB1	1.88e-07	2.97106	EPHB6	0.000928	4.38589	HES6	5.76e-12	1.99924	PLEKHG2	0.000337	1.80256	H3F3B	0.0421718	2.30683	TSSK4	0.000858	5.18676	PCK2	0.0143882	3.96593	ENC1	2.9e-15	5.73721	RPSA	4.03e-10	2.11791	SOX12	6.82e-09	1.75835	AMIGO3	9.72e-16	2.33417	A530013C23RIK	0.000817	1.59748	PYGO2	6.86e-05	1.71926	GBE1	0.0588423	4.82092	ABCC10	0.17401	11.9784	CDKN2AIP
813	MRGBP	0.0543292	4.11908	BHLHE40	1.91e-07	2.60832	GATAD2B	0.000946	2.55144	GRK6	5.98e-12	1.52589	MICAL3	0.000342	1.72775	NPLOC4	0.0423791	1.84265	DPY19L3	0.000865	5.3198	2610037D02RIK	0.0144574	2.68042	PTRH1	2.94e-15	6.30773	PCYT1A	4.93e-10	3.53038	PKMYT1	7.18e-09	1.52551	CNKSR3	1.07e-15	1.90813	EXT1	0.000876	1.54935	TK2	6.9e-05	1.50917	BBC3	0.0590467	4.22245	RC3H2	0.17416	2.2418	1190002N15RIK
814	PDS5A	0.0546909	1.51434	DUT	1.93e-07	3.58965	TSHZ1	0.000954	3.13661	STRIP2	6.49e-12	2.73089	KDM5D	0.000364	1.50587	TEC	0.0426311	2.04942	GM26830	0.00087	6.74346	GM4631	0.0145197	6.12428	PI4K2B	3.07e-15	10.5269	FOXN2	5.08e-10	2.28187	RMI2	7.48e-09	1.69945	GM44751	1.15e-15	1.63955	MON1B	0.000915	1.65862	RAC2	6.95e-05	2.77174	TLR2	0.0595572	1.53561	STRN3	0.174435	2.04795	TSPAN18
815	9430060I03RIK	0.0554094	4.1625	OTUD7B	1.95e-07	3.11116	GM26860	0.000961	3.31539	DLGAP5	6.59e-12	3.21743	FFAR4	0.000388	2.49363	MAP3K7	0.0426581	1.85912	NUMA1	0.000876	2.46946	CMTM7	0.0145386	2.17417	PKP2	3.22e-15	4.26548	COP1	5.1e-10	1.875	MFSD6L	7.86e-09	1.79672	A630012P03RIK	1.4e-15	2.61184	SNTB1	0.00094	1.58365	GPATCH2L	7.21e-05	1.73686	GPC1	0.059904	3.97006	NUMA1	0.17466	2.14287	RAPGEF1
816	HOOK1	0.0555023	4.82729	MTMR7	2.1e-07	7.45471	H2-KE6	0.000982	3.23257	GPN1	6.81e-12	1.86508	FNDC7	0.000392	2.59684	SLBP	0.0427425	2.65293	HMGB2	0.000882	2.4899	DLGAP5	0.0145759	6.09167	RTKN	3.88e-15	13.1573	SCN2B	5.12e-10	5.16889	EPOP	7.87e-09	1.77905	PLEKHG5	1.42e-15	2.11696	GM16062	0.000949	2.61513	CDYL	7.22e-05	1.63245	AV099323	0.0599838	7.69483	SCARB1	0.174697	2.07178	NMNAT2
817	A730011C13RIK	0.0555747	4.80305	GGACT	2.15e-07	4.778	AKAP13	0.000984	2.20159	STK32C	6.88e-12	2.99731	GM614	0.000414	1.64984	RXRA	0.0430959	2.12328	FGFR1OP2	0.0009	2.55464	VARS	0.0145893	2.44019	CTXN1	4.22e-15	3.61929	GM37223	5.16e-10	3.54242	DSCC1	8.01e-09	1.96953	SLC25A10	1.74e-15	1.79919	HGF	0.000969	1.71556	MBD5	7.45e-05	1.76308	NDFIP2	0.0600844	2.16194	IP6K2	0.175173	5.32535	ITGB1
818	TBC1D17	0.0559008	3.63563	LZTS1	2.3e-07	5.56989	CAPN3	0.000994	3.50267	GCAT	7.07e-12	2.13234	PUS7	0.000423	1.87443	IGF1R	0.0431093	6.56863	CENPA	0.000905	3.40723	AMACR	0.0147243	4.86011	CELF5	4.34e-15	3.01256	HECW2	5.53e-10	3.72107	PLS3	8.12e-09	1.62603	D6WSU163E	2.13e-15	1.5382	APOPT1	0.00100467	1.54538	GM4211	7.54e-05	2.66131	POLR3GL	0.0601541	1.58649	BLM	0.175284	10.7687	SYNE1
819	CIITA	0.0563746	3.20989	MYCN	2.33e-07	3.18652	GABRR2	0.000999	2.53521	RAB24	7.64e-12	1.58824	FADS2	0.000425	1.75346	CALHM2	0.0432191	1.71953	ALKBH4	0.000909	5.87048	RNF123	0.014868	3.42094	COMMD3	5.05e-15	5.87981	MPP3	5.54e-10	4.46125	NDC80	8.37e-09	1.5134	PLEKHG1	2.36e-15	1.70797	AC087898.2	0.00105207	1.59426	SUDS3	7.65e-05	1.9496	SLC1A4	0.0602816	9.91801	ARRDC3	0.17547	2.11404	CYM
820	CHPF	0.0565551	3.41332	GM4707	2.34e-07	4.15772	BORA	0.00102249	4.80489	MBD4	7.68e-12	2.33462	ADCY4	0.000427	2.29419	TADA1	0.0432462	1.54598	MAF	0.000937	1.56733	EIF3J2	0.0149635	6.08663	BVHT	6.02e-15	8.78489	NFE2L3	5.78e-10	3.87936	KCND1	8.85e-09	1.94641	PARP3	2.91e-15	1.5638	GM47392	0.00110028	1.77731	HCK	8.03e-05	2.09318	GM35339	0.0606433	15.2542	RAPH1	0.175851	4.27476	4932438A13RIK
821	MYEF2	0.0576953	3.47223	GPR83	2.46e-07	5.09952	ALKBH1	0.00102601	3.14256	AKAP11	8.37e-12	1.53848	SH2D1B1	0.000428	1.5844	STX3	0.0434708	3.57887	KBTBD11	0.000967	3.61204	GIT1	0.0151253	2.91518	RHOJ	6.94e-15	11.6187	A530040E14RIK	5.92e-10	5.67455	C130013H08RIK	9.81e-09	1.61831	COPRS	3.75e-15	1.5781	G430095P16RIK	0.00113216	1.925	PPP1R42	8.05e-05	3.19799	PAG1	0.0612611	2.87405	TLK1	0.176276	1.9581	TAGAP
822	SENP6	0.0578658	1.51505	IL22	2.56e-07	5.24959	KHDRBS3	0.00102603	3.80256	SPC25	8.48e-12	2.66624	SLC9A2	0.000428	2.12745	NIP7	0.0435388	2.00161	SLC1A5	0.000987	4.12538	NSMCE1	0.0151432	2.50761	TPX2	7.85e-15	11.2474	NFKB1	6.11e-10	2.0717	BC055324	1.06e-08	1.5738	IL15RA	4.25e-15	1.53794	SMIM6	0.00115583	2.26532	ACAP1	8.13e-05	3.4703	RRAGC	0.0612614	1.77134	ADCY7	0.176444	1.82164	GGACT
823	PLP1	0.0586388	5.74028	ZBTB10	2.65e-07	3.79524	RPL6	0.00103962	1.5037	IL12A	8.6e-12	2.75353	RNF122	0.000437	2.10945	EHMT1	0.0435963	1.83242	SP1	0.000992	2.29082	FUBP1	0.0152328	2.50068	F2R	8.6e-15	3.71797	ZKSCAN3	6.56e-10	2.0393	CDK1	1.14e-08	1.65419	GPSM2	5.9e-15	1.78398	TAF11	0.0012083	1.51691	FEM1C	9.17e-05	3.38397	PRPF38A	0.0613296	1.71269	GUCD1	0.177478	1.60874	BICDL1
824	DEPDC1A	0.0592152	7.08032	1300002E11RIK	2.76e-07	4.36192	TMEM191C	0.00109133	4.22622	MSMO1	8.64e-12	2.15128	PAXX	0.000451	1.58258	MRPS17	0.0436838	2.73881	WBP1	0.000998	4.10847	HDAC8	0.0154958	5.17267	STAC2	8.94e-15	6.46485	CHKA	6.58e-10	2.40063	HMMR	1.22e-08	2.64211	ESR1	6.8e-15	1.66946	TDRD7	0.00129176	1.55336	GM36028	9.36e-05	2.27377	ATXN7L3	0.0615844	1.80744	KLHL18	0.1778	1.59633	PITPNM2
825	SOCS4	0.0595154	3.22885	TSHZ1	2.79e-07	3.30297	NCBP1	0.00109361	3.35314	FAM110A	8.81e-12	1.70813	BRMS1	0.000462	1.55843	PRDM2	0.043957	1.94337	MBD2	0.00101234	2.41098	RPL10A	0.0156595	2.33025	RPL30	1.21e-14	3.13141	CREB1	6.64e-10	1.84278	A430106G13RIK	1.23e-08	1.8932	MAP3K15	8.59e-15	1.5585	GSPT2	0.00136483	2.37184	ALOX5AP	9.87e-05	1.88831	NUP153	0.0616889	1.99034	SLC38A9	0.177855	2.03524	TRA2B
826	GRK6	0.0600431	2.87121	GRIK5	2.81e-07	6.29216	DGKE	0.00110454	4.25512	TBRG1	9.02e-12	1.61452	KYNU	0.000468	2.14823	5031425E22RIK	0.0440405	1.77833	2310031A07RIK	0.00101298	6.14275	PDLIM2	0.0157178	2.94026	AY036118	1.21e-14	4.29831	NUP85	6.69e-10	3.03243	MT3	1.26e-08	4.09592	GJA1	1.14e-14	2.1742	KIF9	0.00139077	2.15433	ARID4B	9.88e-05	1.94854	NUP62	0.0618653	1.52805	SPECC1	0.177877	2.34262	AC161607.1
827	ITIH5	0.0600895	4.7391	GM3055	2.88e-07	3.02687	CYP11A1	0.00111243	8.0579	GM45669	9.09e-12	2.26857	FAM109B	0.000481	1.93106	CASC3	0.0443241	2.00371	ZHX2	0.00103447	3.96216	POU2F2	0.0157366	2.59503	AIMP1	1.33e-14	5.34788	CAR13	6.93e-10	4.43456	SPC25	1.32e-08	1.55695	FKBP1B	1.42e-14	1.54944	GM48796	0.00139412	1.90259	RIN3	0.000104	3.37227	TNFRSF22	0.0619983	6.01023	RAB24	0.178442	3.15753	MUTYH
828	TECPR1	0.0609363	2.54927	GM26917	2.96e-07	2.34128	TNFRSF4	0.00112978	3.32976	MTCH1	9.88e-12	1.50048	PDE6A	0.000488	1.60493	LPIN1	0.044504	1.5404	NOC4L	0.00103478	3.7823	NCL	0.0158048	2.04494	AHNAK2	1.59e-14	5.12537	TMEM168	7.42e-10	2.25422	SULT1A1	1.32e-08	1.62889	OXSM	1.53e-14	1.50065	MAP4K1	0.0014011	1.59067	PTS	0.000105	2.171	KDM5C	0.0626952	1.55053	TLDC1	0.179243	11.9969	BCL7A
829	DDX42	0.0611076	1.59714	TOB2	2.99e-07	2.5784	ZBTB25	0.00114955	3.85545	PTP4A3	1.03e-11	1.67938	KHK	0.000515	1.55323	PLEKHM1	0.0447626	1.75808	SV2A	0.0010422	6.20427	C1GALT1	0.0158338	2.28416	ABHD4	1.69e-14	5.97329	C1QTNF6	7.42e-10	4.66219	TRIM46	1.54e-08	1.5726	GM4070	1.85e-14	1.52309	GM10384	0.00148766	2.13323	IFIT3B	0.000106	7.07117	PIN1	0.0629526	1.6385	TM9SF4	0.17926	3.33332	GM38033
830	ZFP945	0.0612204	3.07208	CNRIP1	3.18e-07	4.44306	SMARCA2	0.00121518	3.07999	AATF	1.06e-11	1.66035	PTGER3	0.000537	1.90374	PPP2R3D	0.0448606	1.54655	VIPR1	0.00105102	4.82752	ADAM19	0.0158474	4.33252	RAB11FIP3	1.7e-14	3.77534	PRR14	7.85e-10	2.16611	STBD1	1.6e-08	1.58601	ATP10A	2.7e-14	1.6771	HCFC1	0.00151239	1.5133	ZFP831	0.000107	3.06165	RAB33A	0.0630877	8.05941	TBC1D10B	0.179426	2.41539	GM16341
831	TLCD1	0.0616041	5.59856	WDR90	3.55e-07	4.705	RPS17	0.00129932	1.77732	RASA4	1.06e-11	1.6556	APBA1	0.000547	1.58557	PMVK	0.04507	2.23543	MMGT2	0.00108429	4.36351	TMOD3	0.015974	1.6767	NPTXR	1.86e-14	5.09117	B4GALNT1	8e-10	2.14302	KNL1	1.63e-08	1.78646	TCEA3	2.96e-14	1.57532	HAGH	0.00160983	1.71216	ATP1A3	0.000107	1.83557	TMEM57	0.0631012	2.23639	UBC	0.179493	1.67038	GM44148
832	ARHGEF1	0.0617345	2.32301	ELMO1	3.56e-07	2.36154	PENK	0.00130763	7.83956	RHOBTB2	1.14e-11	1.992	CSRP1	0.000569	1.66512	RBM34	0.0452144	1.68665	CDC25B	0.00109937	5.07319	UBE2V1	0.0161322	6.02643	BMP1	1.88e-14	4.62493	CXCR5	8.11e-10	3.98866	BARD1	1.64e-08	1.81319	KIFC3	3.13e-14	1.58965	REEP4	0.00162016	1.64453	1810058I24RIK	0.000111	2.0789	PIGA	0.0631271	4.47884	TOMM40	0.179528	1.91906	STK10
833	LMBR1L	0.0617841	2.99706	1700097N02RIK	3.85e-07	4.60183	MIGA1	0.00134428	4.63216	BAHCC1	1.18e-11	3.07168	COX18	0.00057	1.545	BLOC1S2	0.0454029	1.72781	RFX1	0.00111873	3.81368	ARHGAP1	0.016158	2.96077	NOP58	1.99e-14	4.89342	4632411P08RIK	8.23e-10	3.06088	FAM20A	1.75e-08	1.52407	PKDCC	3.31e-14	1.62425	GNAL	0.00162378	2.44029	TNS1	0.000112	1.54431	GM26935	0.0635293	6.01813	PIM3	0.179572	1.78982	MAU2
834	NPRL3	0.0623004	4.92419	SENP6	4.63e-07	2.5169	JADE2	0.00135657	2.83386	MRTO4	1.24e-11	1.85364	P2RY1	0.000571	1.93942	NAP1L4	0.0454963	2.46829	GPR174	0.00111961	2.69273	CWC22	0.0162024	2.94306	SMC4	2.02e-14	4.80425	NAP1L1	8.63e-10	1.9029	DNER	1.76e-08	1.78283	ALDH7A1	3.57e-14	1.68433	RHOQ	0.00168534	1.52905	TIMM17B	0.000112	1.56857	MAPK13	0.0636984	6.00865	PTPRE	0.179862	2.12647	INSRR
835	2006-09-01	0.0625835	2.89978	PRSS12	5.22e-07	2.95675	LYSMD2	0.00139384	3.84796	NCAPH2	1.24e-11	1.54364	CAPN5	0.000583	1.90303	KMT5A	0.0456935	2.2709	ZFP775	0.0011297	5.86305	JAKMIP1	0.0163907	2.03645	HTATSF1	2.4e-14	4.99041	PFDN5	9.89e-10	1.77713	KIF11	1.89e-08	1.97126	IFIT1BL1	4.06e-14	1.71296	MRPL4	0.00184787	1.51622	GRK5	0.000114	1.6655	MED21	0.0644936	1.50674	2310022A10RIK	0.180091	2.02632	DSP
836	XRCC3	0.0626815	5.72631	NRN1	5.31e-07	5.60048	GM26583	0.00139513	2.70436	ZP1	1.34e-11	2.0435	AC125149.3	0.000584	2.0402	EIF2AK1	0.0457418	1.8615	GSTP3	0.00114712	7.25543	ZFP592	0.0164544	2.41152	WIPI1	2.49e-14	8.97772	SBNO2	9.97e-10	1.74779	RAD54L	2.03e-08	1.60923	C1RL	6.1e-14	1.84435	D930028M14RIK	0.00188617	1.86744	GRIPAP1	0.000116	2.05857	TMEM19	0.0648854	1.55568	MAPK9	0.180337	1.5516	TNFSF4
837	CIRBP	0.0628683	2.97829	4932438H23RIK	5.93e-07	5.24372	TTC14	0.00142369	2.55678	CCL22	1.53e-11	2.67956	GM17227	0.000596	1.91292	CCDC186	0.0459836	1.72449	ZDHHC20	0.0011631	2.08751	SOCS2	0.0165908	5.2215	TENM4	2.7e-14	4.18978	H2-AA	9.98e-10	1.619	RNF180	2.13e-08	1.85875	NAPRT	7.64e-14	1.9962	CYTH3	0.00190227	1.74277	MAP2K4	0.000116	2.06046	ADPRH	0.0654936	1.74624	HDAC7	0.180402	1.69273	GM26917
838	TRIM24	0.0630116	2.98609	PDZK1IP1	5.95e-07	6.15689	NOL8	0.00144335	3.47116	ARL6IP4	1.56e-11	1.6297	CD209E	0.000609	3.29395	C2CD5	0.0461228	1.54835	RUNDC3B	0.00116579	5.04275	CENPF	0.0166412	6.10586	ICA1	2.83e-14	4.03093	CCNI	1.03e-09	2.25649	CYP2S1	2.14e-08	1.62484	GM20703	9.32e-14	1.9231	GM26789	0.00190455	1.94996	ZBTB39	0.000119	4.8039	ANKRD66	0.0655439	5.66416	FIBP	0.18085	1.57014	ZFP985
839	A530032D15RIK	0.0631705	4.41812	ITGB8	6.02e-07	11.6433	CRIM1	0.00145241	2.97639	FAM178B	1.58e-11	1.55987	PRDM9	0.000611	1.99183	TRIM12C	0.0463799	1.92673	NYAP1	0.00117986	4.68098	TTC9C	0.0166712	4.16658	IL11	3.03e-14	9.6846	CERS6	1.04e-09	1.97709	KAZALD1	2.31e-08	1.89047	TMCC2	1.02e-13	1.76236	NOTUM	0.00207789	1.58751	MSRA	0.000124	4.18328	DNAJC5	0.0657243	1.97141	ANKRD49	0.181755	1.94456	PKP3
840	ZFP146	0.0638904	4.46992	KIF21B	6.05e-07	2.59556	DCTD	0.00145974	5.71369	HOXA6	1.58e-11	1.83951	TRIT1	0.000634	1.85176	SLC2A3	0.0465636	3.93086	SYNE2	0.00119391	4.74448	JADE2	0.0166968	2.68434	SLC25A27	3.4e-14	8.37252	DOC2G	1.09e-09	5.67016	TLE6	2.6e-08	1.84715	KCNK13	1.15e-13	1.60291	ISG20L2	0.00209285	1.54733	ELL	0.000125	1.63305	TRPV2	0.0661182	1.74665	OPA3	0.182458	1.8523	ELK4
841	PPWD1	0.0640581	3.17868	H2-M5	6.18e-07	4.26751	LAMB3	0.00146713	3.57188	BEX3	1.6e-11	1.93724	CCDC28B	0.000648	1.59344	SNAPC1	0.0465747	1.87762	CST7	0.00122927	3.73725	RIPOR2	0.0167666	2.4387	PAQR3	3.4e-14	6.13935	WDR86	1.1e-09	4.98043	CDCA5	2.72e-08	1.7343	PPARGC1B	1.16e-13	1.68227	AC130815.2	0.00213558	1.66657	CLEC1A	0.000126	5.19386	SLBP	0.0661444	1.57582	TBC1D32	0.18254	11.7273	HEATR9
842	SLC35B1	0.0642175	1.60005	XLR3B	6.31e-07	4.59683	SEMA4F	0.00147755	4.0775	6530437J22RIK	1.61e-11	1.76735	GM21269	0.000652	1.67978	PDLIM1	0.0465945	1.93392	RPL19	0.00122934	1.51667	SNRPA	0.016876	3.15216	AC153140.2	3.46e-14	3.27762	RCL1	1.11e-09	3.30291	CKAP2L	3.16e-08	1.59176	TLR8	1.49e-13	1.86514	HMGCS1	0.002164	1.64978	STON2	0.000131	4.85404	RSPRY1	0.0668296	1.57762	NCOR2	0.183465	1.9589	4930471E19RIK
843	SEMA5A	0.0645124	7.17262	PRKACB	6.35e-07	2.85055	TRP53I11	0.00149207	3.85172	GM26527	1.61e-11	1.63424	G6PC3	0.000666	1.59581	FABP7	0.0467249	11.1643	GM48604	0.00124334	5.58014	CD99L2	0.0169208	3.88236	F3	3.68e-14	3.12003	UBE2Z	1.12e-09	2.25301	OIP5	3.27e-08	1.72391	ENPP1	1.51e-13	1.58942	CRYBA4	0.00216588	1.92946	RNF24	0.000131	4.92204	SEC23IP	0.0675582	2.01812	RETREG3	0.184005	2.24466	LCN4
844	TJP3	0.0663369	5.32995	HELZ	6.51e-07	3.00319	GM49179	0.0015275	2.05551	SPATS1	1.62e-11	1.58161	EIF2AK4	0.000677	1.59112	TMEM68	0.0471022	1.95726	PYCR2	0.00125458	3.64236	MFSD4A	0.0172391	7.12962	SERTAD4	3.69e-14	4.09539	TIMD4	1.21e-09	5.03629	BC030867	3.33e-08	1.84388	SLC2A8	2.2e-13	1.54705	ALDH4A1	0.00217891	1.77656	MYLIP	0.000133	1.72388	GM7160	0.0679761	5.47835	EXOC1	0.184447	1.70296	ELMO1
845	PLCG1	0.0665132	4.4257	ACTG2	6.6e-07	3.0701	ARNT2	0.00159694	6.59204	GM10509	1.63e-11	1.96737	MUL1	0.000684	1.53657	PRPF31	0.0473589	1.51057	SETX	0.00125463	3.01309	CEP162	0.0173493	3.73456	RAPGEF3	3.77e-14	2.24383	ICAM5	1.28e-09	6.18887	RAD54B	3.48e-08	1.70881	ARSI	2.27e-13	2.24704	COLEC11	0.00219055	1.5494	RCBTB2	0.000136	1.99837	GM43597	0.0690749	7.97509	CNOT10	0.186651	1.53713	TRAF1
846	GM26890	0.067125	4.83955	YAF2	6.9e-07	3.26661	5830418P13RIK	0.00162982	3.01595	GPR149	1.65e-11	1.69185	DNAJC25	0.000689	1.74405	SYTL1	0.0478139	8.34291	RAC2	0.0012576	1.77587	AMD2	0.0174112	5.3971	JADE1	4.05e-14	6.06232	ARHGAP1	1.31e-09	2.38929	KIF4	3.81e-08	1.73257	NBAS	2.34e-13	1.50145	RHOX8	0.00219728	1.5919	MKNK1	0.000138	1.90994	CLK3	0.0696763	1.8213	TMEM259	0.186886	2.33455	DUSP19
847	HIVEP2	0.0680111	2.97341	ABHD6	6.96e-07	5.37842	STON1	0.00163452	8.46529	D630008O14RIK	1.69e-11	1.87369	GMPPB	0.000692	1.56329	KDM4A	0.0478346	1.75092	RPH3AL	0.00126882	4.58275	SETD4	0.0174431	4.84541	LONP1	4.28e-14	5.46393	MRPL53	1.38e-09	3.21074	CDC20	4.47e-08	2.26263	FLAD1	4.51e-13	1.51659	AMOT	0.00221829	2.3365	PNPLA2	0.000139	4.21916	EAF1	0.0698002	1.70388	SPECC1L	0.188154	1.62363	GM14455
848	EML4	0.0681924	3.42083	ELK4	7.04e-07	2.68012	CACNA2D2	0.00164096	3.76198	4930519D14RIK	1.7e-11	1.58622	TPGS2	0.000767	1.70376	CREM	0.0479243	1.88249	MARK2	0.00127068	2.66348	PARG	0.0175207	2.49936	SOX6	4.4e-14	5.5335	INF2	1.42e-09	2.78451	HES2	4.84e-08	1.57303	C1RA	8.06e-13	1.78301	SLC41A1	0.00225223	1.60616	RNF167	0.000143	3.53482	CSF3	0.0700578	3.42139	PLEKHF2	0.188259	1.88272	ABCA2
849	TMEM241	0.0685182	3.87755	SH3BGRL2	7.17e-07	5.7404	FANCI	0.00165855	4.41014	RPS6KA4	1.71e-11	1.61235	SLC39A10	0.000824	1.58494	HAT1	0.0480077	1.58266	MAZ	0.00129193	3.20937	RPL41	0.0176045	2.09058	9330182L06RIK	4.56e-14	6.71413	ANXA4	1.44e-09	1.80072	JAG2	4.89e-08	1.71643	MS4A4A	8.59e-13	1.84416	PLXNA4OS1	0.00231328	2.09513	TRIM12A	0.000144	3.39168	ADAT1	0.0700607	6.781	N4BP2L2	0.188368	2.43262	PCMTD1
850	STAU2	0.069484	4.6089	ABLIM3	7.41e-07	4.66472	GM11131	0.00165968	5.16176	YARS	1.73e-11	1.94333	MANSC1	0.000829	2.2693	SOCS7	0.0485689	1.73227	TRPC1	0.00131656	4.08057	DUSP28	0.0177721	4.29792	KLF9	4.6e-14	4.89409	NEDD4	1.51e-09	2.24971	FAM124A	5.38e-08	1.72551	F830016B08RIK	1.25e-12	2.29741	YPEL2	0.00240335	1.59303	CD300A	0.000146	2.94751	RBBP6	0.0701938	2.03044	TRAPPC11	0.188486	1.82977	GANC
851	GM28935	0.069592	4.96628	GBP8	7.58e-07	3.9577	SGIP1	0.0016626	2.8391	PIMREG	1.81e-11	4.03535	DHRS4	0.00084	1.71337	DCTN5	0.0486962	1.8124	CCNDBP1	0.00131664	2.70688	KIF20B	0.0178346	8.52657	PLCD1	4.76e-14	12.756	SLC41A1	1.62e-09	3.65229	DAGLA	5.61e-08	1.63386	RHBDF1	1.72e-12	2.23728	ADAMDEC1	0.00244312	2.3524	GM19705	0.000148	5.16995	XPOT	0.0702133	1.60396	LUC7L3	0.188789	2.29555	SIPA1
852	OARD1	0.0696313	3.42848	SP4	7.64e-07	2.73966	KCNQ5	0.00168034	3.51582	TELO2	1.87e-11	2.44731	SLC34A1	0.000841	2.42909	SLC9A3R1	0.0487312	2.88833	NUP107	0.00131664	5.10546	ZFP523	0.0180298	4.77302	MYO10	5.06e-14	5.02293	PLK4	1.75e-09	2.93222	SGO1	5.9e-08	1.88658	SLC26A6	1.9e-12	1.83815	NOS1AP	0.0025146	1.69494	1700047M11RIK	0.000156	3.77719	NCOA6	0.0708222	1.70068	FAM172A	0.18891	3.40208	OLFR1385
853	TSPAN32	0.0696735	3.02741	GM44623	7.68e-07	2.84417	SARDH	0.00168398	3.41883	E2F7	1.94e-11	2.99973	2810408A11RIK	0.000842	1.66923	HERPUD1	0.048745	2.30881	ARV1	0.00131821	5.88704	DISP1	0.0181099	5.45287	PTPN21	5.25e-14	7.90962	ERLIN1	1.85e-09	2.81453	GPRC5A	6.25e-08	1.78904	RRP12	2.41e-12	1.58758	HPS5	0.00251617	1.56629	NABP1	0.000164	1.84778	HSPA4L	0.0720213	4.16166	APEH	0.189226	1.52596	SLC35G1
854	DHX30	0.0697742	3.63174	NMNAT2	7.8e-07	3.52001	RGCC	0.00178383	1.73611	RBMXL1	1.95e-11	1.54125	CCDC24	0.000885	1.74462	UFD1	0.0488365	1.69318	CRIM1	0.00132751	4.59423	SLC25A5	0.0181316	1.61471	GM7879	7.12e-14	3.35369	FADS2	1.98e-09	3.60281	NUPL2	6.25e-08	1.53115	SARS2	2.69e-12	1.6604	STN1	0.0026695	1.5767	CHD2	0.000166	1.92535	HYOU1	0.0721795	1.6012	PSMC4	0.189365	1.52447	KLHL25
855	ERCC6L2	0.0703457	4.62623	CARD11	8.06e-07	4.03339	MEPCE	0.0018239	3.15992	TIFAB	2.04e-11	1.5903	HOXA7	0.000948	3.24114	CDK17	0.0490072	1.93594	WDR6	0.00133965	4.97559	TSR2	0.0182014	3.61693	GM8797	7.15e-14	11.9986	H2AFV	2.06e-09	1.84958	PRR11	6.38e-08	1.80376	CLMP	2.76e-12	1.77203	MTHFR	0.00272881	1.53416	FBXL14	0.000167	1.69814	GM20517	0.0721992	4.78993	2900093K20RIK	0.1894	6.0996	GM30918
856	RIDA	0.0709207	4.53755	GM30054	8.62e-07	7.11152	KDM5A	0.00182597	2.48303	MAZ	2.3e-11	1.51946	KANTR	0.000963	1.56776	FEM1C	0.0491384	2.32482	TRAF4	0.00136335	3.32267	GRIPAP1	0.0182018	1.78336	RPL26	7.79e-14	3.05332	CLMN	2.08e-09	5.28218	FAM189A2	6.49e-08	1.61355	TSPAN17	3.14e-12	1.53428	SLC23A1	0.00275456	1.5495	PMF1	0.000168	1.64689	GAS2L3	0.0721992	1.85085	LUZP1	0.189708	1.90881	MTCP1
857	UTP15	0.0711933	3.64892	CD37	8.63e-07	2.30346	GM5093	0.0018391	4.96549	XPO4	2.31e-11	1.60045	ARMC6	0.00101005	2.03693	ANXA11	0.0496033	1.56854	SP4	0.00138665	2.97146	FTX	0.018388	4.6421	GJA1	7.89e-14	4.20922	CIRBP	2.13e-09	2.01016	SGO2A	7.27e-08	1.70183	FASTKD2	3.37e-12	1.61953	SAP30BP	0.00282434	1.51688	SYK	0.00017	2.22329	SLFN4	0.0722412	3.17944	CLCN5	0.190095	2.41249	KCTD15
858	DNAJC7	0.0715176	2.99335	PLCXD2	8.76e-07	3.18687	CCDC92	0.00185937	5.67438	FADS1	2.4e-11	2.31089	ENHO	0.00101387	2.45092	RPP21	0.0497163	2.85177	1300014J16RIK	0.00138692	3.99752	UQCRC2	0.0185068	2.74565	NPHP1	8.14e-14	8.39592	NDRG2	2.14e-09	5.25937	TSSK6	7.59e-08	1.54435	FBXL19	3.98e-12	1.59341	PDE7B	0.00284624	1.93441	SKAP2	0.000177	2.24582	POLDIP3	0.0728748	2.05704	TMEM241	0.190572	7.96062	NRIP1
859	JRK	0.0716442	4.76532	VMN2R96	9.05e-07	3.63985	GABBR1	0.00190782	3.8024	RTN4RL1	2.41e-11	2.76097	CLDN10	0.00107619	2.00844	MED8	0.0499455	2.29489	MICAL1	0.00139259	2.49673	9330020H09RIK	0.0185575	4.65827	PRPF40B	8.26e-14	5.17028	GM47735	2.16e-09	5.15782	FANCD2	7.69e-08	1.90704	TSLP	4.58e-12	2.35211	PURG	0.00297183	1.84404	PLA1A	0.000178	5.35751	ERGIC2	0.0730965	1.93381	TRRAP	0.190647	1.64298	AGTRAP
860	CMTR2	0.0718339	4.1561	TOP2A	9.05e-07	3.5491	ZYG11B	0.0019319	2.87866	HIST1H1B	2.45e-11	2.95135	ANKRD23	0.00108313	1.54082	RAP1GAP2	0.0502168	1.72504	LANCL3	0.00141434	4.48926	PRR5	0.0186269	6.10516	PRMT1	8.35e-14	4.41439	MYL1	2.17e-09	2.6885	D3ERTD254E	8.81e-08	1.52591	9930111J21RIK1	5.37e-12	1.79215	FAM126A	0.00314019	1.55367	FOXQ1	0.000181	4.43515	LIN54	0.0731466	1.70509	DAB2	0.190852	2.22755	RNF138
861	PHLDB3	0.0720907	4.54952	GM26790	9.11e-07	2.41655	TBC1D4	0.00195416	1.63081	HYOU1	2.46e-11	1.68999	JPX	0.00109626	1.81812	PRKCQ	0.0502415	6.69732	AHSA2	0.00141477	3.48526	RNF144A	0.0186487	2.55729	GM45833	8.76e-14	2.77781	HVCN1	2.28e-09	2.07078	KSR2	9.68e-08	1.86067	TNFSF13OS	5.61e-12	1.92044	FLOT2	0.00317202	1.50959	NSD3	0.000183	1.99476	GM31718	0.0736469	4.36901	PKN2	0.191119	2.12373	USP11
862	BCDIN3D	0.0724258	4.50565	KDSR	9.12e-07	3.27177	GM28727	0.00197307	5.62261	CDK2	2.47e-11	1.79485	ABHD15	0.00111863	2.11397	UCHL5	0.0502651	1.53004	CEP55	0.00141924	7.23054	GLRX5	0.0188441	2.32853	RPS17	9.03e-14	3.86063	KIF1A	2.4e-09	4.36122	MIR9-3HG	9.77e-08	1.76281	RILPL1	6.11e-12	1.92988	EPS8L1	0.00323577	1.8957	MAP3K5	0.000183	4.05438	DENND1B	0.0743379	1.88715	MTF2	0.191286	2.48537	PSPH
863	2001-03-01	0.0724357	3.42965	ST3GAL6	9.54e-07	2.14095	CRTAM	0.00206515	2.9907	CISD1	2.5e-11	1.7113	NDUFAF4	0.00114502	1.56446	RNFT1	0.0503417	2.13288	NAA30	0.00142261	3.00742	PTRH2	0.0188676	4.11366	CHCHD5	9.31e-14	6.35337	CSF2RB2	2.47e-09	2.72905	PLEKHG5	1.02e-07	1.70163	SNRNP35	6.26e-12	1.60491	PSTPIP2	0.00328014	1.83134	PRR5L	0.00019	4.16381	AC130815.2	0.0744016	4.10726	ATP11B	0.192047	1.52702	PHF21B
864	AV099323	0.072678	4.48222	BHLHB9	9.82e-07	5.11776	RASSF5	0.00207724	1.96967	CCDC167	2.55e-11	2.3032	C130026I21RIK	0.00115513	1.97867	CCDC9	0.0504215	1.75235	MCM6	0.00142272	3.69175	RFX7	0.0188889	2.36644	GM32856	9.37e-14	9.84471	FRYL	2.48e-09	1.81663	E2F7	1.21e-07	1.89573	GPATCH3	7.59e-12	1.51938	PLXDC1	0.00363582	1.86738	CD244	0.000195	1.7071	OVGP1	0.0745939	6.43545	SNRPA	0.192186	2.10587	MSH3
865	ARHGAP11A	0.0727936	1.52294	APOL7B	9.93e-07	5.91568	USP3	0.00210605	2.6652	KRI1	2.6e-11	1.74283	ANXA11OS	0.00116134	1.59109	CAMK1D	0.0504783	2.71498	4932422M17RIK	0.00143768	5.04503	FASN	0.0189429	4.73479	CSF1	1.06e-13	2.56256	SOWAHD	2.58e-09	3.36483	GBP2B	1.28e-07	2.01691	ENHO	1.03e-11	2.31507	TBC1D13	0.00364997	1.60024	CDKN2AIPNL	0.000201	1.57762	MAN2C1OS	0.0753376	6.61753	SMG1	0.192299	4.81927	RAB6B
866	MIR142HG	0.0730556	1.91436	CSGALNACT1	1.04e-06	4.67809	ZFP12	0.00213758	4.90584	CDC20	2.68e-11	2.75799	B230369F24RIK	0.00117019	2.24109	RFC2	0.0504942	1.78762	DNAJA4	0.00144224	4.56473	EEF1B2	0.0191026	2.2145	RPS14	1.23e-13	2.56898	C130026I21RIK	2.62e-09	4.21189	ALPK2	1.4e-07	2.00678	NME6	1.04e-11	1.57458	ADORA2B	0.00379375	1.87971	BTBD19	0.000203	4.88614	SERTAD2	0.0754515	1.72741	REXO1	0.193057	2.12026	PMS2
867	OXA1L	0.0734209	3.49584	DPY19L3	1.04e-06	4.48461	ITGB3BP	0.00214523	5.95088	SMC2	2.8e-11	2.26198	PRPS1L3	0.00119164	2.06178	ORC3	0.0508088	1.62437	CDC42EP3	0.00147615	1.81994	DYNLL2	0.0192832	3.35696	GM15050	1.23e-13	8.05546	GM16386	2.63e-09	3.69726	ATP8B1	1.54e-07	1.83068	GATC	1.05e-11	1.64845	TRIP6	0.00383242	2.03907	KLF3	0.00022	3.52033	ELMO1	0.0758213	1.81682	MTMR2	0.19313	1.55619	ZFP251
868	TUBB2B	0.0741853	3.90868	PERP	1.07e-06	7.25236	GM45155	0.0021849	3.03758	AFF3	2.85e-11	2.08133	SIRT3	0.00119392	1.58851	POLR1A	0.0513053	1.84759	GM32856	0.00149416	5.64788	CLASRP	0.019305	3.19193	NARS	1.28e-13	4.05397	MMD	2.64e-09	2.86304	SMTNL2	1.68e-07	1.84167	NME2	1.05e-11	1.5468	OLFR1124	0.00390729	1.66728	TRIM11	0.000221	1.88671	1810009A15RIK	0.0759212	6.73218	EHD1	0.19348	1.86542	ITPR2
869	PARK2	0.0742499	6.04057	AC163032.1	1.08e-06	4.69841	4833412C05RIK	0.00219697	4.23414	MYO9A	2.94e-11	1.66637	6530409C15RIK	0.00121527	2.34596	DNAJA1	0.0513252	5.35071	STK36	0.00149943	4.73623	TTC21B	0.0194523	4.55765	MTAP	1.33e-13	7.49052	PDE4C	2.66e-09	4.70707	ANLN	1.72e-07	1.80147	SMPD3	1.23e-11	2.19914	ZNHIT2	0.00413576	1.54189	GALNT4	0.000222	1.52604	NCOA3	0.0760103	2.15286	HIST1H1C	0.193494	1.75522	D5ERTD615E
870	SPECC1L	0.0742666	1.50142	GM34868	1.1e-06	3.80172	GM15477	0.00223346	2.68925	RGS12	3.01e-11	3.29076	D7ERTD128E	0.0012504	2.47289	IFT52	0.0516613	2.5855	LCN4	0.00152684	12.2687	MAT2B	0.0195409	1.85632	GLCE	1.38e-13	3.91024	AA467197	2.67e-09	1.52039	MRGPRE	1.83e-07	1.61848	A4GALT	1.39e-11	2.39594	LENG9	0.00420035	1.74541	DHX38	0.000223	2.32899	MSRA	0.0760732	4.20221	GON7	0.195082	7.60428	CCSAP
871	ITPR2	0.0743528	2.49099	BICD1	1.1e-06	5.47142	BIK	0.00226749	3.69294	PALLD	3.04e-11	2.09246	QRICH2	0.00127364	2.22953	AQP9	0.0521426	6.21471	RPL30	0.00152936	1.51417	KANSL3	0.0195802	2.94779	TRNP1	1.44e-13	3.50312	MYH9	2.72e-09	1.91521	PHF19	1.99e-07	1.65071	C6	1.55e-11	2.94528	GM29994	0.00440658	2.01328	SAG	0.000223	4.34046	ATF7	0.076253	1.61399	PTDSS1	0.196299	3.15803	A430046D13RIK
872	GM30054	0.0744379	2.7399	ZBTB1	1.11e-06	2.83437	PPP1R13B	0.00227388	3.6184	NUDC	3.07e-11	1.55804	LSMEM1	0.00132563	1.89299	TMEM8B	0.0522058	19.8475	2009-09-01	0.00157022	2.33699	BHLHE41	0.0196183	2.80579	SOX13	1.68e-13	2.62382	KDM1B	2.82e-09	3.16777	SKA1	2.04e-07	1.59741	PGM3	1.95e-11	1.5143	TULP2	0.00456444	1.79203	MED30	0.000226	1.95223	ABHD17C	0.076262	1.64673	CBLL1	0.196431	1.57746	ADRB1
873	CASKIN2	0.0756808	8.63103	DAPL1	1.15e-06	3.89334	GM16001	0.00228769	3.13968	MTMR14	3.1e-11	1.73281	SHB	0.00133939	1.99776	BRAF	0.0522406	2.09607	DONSON	0.00157044	4.03994	NPEPL1	0.0197847	2.42216	SKA2	1.96e-13	10.1346	PHIP	2.87e-09	2.29444	FOXM1	2.1e-07	1.74825	PLXNA3	3.54e-11	1.77861	GM14487	0.004674	1.55554	TNRC18	0.000231	2.34693	MCF2L	0.0769029	5.72262	ARMCX3	0.19658	4.83782	DFFB
874	MIRT1	0.075804	2.06499	RYK	1.18e-06	4.66332	PPM1J	0.00229568	4.93552	ELOVL6	3.32e-11	2.17819	GM15853	0.00134924	2.04657	NUP54	0.0523047	2.40302	GPR183	0.00159838	2.42912	DCAKD	0.0198501	4.74631	ARHGAP5	2.22e-13	3.93368	FAP	2.96e-09	3.42124	4931428F04RIK	2.35e-07	1.53028	SNTA1	3.86e-11	1.78178	GM2245	0.00469637	1.94919	CCNL2	0.000235	2.19053	NAP1L4	0.0770289	1.57948	KLF9	0.196595	5.17814	LEPROTL1
875	CRY2	0.0758679	4.51715	RASSF5	1.21e-06	2.06607	GM16503	0.00231149	3.03146	CDK14	3.58e-11	1.60141	9330160F10RIK	0.00138046	1.75836	LSM2	0.0523646	1.97411	MBOAT1	0.00160751	5.67805	GPT	0.0199982	5.19323	ACOT13	2.38e-13	5.50816	MTMR1	3.13e-09	2.7431	MTFR2	2.57e-07	1.64804	PYCRL	3.98e-11	1.54306	GM17349	0.00471641	1.54654	6430548M08RIK	0.000241	4.32494	GZMM	0.0776868	4.83048	WDFY1	0.197209	1.73994	GM15829
876	IL2RG	0.0759323	3.10074	ZFP827	1.26e-06	4.96993	A230107N01RIK	0.00231739	3.45237	CENPQ	3.65e-11	1.8285	OLFR482	0.0013955	1.83277	KDM5B	0.0530036	1.59632	CLEC2D	0.00162167	1.93758	IFITM10	0.0201066	3.45532	RPL17	2.43e-13	3.03089	MED11	3.2e-09	3.00429	TROAP	2.6e-07	1.88543	GM13091	4.13e-11	1.89499	1500011B03RIK	0.00481788	1.69959	SEC14L1	0.000246	1.98272	PLAGL2	0.0781385	1.95578	ERI1	0.197345	2.51876	SEPHS2
877	BIRC3	0.0759461	2.31203	JADE2	1.29e-06	3.03227	ZHX2	0.00240666	3.01385	NR4A2	3.75e-11	1.63262	MAP2K6	0.00140085	1.93591	PFN1	0.0531169	2.60867	RASGRP2	0.00163407	2.63754	LBR	0.0201447	1.64221	ALDH18A1	2.48e-13	7.39283	TMEM158	3.52e-09	6.65809	SHCBP1	2.79e-07	1.56824	MAP7D3	5.69e-11	1.91441	TNFSFM13	0.00486684	2.02249	CARD19	0.000259	1.79602	UBE2S	0.0782448	2.0071	AGTRAP	0.197512	1.7268	6330403K07RIK
878	GM49201	0.0766406	2.56	C230029F24RIK	1.33e-06	4.07151	ZIK1	0.00243533	2.78686	KRT80	4.2e-11	1.70128	TSR1	0.00145736	1.53318	KLF7	0.0531989	5.33644	CTLA2B	0.00163529	6.54732	URM1	0.0202005	3.494	RND1	2.67e-13	4.55351	ZFP810	3.56e-09	3.52038	APLN	2.95e-07	2.07899	DPPA3	6.42e-11	1.90221	PLEKHG3	0.00501723	1.52777	SETD7	0.000261	1.88155	TBC1D22A	0.0784965	1.55947	PPP2R2D	0.197868	1.5648	MCM2
879	ZFP646	0.0766823	3.76868	CLCN3	1.44e-06	2.93734	ZFP827	0.00251904	3.54923	TMEM120B	4.3e-11	3.03893	MID1	0.00146299	2.01296	NUP214	0.0532706	1.82503	TLK1	0.0016397	2.77522	PSD4	0.0202656	2.69916	RPL24	2.68e-13	3.32507	IGSF9	3.58e-09	4.00626	MAST1	3.14e-07	1.50781	SULT1A1	8.22e-11	1.75295	NLRP1A	0.00507794	1.93363	BORCS6	0.000262	2.1727	RNF111	0.0786945	1.66938	NASP	0.197915	2.16365	GM15446
880	HNRNPH1	0.0767369	2.11295	TFDP2	1.49e-06	4.43807	1700019D03RIK	0.0025526	5.04195	ETV6	4.42e-11	1.57533	ASGR2	0.00146892	1.64468	CTSO	0.0535711	1.69836	QRSL1	0.0017202	5.94413	MICAL3	0.020359	7.76982	GPT2	2.95e-13	9.11967	BTLA	3.98e-09	3.19592	TYMS	3.68e-07	1.52495	3110001I22RIK	8.34e-11	1.5171	EML6	0.00549851	2.41659	DGAT2	0.000276	5.18756	IMPA2	0.0790578	4.58104	ARID5B	0.198899	2.20737	ZBED3
881	RBMS3	0.0769579	3.69897	HECA	1.51e-06	2.43109	2900076A07RIK	0.00255735	4.01993	TRP53	4.75e-11	1.50331	SPNS3	0.00147714	1.90181	BRI3BP	0.0538326	2.01964	ARHGAP30	0.0017289	1.99923	P2RY10	0.0203724	1.74013	GM19610	3.04e-13	5.52686	IRF1	4.02e-09	2.75428	HIST1H2AE	3.92e-07	1.67909	RAC3	1.02e-10	1.71245	6330418K02RIK	0.00552057	1.68797	ITPR2	0.000278	1.73887	DDX41	0.0799846	1.57339	MEPCE	0.199111	1.97988	ENC1
882	DCAF1	0.077411	2.85497	JUNB	1.51e-06	1.71281	CCDC15	0.00260278	4.21843	PAFAH1B3	4.93e-11	1.76661	1700016G22RIK	0.0014804	1.83928	RC3H1	0.0539244	2.67835	GM36287	0.001759	4.51435	U2SURP	0.0204724	1.7993	BOK	3.11e-13	5.76375	NLRC5	4.45e-09	2.67766	TOP1MT	4.18e-07	1.54	LANCL2	1.04e-10	1.62009	DEPDC7	0.00553913	2.0939	HRH2	0.000283	4.88828	RAB7	0.0800714	3.43143	OTUD3	0.199342	12.5759	GLCCI1
883	CYB561D1	0.0774608	3.59367	SETX	1.51e-06	2.40613	SLC14A1	0.00261211	3.92781	USP10	4.93e-11	1.89014	VANGL2	0.00154378	3.09015	ATF1	0.0541541	2.30975	GM9938	0.0017691	6.14064	LMTK2	0.0205456	2.90853	RPS3	3.15e-13	3.11376	CCDC6	4.53e-09	2.45683	BBS5	4.36e-07	1.54285	NLRC4	1.07e-10	1.5268	CALY	0.00568378	1.54521	SMIM3	0.000284	3.96887	SEC14L1	0.0801844	1.68987	PUS1	0.199767	1.73254	GM48671
884	UPF3B	0.0778751	2.73112	FAH	1.54e-06	4.70339	GFI1	0.00262873	4.49775	PHKB	5.21e-11	1.76673	CCDC112	0.00154922	2.07823	IER5	0.0545322	4.3217	MYCBP2	0.00177623	1.83978	DNAJB5	0.020559	4.999	SRM	3.24e-13	4.74135	D630036H23RIK	4.57e-09	2.43046	GM15880	4.66e-07	1.65658	GM37233	1.38e-10	1.61945	RNF225	0.00583985	2.06782	ABHD2	0.000299	1.74258	BLM	0.0804506	4.70705	CHAC1	0.199997	6.69333	KHNYN
885	MGAT1	0.0793524	1.55769	IFI208	1.57e-06	3.71435	RAB11FIP4	0.00263719	2.7907	RAD51AP1	5.32e-11	2.67494	E430018J23RIK	0.00155375	2.16042	PTTG1	0.0548922	1.54382	MAU2	0.00183926	2.75161	LZIC	0.020616	3.99804	RPL18A	3.65e-13	2.78018	A730035I17RIK	4.64e-09	1.65436	PCYT1B	4.71e-07	1.5912	TNFRSF14	1.73e-10	2.06499	GM5431	0.00587038	1.94317	MIDN	0.000299	3.59319	TXNL1	0.0806697	1.60066	ZFP639	0.200304	1.9351	PGAP3
886	GM34342	0.0805413	5.40702	ZBTB37	1.59e-06	3.42246	ALDH5A1	0.0026421	5.0094	CLDN1	5.54e-11	1.86362	PCK2	0.00158039	1.76759	DDHD2	0.0549499	1.66529	LSM5	0.00184879	2.5562	ADIPOR2	0.0206601	2.57221	PAICS	4.46e-13	4.32156	RPTOR	4.71e-09	2.51032	CTSF	4.88e-07	1.74301	AC130815.3	2.18e-10	2.09333	GM32633	0.00589174	1.85432	CXADR	0.000308	4.89524	JAG1	0.081748	2.09063	VTI1A	0.200319	1.63657	SLC50A1
887	MAN2C1OS	0.0809261	4.50497	PHTF2	1.59e-06	4.35766	GM17173	0.00265451	3.24619	PTCD2	5.66e-11	1.93907	FXYD1	0.00159178	2.53521	PKNOX1	0.0565182	1.67098	PPP1R3F	0.00188877	5.616	OGFOD1	0.0206736	3.76277	SLC7A5	4.78e-13	6.395	HSBP1L1	4.75e-09	3.58421	PECR	4.96e-07	1.53046	0610040J01RIK	2.39e-10	1.72504	GM26892	0.00615233	1.57176	SLCO3A1	0.000311	3.63282	CREB3L4	0.082453	6.39872	MTMR10	0.200387	2.11255	GM44067
888	GM19412	0.08157	6.867	IFNG	1.59e-06	4.32876	HOPXOS	0.00266154	3.90071	TMEM57	6.07e-11	1.6399	GPATCH4	0.00160373	1.6548	BBIP1	0.0565401	2.88596	RAD50	0.00192	3.26335	BCKDHB	0.0207943	5.38328	DIS3	5.02e-13	6.21156	ARAP2	5.11e-09	2.28878	DNTT	5.06e-07	1.52532	PRR5	2.73e-10	1.59954	GM28043	0.0063296	1.9388	LIMD2	0.000315	1.723	BRAP	0.0836493	1.52817	CHKB	0.200408	1.7055	ZADH2
889	ZEB1	0.0818905	2.60491	CCM2	1.6e-06	2.37416	RCBTB1	0.0026981	3.29149	CSE1L	6.33e-11	1.5825	TNFSF4	0.00161163	1.99145	KMT2B	0.056973	1.77321	ZCCHC11	0.00192354	2.62741	CDK11B	0.0208708	1.51639	DUSP14	5.2e-13	3.31432	KRCC1	5.11e-09	2.06152	TUBD1	5.06e-07	1.53637	TTC27	3.03e-10	1.50387	4931440F15RIK	0.00637083	2.07433	CEP85L	0.000325	1.60924	RELL1	0.0841035	4.16044	ZSCAN20	0.200428	10.6621	IDE
890	CD81	0.0825171	2.38493	BTLA	1.62e-06	3.88089	SUOX	0.00270854	5.63925	ERG28	6.46e-11	1.79526	GEMIN6	0.00161557	2.05385	CIRBP	0.0572938	2.058	ANKS6	0.0019907	4.28217	GPD1L	0.0209142	2.97051	MID1	5.87e-13	4.09707	SRP54A	5.36e-09	2.1489	POLE	5.12e-07	1.76646	MID1	3.04e-10	1.74616	CELSR3	0.00670933	1.92252	FAM227A	0.000325	3.75903	TBC1D20	0.0842704	1.82136	PEA15A	0.200733	1.78338	SWT1
891	PARN	0.0825873	4.7402	GM30373	1.71e-06	3.17046	ATCAY	0.00277087	2.58622	ZFP422	6.69e-11	1.97216	SLC28A3	0.00166779	1.79148	OSM	0.0572992	3.96141	LANCL1	0.00202781	4.83657	IRF4	0.0209717	1.72761	CUEDC1	5.94e-13	2.27062	MRPL14	5.39e-09	1.91734	KDELC1	5.75e-07	1.51609	GM8953	3.48e-10	2.23925	TMEM147OS	0.00690939	1.51905	SOAT2	0.000335	4.64482	SSU72	0.0847731	1.88822	2008-03-01	0.201273	2.03481	GDF11
892	SLC20A2	0.0826719	4.51164	RFX1	1.73e-06	3.27877	ZFP748	0.00278317	4.36202	CEP55	6.7e-11	2.70019	RRAD	0.00172712	1.57223	PSEN2	0.0574751	2.69373	GM42067	0.00202926	5.48214	GM26518	0.0209874	3.70438	TTLL7	6.02e-13	3.89961	TNFAIP8	5.66e-09	2.379	CENPK	5.87e-07	1.5173	CENPT	3.67e-10	1.58089	INO80B	0.00693319	1.62183	PEX5	0.000337	1.6098	9930022D16RIK	0.0850244	4.57062	CEP83	0.201358	1.60491	DNAJB4
893	ABCB10	0.0829661	4.23981	RAB27A	1.9e-06	2.05078	GM8251	0.00278728	4.9092	COPS7A	6.89e-11	1.67836	9030404E10RIK	0.00173807	1.71374	ARF4	0.057637	2.65282	ARMC7	0.0020532	3.51156	SUPT20	0.021119	1.98021	CCT7	6.09e-13	4.11794	KLHL5	6.1e-09	2.56935	NLRP1A	7.09e-07	1.52223	GORASP1	3.77e-10	1.6616	PDK3	0.00705829	1.64426	RAB37	0.000342	3.11014	ITSN2	0.0855997	1.91298	CDC26	0.201788	2.33665	ARHGEF4
894	ZKSCAN17	0.0839501	3.72132	BBS9	1.91e-06	4.43176	2410002F23RIK	0.00279605	3.26419	HMGCR	6.96e-11	1.72204	LRRC45	0.0017407	1.68106	PCF11	0.057641	2.47956	CDAN1	0.00206583	4.18746	GM17018	0.0212326	2.68557	EVC2	6.29e-13	4.50657	PURB	6.28e-09	1.5772	FAM109A	7.33e-07	1.58169	RILP	4.22e-10	2.01127	C2CD3	0.00723846	1.50979	OSBPL9	0.000346	2.14493	TBC1D10A	0.0862052	4.90033	MAP3K7	0.201884	1.54514	ICAM2
895	FGFR1OP2	0.0841843	1.59572	MGST2	1.98e-06	3.29633	DBP	0.00291323	4.31296	KIFC1	7.66e-11	2.71131	LDLRAD4	0.00178544	2.41751	B9D2	0.0578362	1.59834	MAN2A2	0.00206651	3.48278	REXO1	0.0213966	2.577	OLFR1369-PS1	6.54e-13	5.29172	NEDD4L	6.29e-09	2.89025	FAM57A	7.68e-07	1.61176	RGSL1	5.08e-10	1.79325	9130008F23RIK	0.0076133	1.77449	MBP	0.000349	2.02929	KMT5B	0.0864075	1.59289	AI597479	0.202211	10.3242	ZFP52
896	DFFB	0.0841871	4.01556	NSD3	2.05e-06	2.1057	2510002D24RIK	0.00302513	3.00443	CASP2	8e-11	1.75685	NGF	0.00182543	1.62861	GM36445	0.0579928	25.0761	SELENOO	0.0020733	3.82506	SETD5	0.0214928	1.81466	MFGE8	6.66e-13	4.26456	MRPS6	6.32e-09	3.98806	GCK	7.84e-07	1.58145	B4GALT4	5.22e-10	1.51326	FBXO34	0.00788711	1.56504	DCLRE1C	0.000359	2.08344	HK1	0.0865322	1.67609	FAM160B2	0.202221	1.5451	OCIAD2
897	DYNLT1C	0.0844975	5.38042	LANCL3	2.18e-06	4.31386	AARSD1	0.00307268	5.41256	FANCI	8.04e-11	3.03054	FNDC3C1	0.00184008	1.69309	PAPSS1	0.0581952	1.87046	RRNAD1	0.00208836	4.31979	RPL14	0.0216552	2.02064	BCL2L1	6.67e-13	4.32627	ZNRF1	6.83e-09	1.83475	DPEP3	7.88e-07	1.51252	GPR34	5.56e-10	1.68238	TMEM52B	0.00801907	1.53326	NAT9	0.000366	1.67608	APH1C	0.0866782	4.76718	GCC2	0.202534	2.11572	BFSP2
898	GM45620	0.0845427	4.33794	GM20109	2.19e-06	3.48197	SRSF12	0.00308072	2.55763	DSCAM	9.02e-11	3.69846	1600002K03RIK	0.00189703	1.6069	2310009B15RIK	0.0582236	2.02248	IL5	0.0020886	8.57363	ZFP426	0.021756	3.47843	PECR	6.85e-13	10.5803	ADAM22	7.21e-09	4.85988	GM9465	8.37e-07	1.81027	APOC1	6.33e-10	2.631	P2RY1	0.00833177	1.92568	ATG7	0.000368	2.07227	LILRB4A	0.0868824	3.93403	CDR2	0.20254	7.30974	ZKSCAN14
899	SV2B	0.0849624	5.20764	CLHC1	2.21e-06	2.12381	DPH6	0.0031324	3.43179	ATAD2	9.3e-11	1.81836	ACOT11	0.00190337	1.52606	SNAPIN	0.0585261	1.97689	TIPIN	0.00211056	3.73768	HIST4H4	0.0217975	4.66039	PCX	7.29e-13	4.07119	UQCRH	7.34e-09	1.5256	CDC6	9.04e-07	1.79297	KIF5C	7.31e-10	2.08752	IFT172	0.00847934	1.8424	PPM1G	0.000372	1.98237	CD2BP2	0.0876992	1.69823	RPIA	0.2026	1.56098	CETN2
900	E430024I08RIK	0.0851603	5.61913	BCL7A	2.23e-06	4.56003	DCAF1	0.00313779	3.16783	RMI2	9.53e-11	3.28016	GM26801	0.00191903	1.8053	HELZ2	0.0586793	2.07556	ZBTB24	0.00211501	3.78748	GM13212	0.0218187	3.77107	DIAPH3	7.9e-13	13.397	DNAJB3	7.49e-09	3.68931	TSKU	9.17e-07	1.69952	PDSS1	1.02e-09	1.72336	STARD5	0.00864087	1.54223	KIN	0.000404	1.74798	ZRANB2	0.0877725	1.92353	GAN	0.203084	6.101	GM26798
901	ATP6V1H	0.0859219	1.54317	ARL2BP	2.24e-06	2.91099	GM26766	0.0031481	3.36295	FCHO1	9.9e-11	1.90956	CAPN12	0.00196051	1.65796	EXT2	0.05904	1.85579	LIMD2	0.00217673	2.26677	CCDC171	0.0218608	4.22654	GM15417	7.92e-13	5.73533	DBN1	7.62e-09	4.07435	TTK	9.26e-07	1.83224	NRAP	1.09e-09	1.83548	EVI5	0.00883629	1.52017	GPD1L	0.000407	1.7404	RAF1	0.0894701	2.13139	JADE3	0.203146	13.921	9930012K11RIK
902	CEP57	0.0863926	3.08406	GM3636	2.28e-06	3.79571	NSUN4	0.0031697	3.69593	FAM117A	1.02e-10	1.78131	MBNL3	0.0020051	1.52429	PBDC1	0.0591141	1.7674	PRR13	0.00218266	1.76952	FASTKD1	0.0218712	5.69115	NDUFAB1	9.6e-13	5.23442	GM15601	7.95e-09	3.39215	KIF22	9.85e-07	1.83979	TMPRSS4	1.37e-09	2.23726	ZMYND10	0.00902413	1.70383	SLC27A4	0.000409	4.66907	CRYBG3	0.0900767	1.89316	PHF21A	0.203987	2.42551	BC043934
903	SCMH1	0.0864881	4.57161	ARL5B	2.29e-06	2.45237	GM26764	0.00319119	5.02189	CDC25A	1.07e-10	2.16627	GM14508	0.00202146	1.76329	LRRC42	0.0593753	1.56717	2510017J16RIK	0.00220774	6.19811	1810044D09RIK	0.0219514	4.415	CCT2	9.89e-13	3.57207	TMEM127	8.08e-09	2.09788	NUSAP1	9.98e-07	2.05425	ALG12	1.39e-09	1.88198	TMEM110	0.00964272	1.54785	XPO6	0.00043	2.1935	SKIL	0.0908008	1.62669	TNFSF14	0.204421	7.90425	FNDC4
904	IFI214	0.0867332	4.0576	ZFP266	2.29e-06	3.3055	FCHSD2	0.00319785	2.94305	SLC22A23	1.09e-10	2.54028	KLF11	0.00204982	1.54924	ARHGAP39	0.0593822	1.65176	ZBTB11	0.00224176	3.04599	ZFP606	0.0220798	4.86995	SERP2	1.06e-12	5.84019	AP1S3	8.38e-09	2.88663	TMEM216	1.02e-06	1.50747	CHIC1	1.41e-09	1.60767	GM20324	0.00974195	1.74392	KMT2C	0.000436	2.15135	CSTF3	0.0912586	1.58799	RIC8A	0.204911	2.54998	PACS1
905	RRAD	0.0867924	2.78362	MYPOPOS	2.3e-06	4.49964	GM6213	0.00320901	3.33241	KLRI1	1.14e-10	3.10482	MTO1	0.00212556	1.65169	NELFE	0.0596099	1.81409	LSM11	0.0022426	4.58932	TBL1X	0.0220938	1.99288	NRCAM	1.19e-12	11.2533	RBBP8	8.4e-09	2.58652	FAM229B	1.04e-06	1.71817	TIMELESS	1.62e-09	1.66239	CCDC69	0.00990919	1.67235	IL1A	0.000446	4.96121	FNDC3B	0.0923636	3.32328	GAA	0.204943	1.66784	TMEM243
906	PDSS2	0.0868109	4.93982	GM20234	2.33e-06	3.42253	PGPEP1L	0.00329942	2.38601	CSAD	1.15e-10	2.01289	GRAMD1C	0.00219811	1.63652	CHSY1	0.0597401	1.96062	GNB1L	0.00227526	8.0988	INTS12	0.0224752	3.05765	TMEM150A	1.23e-12	9.48525	S100PBP	8.48e-09	2.47962	NEK2	1.1e-06	2.04251	NYNRIN	2.25e-09	2.07231	AICDA	0.0100399	1.5568	NUAK2	0.000455	1.99931	ABHD10	0.0925819	5.15171	PLGRKT	0.205395	1.99111	FBXL12
907	ZBTB44	0.0869551	2.94203	NMB	2.38e-06	4.50319	ZC3H12B	0.00333048	2.77926	FKBP4	1.2e-10	1.55359	1500035N22RIK	0.00221479	2.3159	TSPAN13	0.0598557	4.82439	ATP8B2	0.00231819	3.29324	PPIL1	0.0227764	4.11543	SFMBT2	1.28e-12	5.31135	ATP8B1	8.56e-09	3.94091	NAPEPLD	1.14e-06	1.72654	RETNLA	2.67e-09	1.51676	GM11973	0.0104461	1.72878	FBRS	0.000467	1.91878	GOSR2	0.0937722	2.02445	TMEM205	0.205675	1.63592	FAM241B
908	CERKL	0.0874126	5.32251	ENTPD5	2.39e-06	3.4473	PROSER3	0.00339882	5.37199	GPD1L	1.23e-10	1.65085	BYSL	0.00228094	1.69787	SDE2	0.0599165	2.48943	PECAM1	0.00235404	3.25276	RTN4RL1	0.0229942	3.86565	HEBP1	1.29e-12	6.21161	TAGLN2	8.6e-09	2.27932	KDELR3	1.16e-06	1.62795	FGGY	2.94e-09	1.5033	TESMIN	0.0105097	1.89462	WAC	0.00047	2.44438	IL10RB	0.0938133	1.89907	APPBP2	0.205901	2.30891	ZFP157
909	NCSTN	0.0875259	1.68199	SC5D	2.39e-06	3.01989	AC147041.1	0.00341791	4.22181	CCNE2	1.23e-10	2.74421	STARD5	0.00237555	1.77998	CEP250	0.06008	1.71829	1700008J07RIK	0.00237801	8.14866	DALRD3	0.0230059	3.22296	RPL4	1.31e-12	4.35306	NUB1	8.6e-09	2.35625	SAMD11	1.29e-06	1.5988	IP6K3	3e-09	1.97663	HIC2	0.0105941	1.69063	HS3ST6	0.000486	2.69015	BTNL2	0.0939259	3.65899	ZFP644	0.206058	1.99378	NUMA1
910	ZXDB	0.087702	3.11263	FBXL21	2.58e-06	4.01003	RUFY2	0.00344912	3.48493	LMTK2	1.34e-10	1.50218	ST3GAL3	0.00240051	1.80001	CHD7	0.06021	1.81032	RTN4RL1	0.00239914	6.27622	HMCES	0.0230204	2.78895	TMEM158	1.53e-12	8.06678	SPOP	8.9e-09	1.50031	ZFP966	1.32e-06	1.53342	LRRC20	3.36e-09	1.54818	TSGA10	0.0106768	1.62504	ZFP830	0.000488	1.54456	FBXO11	0.0939776	1.92709	NBR1	0.206089	2.14086	FRAT1
911	NEDD9	0.087826	2.78796	CACNA1A	2.62e-06	4.60333	ARID5A	0.00350035	2.43219	CHD3OS	1.4e-10	2.82473	GM28727	0.0024654	1.74299	DCXR	0.0603051	1.60848	IL17RD	0.00243651	5.39249	COPZ2	0.0230678	5.91215	EFNB2	1.55e-12	4.23662	AKAP13	9.52e-09	1.54939	STIL	1.33e-06	1.75437	GPR85	4.15e-09	1.7673	GM26522	0.0109181	2.33784	KANSL1L	0.000494	1.87986	URB2	0.0944243	5.41843	TXNDC15	0.206367	1.82833	RAB27A
912	OSBPL7	0.0890667	3.92392	ISLR	2.7e-06	2.25466	GM38004	0.00352314	2.83406	D10JHU81E	1.5e-10	1.79421	NIM1K	0.00253055	2.38827	AKT1	0.0603324	3.08361	D11WSU47E	0.00246063	5.02542	PPM1D	0.0230938	3.21749	IPO7	1.57e-12	4.97652	PPFIBP2	9.93e-09	3.04715	ESCO2	1.33e-06	2.36869	NME4	5.69e-09	1.52245	ZFP963	0.0109927	1.9387	SGMS2	0.000524	3.58937	RETREG2	0.0954264	2.18866	SLTM	0.206423	2.23919	SCAI
913	GMFB	0.089875	1.59413	JUND	2.76e-06	1.72774	H2-Q4	0.00353409	2.5632	HRH2	1.53e-10	1.70666	RIC3	0.00258548	1.81866	SAMD4B	0.0606477	2.47537	ORAI2	0.00254628	2.9516	CCDC47	0.0231283	1.96639	NOTUM	1.69e-12	2.53595	ANKRD13A	1.03e-08	1.89469	NPHP3	1.36e-06	1.59481	GPD1	7.4e-09	2.06464	TGM3	0.011242	1.78036	AC130815.2	0.000525	4.29639	KMT2E	0.0954865	1.92439	MTMR6	0.206537	2.37634	ZRSR1
914	MIF4GD	0.0900985	3.11875	KLK1B27	2.8e-06	4.30125	GM47469	0.00363212	4.87601	CYB5A	1.53e-10	1.50165	GM27017	0.0026478	1.58099	PHF8	0.0611134	2.1727	HOPX	0.00254897	3.9201	ABHD17B	0.0231543	2.44249	FEZ2	1.81e-12	4.88797	SYNJ1	1.07e-08	1.78041	PHACTR1	1.37e-06	1.56405	GM32089	8.52e-09	1.98556	LBP	0.0117675	2.06121	GMEB1	0.000532	1.88294	FAM50A	0.0959642	2.09685	KRIT1	0.207007	2.49517	CASP8AP2
915	ANKFY1	0.0902592	1.62304	A930024N18RIK	2.91e-06	2.75345	KLHL12	0.00367471	4.14543	TTC3	1.58e-10	1.76775	PIANP	0.00271984	1.92774	MSL3	0.0611872	1.97922	CXCR3	0.00256115	5.97866	RIPOR1	0.0233613	3.527	AEN	1.89e-12	4.55464	GM26735	1.26e-08	3.667	LRRC32	1.75e-06	1.51957	GM35154	8.65e-09	1.57822	TTC38	0.0118394	1.75277	DMWD	0.000537	5.91936	UACA	0.0960455	4.86435	BST1	0.207419	3.34956	PNN
916	ZC3H6	0.090681	5.38504	IFI203	2.91e-06	2.27613	CARF	0.00370021	3.56224	LPCAT4	1.6e-10	1.96321	GM10634	0.00274121	1.80802	TAF11	0.0612531	1.92271	SMPDL3A	0.00256367	2.19145	TXNDC5	0.0234074	2.55161	LARS	2.19e-12	6.17959	PKP3	1.26e-08	3.05433	BBS12	1.79e-06	1.57376	ZBTB12	8.73e-09	1.57807	B3GNT6	0.011975	1.76023	CCDC82	0.000546	1.66769	CKS2	0.0969155	3.0776	RNF41	0.207681	1.82255	WDR5B
917	GM20498	0.0911147	3.14378	CRLF3	2.97e-06	2.54047	AC174678.1	0.00373648	3.35385	MFSD2A	1.69e-10	2.48768	DERL3	0.00276538	2.02148	LTA4H	0.0613413	2.20837	GLIS2	0.0025855	5.65039	YRDC	0.023412	2.47235	SLC19A2	2.44e-12	4.92684	TNNI3	1.28e-08	5.56115	MASTL	1.8e-06	1.8809	SLC7A13	8.8e-09	2.03531	VPS37C	0.0120314	1.76741	CTC1	0.000547	1.64697	PASK	0.0973214	5.46286	VPS13D	0.207905	1.72471	CELF2
918	HIST3H2BA	0.0912361	4.6682	HDX	3.02e-06	3.10612	MS4A2	0.00376118	3.88129	CADM3	1.76e-10	3.38553	RTCA	0.00281147	1.55688	HMG20A	0.0616723	1.62287	GM15879	0.00259419	4.30029	2810403A07RIK	0.0234214	1.95718	CHST1	2.51e-12	4.2281	ZFP786	1.33e-08	3.41266	1810034E14RIK	1.87e-06	1.50919	ADAP2OS	9.24e-09	1.6786	ARSI	0.0128123	2.22419	CNNM4	0.000548	1.77515	AC127341.3	0.0973581	4.23268	OTULIN	0.207924	2.55972	FARP1
919	L2HGDH	0.0915736	5.31282	CD55	3.05e-06	2.08464	SMCO4	0.00380043	4.92863	ABCA5	1.77e-10	3.58253	GM26909	0.00285685	1.91498	TDG	0.0619759	2.38485	ANKRD10	0.00261307	2.7908	CCNB2	0.0234553	7.64591	PLCXD2	2.6e-12	3.94402	CBX7	1.34e-08	2.22415	TRIM29	1.94e-06	1.70256	ALG3	1.01e-08	1.59064	GM8251	0.0129578	1.67315	USP36	0.000548	1.97654	SEMA5A	0.0973945	5.67682	GM28875	0.207959	2.12695	ARHGEF3
920	MTRR	0.0916805	4.57541	CRBN	3.07e-06	3.30634	PHF1	0.00386002	2.94144	SDCCAG8	1.83e-10	1.65654	GM4737	0.00296911	1.88865	ANKRA2	0.0622026	2.11237	PIGM	0.00263323	2.75425	STARD10	0.0235648	4.01093	OTUD7B	2.9e-12	5.65228	OAF	1.46e-08	4.52622	SECTM1A	2e-06	1.79745	IL27	1.1e-08	1.51286	GM11464	0.0135912	1.70473	NT5DC1	0.000554	1.55572	ARMCX3	0.0974119	1.63929	RUFY2	0.208135	6.44776	BTG3
921	SMG1	0.0916806	2.54317	LBH	3.24e-06	2.37814	FCHO1	0.00386766	3.27992	WDR90	1.92e-10	2.20627	TDRD3	0.00299051	1.6439	MBOAT7	0.0624589	1.99931	SLC22A15	0.00270538	2.76642	NFATC1	0.0238421	2.92392	CASP12	2.9e-12	8.81731	PI4K2B	1.55e-08	3.03918	DOC2G	2.03e-06	1.56317	ACYP2	1.92e-08	1.63613	TMEM67	0.0141827	1.84469	TLE3	0.000556	2.00795	SAR1B	0.0982061	2.28798	EXOC4	0.20821	2.70311	VSIG10L
922	OSBPL5	0.0921047	2.59761	CITED4	3.46e-06	4.97586	PATZ1	0.00388851	3.05013	HAVCR1	2.03e-10	2.87098	MIEF2	0.00301432	1.5792	LYPLA2	0.06249	2.95206	AC163032.1	0.00273239	3.32725	NMB	0.023961	4.54308	METRN	3e-12	5.47655	MALAT1	1.63e-08	1.79131	SPA17	2.11e-06	1.55342	ALDH1L1	2.64e-08	1.90066	TNNT3	0.0149101	1.72895	TNFSF13B	0.000566	4.83495	FCGR3	0.0986937	2.06166	RPGRIP1L	0.20855	9.25912	CRYBB3
923	POLR2I	0.0925421	1.53989	HSD3B2	3.57e-06	2.64905	PPWD1	0.00389236	2.84244	PEG12	2.25e-10	2.99305	MIER2	0.00316163	1.62437	NCF1	0.0628468	3.8835	SDC1	0.00274515	3.14254	SF3A2	0.0239809	3.36758	WWC2	3.99e-12	4.62609	NBL1	1.83e-08	3.44224	HSD3B7	2.11e-06	1.58518	ENPEP	3.11e-08	1.98501	GM16287	0.0150578	2.03102	RB1CC1	0.000586	2.21397	NAB2	0.0994272	2.06387	DPY19L4	0.208558	1.68195	CSNK1G2
924	COP1	0.0931309	1.85497	TCTEX1D1	3.63e-06	1.65008	HECTD2	0.00392577	4.40188	SHISA8	2.3e-10	1.86461	MEIS1	0.00324854	2.13234	HAUS8	0.0629469	1.57777	MTERF1A	0.00276175	5.63849	CWF19L2	0.0240746	2.65367	PDZRN3	4.57e-12	2.21058	ZDHHC6	1.86e-08	2.31428	GM15050	2.44e-06	1.60939	SECTM1A	4.06e-08	1.81462	CIB2	0.0152632	1.61806	PLXNC1	0.000609	1.70771	SPEN	0.0998519	2.03505	PCNX	0.209345	1.67623	WDR90
925	MLLT6	0.0941203	2.5209	CES2C	3.67e-06	2.25407	GNB4	0.00395182	3.57661	PPWD1	2.42e-10	1.52739	GTF3C5	0.00326839	1.5586	CSGALNACT2	0.0631393	3.0211	CARD11	0.00279754	3.21152	KLHL26	0.0240889	7.40948	THRB	4.93e-12	4.53701	MAGEE1	1.87e-08	5.96451	AC146911.1	2.56e-06	1.58293	GM49207	4.54e-08	1.59945	GM48551	0.0152902	1.89755	N4BP2L1	0.000625	3.79795	ZFP119B	0.0998532	6.03057	WWP2	0.209464	2.20344	SIPA1L1
926	FGD2	0.0943366	1.93678	STARD4	3.68e-06	3.27468	GM37469	0.00396476	3.59603	WDHD1	2.45e-10	1.93207	IGF2BP1	0.00329654	1.82423	FGD4	0.0636207	2.79929	NLRC5	0.00282059	3.51225	CIAPIN1	0.0241779	2.69792	GNB5	5.07e-12	8.74473	TCF7	1.89e-08	2.31222	FAM161A	2.66e-06	1.7052	AMBP	5.45e-08	1.63978	GM17949	0.016116	1.52181	SIPA1L2	0.000632	3.9751	AGAP3	0.0998743	2.30999	AGPAT5	0.209771	2.03113	GATAD2A
927	KAT6B	0.094449	3.6563	RAMP1	3.78e-06	3.78571	ZFR2	0.00398347	5.23117	C330027C09RIK	2.52e-10	2.3367	GM26947	0.00336265	2.91303	PRRC1	0.0642337	1.79983	DMAC2	0.00290888	3.46863	MLYCD	0.0241984	5.45226	RARRES1	5.07e-12	13.407	ZFP809	1.94e-08	3.24554	KIF2C	3.72e-06	1.62268	GM16104	5.77e-08	1.94017	OAZ2	0.0162533	1.59494	CISH	0.000638	1.52287	SIRT2	0.0999337	2.57383	TMED4	0.2098	2.29308	USP48
928	SUOX	0.0945283	4.04454	TRAV4-4-DV10	3.81e-06	3.08881	L3MBTL3	0.00409538	3.46817	CELF4	2.67e-10	3.11493	CACTIN	0.00338453	1.604	PRKACA	0.0642665	2.83203	HMG20A	0.00291339	3.32496	SNRPD3	0.0245635	1.90511	NAXE	5.18e-12	5.57044	AKT3	2.05e-08	3.0596	ZC3HAV1L	4.13e-06	1.62845	4930555A03RIK	6.08e-08	1.71752	PTRHD1	0.0165871	1.58471	USP21	0.000638	1.58999	TMEM11	0.100364	1.91947	SMIM19	0.210047	2.11382	AQP11
929	5730480H06RIK	0.0952834	4.00834	TCFL5	3.93e-06	3.29715	RASL11A	0.00418588	6.76066	DHRS13	2.84e-10	2.77731	BTBD3	0.00340754	2.09969	MAP2K4	0.06501	2.057	SLC35G1	0.00292759	5.67997	TRIM24	0.0245785	2.60306	FOXM1	5.42e-12	8.55583	KRT222	2.06e-08	2.82763	MEGF11	4.17e-06	1.56678	RASGRP3	6.94e-08	1.53679	ZFP971	0.0166218	1.90077	ZCCHC6	0.000658	3.20966	EXOSC3	0.101571	2.12359	CREM	0.210315	1.80158	ILF2
930	SECISBP2	0.0957095	1.72309	GM14154	3.94e-06	8.03028	SETD7	0.00425571	3.03902	TRIM59	2.85e-10	1.56241	FAM149A	0.00342986	2.03768	ITGAM	0.0653326	1.81539	TRIM23	0.0029434	4.31564	GM26881	0.0245979	6.25644	FYB2	5.52e-12	2.80557	ZFP516	2.16e-08	2.15079	CDKN3	4.2e-06	1.52064	FAM212A	6.99e-08	1.8183	GSTP1	0.0174296	2.042	PPP2CB	0.00069	1.63206	ERBIN	0.102174	2.15345	GM26601	0.210355	5.64766	AGK
931	BTRC	0.0961068	4.03352	ABHD2	3.94e-06	2.90115	MYO10	0.0042842	5.00716	EML3	2.89e-10	1.96707	AC163040.1	0.00345647	1.78397	EXOC2	0.065543	2.14525	ADAM19	0.00295638	3.77736	HP1BP3	0.0246698	2.01902	RPL13	5.88e-12	2.89556	PHF2OS1	2.2e-08	3.14763	SLC24A4	4.47e-06	1.52848	TLR9	8.63e-08	1.80174	4921536K21RIK	0.0174999	1.62643	GPKOW	0.000701	1.80119	MBNL2	0.102329	4.91266	SLC35A2	0.210804	1.89784	SLC26A10
932	ANP32E	0.096156	1.5638	ZFP985	4.01e-06	5.17522	IL2RG	0.00435589	2.85725	TIMP1	3.08e-10	2.14393	GM13075	0.00367935	1.63725	TESPA1	0.06583	5.45538	CEP192	0.00304388	2.80699	NDUFB5	0.0249043	2.14555	HMGB3	6.46e-12	5.37674	YWHAQ	2.23e-08	1.85142	MRM3	4.57e-06	1.503	GM43796	1.02e-07	1.817	METTL5OS	0.0180407	1.91058	CUL4B	0.000717	1.80146	USPL1	0.102386	1.57886	PRPF18	0.211466	1.65486	PCGF2
933	AC163032.1	0.0967005	4.44583	NLK	4.02e-06	2.79402	TFCP2L1	0.00444178	3.03181	RFX5	3.11e-10	1.81416	ADCK1	0.00374188	1.53538	KLF10	0.066402	2.11951	MZT1	0.00306285	3.19118	DNASE2A	0.0249895	2.1027	CDK1	7.12e-12	9.4721	MAP3K1	2.25e-08	1.88203	9330136K24RIK	4.98e-06	1.58304	PDE8B	1.22e-07	1.73818	TMEM51OS1	0.0180921	1.82653	R3HDM4	0.000731	2.4885	NOXRED1	0.102643	4.87674	MTR	0.211836	1.79338	NSMF
934	MGST2	0.0972309	3.24867	ABCB9	4.07e-06	4.22834	GM7967	0.00445908	2.70511	SFXN2	3.37e-10	1.79397	GM28043	0.00383483	2.12502	ALDH16A1	0.0664448	1.82466	1110004E09RIK	0.00307427	4.8057	MARS	0.0251271	3.35907	LHFPL4	7.22e-12	18.9278	RAB8A	2.33e-08	1.69001	NCAPG	5.11e-06	1.57034	LRRC73	1.47e-07	1.98258	GM45733	0.0191211	1.76117	GM5608	0.00074	3.61237	HIST1H2BE	0.103411	3.57043	MATK	0.212203	1.84443	ZFP760
935	PDE4B	0.0977852	1.89523	KCNQ1OT1	4.34e-06	2.61135	HIBCH	0.0044726	4.41987	DENND3	3.9e-10	1.60197	THEM6	0.00393974	2.10656	DHPS	0.0677663	1.51651	RUNDC1	0.0030809	5.95435	NFKB1	0.0253092	1.51288	TOP2A	8.47e-12	5.07605	DPH5	2.37e-08	3.97328	MYL7	5.83e-06	1.58558	NUAK1	1.54e-07	1.53608	WDR13	0.0192	1.50429	BTNL2	0.000754	5.53674	SLAIN2	0.103464	1.91278	POLR3GL	0.21235	1.96835	ZFP579
936	PRRC2C	0.0982927	1.57407	IL1R1	4.37e-06	5.9613	DMD	0.00449175	6.1604	SSBP2	3.91e-10	1.77544	JMJD7	0.00396115	1.79099	SLC39A11	0.0678041	1.83563	RALGPS2	0.00315931	2.49389	L3MBTL3	0.0253577	3.49774	AQP1	8.67e-12	5.92916	LRRC8C	2.56e-08	2.46542	GM17092	5.96e-06	1.62097	LRRC4	1.63e-07	1.66409	HYKK	0.0194017	1.57233	CD274	0.000762	1.63937	SPINT2	0.103519	4.10957	SBF1	0.212695	1.62527	GM27166
937	SLC25A36	0.0985126	2.71698	RCBTB1	4.52e-06	3.82665	IGSF23	0.00451356	3.73037	GDPD5	4.31e-10	2.84004	ACSF2	0.00404576	1.70193	HSD17B11	0.0679379	2.96974	KRTCAP3	0.00318483	5.49394	FAM214A	0.0254463	3.67877	GM26793	9.35e-12	3.4042	A230098N10RIK	2.68e-08	3.18862	HIST1H1B	6.8e-06	1.76445	SLC13A2	1.72e-07	1.75977	COL4A1	0.0197823	1.92387	KCTD12	0.000764	1.98459	AC139347.1	0.103788	4.13459	LGALS8	0.212829	1.84731	GP1BB
938	BIRC6	0.0985555	1.64779	CYLD	4.53e-06	2.33987	GPR132	0.00464188	1.86331	INTS11	4.53e-10	1.72815	ERCC5	0.00421154	1.51591	NUFIP1	0.0681887	2.23902	A430105J06RIK	0.00324829	5.25455	KIF15	0.0255593	8.07689	RPS24	9.55e-12	2.34363	ENOX2	2.69e-08	3.0738	EHF	7.31e-06	1.64958	ARL15	1.99e-07	1.52727	MRPL58	0.0213908	1.58086	AIM2	0.000774	2.0199	AFAP1	0.103992	5.26451	SWAP70	0.213148	2.67016	CILP2
939	ATR	0.0988967	3.28561	CLINT1	4.91e-06	2.41842	SERPINI1	0.00470185	4.42398	SRM	4.63e-10	1.79432	PAQR8	0.00427974	2.06891	LIPE	0.068189	2.50508	TMEM156	0.00332482	2.96654	VCL	0.0257223	3.36639	PAM	9.88e-12	4.6322	CD47	2.76e-08	1.8229	TXNRD3	8.07e-06	1.61597	NUTF2	2.03e-07	1.54927	PDGFRB	0.0215152	2.03619	MTMR12	0.000779	1.66916	MSANTD1	0.104164	4.48127	TEDC2	0.21334	9.70336	MSGN1
940	RAPGEF1	0.099932	2.58092	RAB27B	5.14e-06	3.55453	GM32250	0.00471786	5.91948	GPR55	4.89e-10	2.0229	COL27A1	0.00436283	1.79922	PPP1R18	0.0687618	2.8169	BGN	0.00332508	5.359	BCAS2	0.0258191	1.98076	RPLP2	1.03e-11	2.09702	SUGT1	2.86e-08	1.73928	NAIP1	8.54e-06	1.96558	ZFP971	2.05e-07	1.50578	GM43221	0.0221957	1.67207	FBXO31	0.000786	4.61245	SLC25A36	0.104206	1.99077	CSPRS	0.213829	4.43272	CYP17A1
941	TOB2	0.100217	2.60254	SLC38A1	5.2e-06	2.43667	MAP7	0.00476228	4.24478	HEATR3	4.92e-10	1.95372	TSPAN17	0.00448188	1.54734	AGL	0.0688551	1.87546	SPO11	0.00334058	4.09668	TMEM238	0.0259901	3.68825	ZIK1	1.17e-11	2.88978	RPS27L	2.88e-08	2.25802	SPAG5	9.01e-06	1.77122	AC125149.3	2.32e-07	1.54756	DHDDS	0.0227128	1.50952	PHF1	0.000788	3.30802	NRBF2	0.104692	1.53476	CCDC171	0.213903	9.49991	ASPG
942	UTP14B	0.100272	3.90324	PPP1R3F	5.22e-06	6.91519	FOXP3	0.00482922	3.74702	LYAR	5.25e-10	1.53546	ADSL	0.00449638	1.51901	PARP11	0.0694292	2.33542	ERC1	0.00334445	4.35824	SKA2	0.0265849	4.82255	GM36899	1.48e-11	4.80012	DENND3	2.94e-08	2.17788	SCARF2	1.18e-05	1.5281	SMO	2.56e-07	1.5941	8030462N17RIK	0.0237336	1.58716	E030030I06RIK	0.000795	4.08877	PLEKHA6	0.104895	4.58805	RALGAPA1	0.214344	1.91337	A930001A20RIK
943	FAM193B	0.100673	3.50186	GM9918	5.23e-06	4.15808	GM44623	0.00483337	2.36118	BCL3	5.26e-10	1.58297	GM3055	0.0046051	1.52281	BC022687	0.0695583	13.8965	LBH	0.00335479	2.25584	PCF11	0.0266312	1.83718	RPS5	1.51e-11	2.72088	GNL2	3.04e-08	2.85599	TK1	1.22e-05	1.52166	FAHD1	2.91e-07	1.52291	MCMDC2	0.0237985	1.53754	ASXL1	0.000802	2.17726	MBD6	0.105092	1.74306	APH1C	0.214441	1.52944	SLMAPOS2
944	ITCH	0.100817	1.58625	AES	5.25e-06	2.48545	TMEM9	0.00485418	5.27686	SH3PXD2B	5.27e-10	1.55989	RAB39	0.00466414	2.61795	SH2D1B1	0.0697682	2.76522	TEX9	0.00338327	4.62203	P2RY14	0.0266432	3.75038	RAN	1.58e-11	3.90984	DCLK2	3.12e-08	4.24628	RGL3	1.29e-05	1.61248	APOL9B	4.56e-07	1.80011	NSL1	0.0238521	2.21909	EXOSC4	0.000823	1.74386	FAM214B	0.105185	1.83448	TIMM22	0.214741	2.31557	GZME
945	HIST1H1B	0.10085	3.94499	TRAF2	5.72e-06	4.22181	1110004E09RIK	0.00490347	3.33374	NRG2	5.54e-10	3.2634	GM48283	0.00485728	2.08653	ZFYVE16	0.0699874	1.7084	H2-T23	0.0033987	1.79995	RFT1	0.0267681	3.20455	GARS	1.59e-11	5.16758	HNRNPA1	3.16e-08	1.97867	E430024I08RIK	1.5e-05	1.51702	THBS3	5.73e-07	1.62895	ASXL3	0.0246776	1.53269	CDK17	0.000847	2.08035	TCEANC	0.105389	4.28469	S100PBP	0.214874	7.06851	MS4A15
946	AKIRIN2	0.100959	1.55284	1700016K19RIK	5.77e-06	1.96142	HDHD5	0.00490784	3.76597	UPK1B	6.06e-10	2.13145	GSTK1	0.00487332	2.19776	MEA1	0.0700559	1.96376	SPICE1	0.00340401	4.90143	USP1	0.0268033	2.40085	9530053A07RIK	1.8e-11	2.33016	PNCK	3.25e-08	3.66522	TPMT	1.52e-05	1.52714	GM3435	6.34e-07	1.78536	THG1L	0.024724	1.83191	SLC16A12	0.000849	2.17869	PER1	0.105501	2.93475	SPEF1	0.215878	12.4852	GM48071
947	GM43597	0.101557	3.61485	GM26517	5.87e-06	2.31327	ILF2	0.00497271	3.26198	WDR76	6.25e-10	1.93092	EID3	0.00488285	1.82245	PKIG	0.0702439	2.71392	CDCA7L	0.00344952	5.26793	INTS10	0.0270175	3.3353	SH2D6	1.88e-11	4.73623	CERCAM	3.84e-08	4.27521	PLPPR4	1.52e-05	1.62848	GBP2B	8.36e-07	2.17803	4930518I15RIK	0.025542	1.86722	GM13613	0.000849	2.17199	AHCTF1	0.106135	1.63019	RANBP3	0.21593	1.50238	GM12000
948	DPY19L3	0.101699	3.8715	REEP1	5.9e-06	2.26116	KDSR	0.00501434	3.23287	EIF2B2	6.39e-10	1.57789	ZMYND19	0.00488547	1.78629	TEX10	0.0702644	1.64376	4932438A13RIK	0.00345216	2.10185	FAHD2A	0.0271081	5.57432	CEP97	1.93e-11	3.62549	GM42601	3.84e-08	2.49646	GM16152	1.56e-05	1.89933	P2RY1	8.47e-07	1.65393	GM20633	0.0258576	1.71437	OFCC1	0.000849	1.98459	OSCP1	0.106554	5.75634	SELENOO	0.216627	8.49079	MYO16
949	STRADA	0.102162	3.48987	E330021D16RIK	6.04e-06	3.57813	POU2F1	0.00501994	2.66046	NOMO1	6.58e-10	1.58878	SOX9	0.00490857	3.61796	PLK2	0.070888	1.76001	NFATC2IP	0.00348672	4.41445	RWDD2B	0.0271095	4.79941	C77080	2.11e-11	10.103	TTC9C	3.91e-08	2.62011	KLHL33	1.6e-05	1.70812	GM30329	1.04e-06	1.56732	3110006O06RIK	0.0258913	1.63272	LHX1OS	0.000849	1.87775	MCM7	0.106973	1.53394	EMSY	0.21696	2.14853	GM35986
950	GDI2	0.102298	1.65694	ZBTB4	6.05e-06	3.02882	CREBZF	0.00502384	2.50874	MEIS1	6.64e-10	2.57249	AK157302	0.00501472	1.78431	VPS50	0.0709856	2.12529	GM10605	0.0034943	4.602	MPC1	0.0271242	2.11157	RPS10	2.13e-11	2.41811	ACVR2A	4.08e-08	2.98738	SLC36A2	1.76e-05	2.20773	CCDC17	1.1e-06	1.5864	GM20658	0.0277636	2.61031	OLFR472	0.000849	2.65679	FAS	0.10716	4.38398	TRIM13	0.217228	11.7878	BTBD16
951	ZFP827	0.10252	5.49103	PRDM11	6.2e-06	4.43433	SLC39A2	0.00503398	3.14896	BARD1	6.77e-10	2.72736	FAR2	0.00507836	1.60873	FAM107B	0.0714252	2.08426	H3F3AOS	0.00370226	5.18171	SMC4	0.0271559	2.0058	IPO5	2.28e-11	4.07455	SUOX	4.26e-08	3.26722	CFAP45	1.81e-05	1.52425	IQCD	1.15e-06	1.85661	CCDC134	0.0279645	1.55448	GM28905	0.000849	2.43409	WDR78	0.107673	5.67866	GOLPH3L	0.21724	1.9793	CLDND2
952	ZFYVE26	0.102523	2.93382	PTGIR	6.29e-06	4.65387	PARD6B	0.00506102	2.538	KLHL18	6.81e-10	1.60771	MYBPC3	0.00508474	1.61288	PCGF3	0.0715595	1.97448	PPP1R12A	0.0037453	2.15376	NSUN2	0.0273396	2.2221	INHBA	2.3e-11	2.27427	EDF1	4.57e-08	1.89918	THRB	1.87e-05	1.66836	DNAJB5	1.18e-06	1.68558	RNF214	0.0281529	1.52271	DYNLRB2	0.000849	2.26676	HYAL3	0.107783	4.10793	HSPA4L	0.217486	3.75576	GM33056
953	LMBRD1	0.102938	2.6398	SUN2	6.42e-06	2.16904	KCNA2	0.00513148	6.2473	CCNE1	6.95e-10	3.17126	NEPRO	0.00511817	1.6498	OPA3	0.0723333	1.7344	SS18L1	0.00376241	5.3166	MT-ND3	0.0273551	1.55914	MTFR1	2.35e-11	3.90009	RALA	4.62e-08	1.81209	GSG1	1.96e-05	1.64559	SLC46A1	1.28e-06	1.57707	F8A	0.0281622	1.58969	TMEM30B	0.000849	2.26288	0610030E20RIK	0.108153	1.68972	SQSTM1	0.217505	2.0263	GM15941
954	GM14966	0.104089	3.78975	ZFP945	6.77e-06	3.91397	CDH24	0.00514537	4.98933	2900026A02RIK	6.96e-10	2.4531	FNDC4	0.00519558	2.26872	KRR1	0.0729293	1.51242	GM16124	0.00391991	5.65826	SUMO2	0.0274875	1.52168	SLC25A4	2.41e-11	4.2586	TNFRSF18	4.87e-08	1.80027	SCEL	1.98e-05	1.51028	CELF4	1.85e-06	1.56336	ZFAND4	0.0284636	1.5208	1700027J07RIK	0.000849	2.23515	FOXO3	0.108807	1.62569	TAF3	0.217673	1.86396	PRL2C3
955	SLC25A23	0.104142	4.73624	DYRK3	6.94e-06	6.13909	D830025C05RIK	0.0052099	3.78354	DNAJC9	7.1e-10	1.72295	GM14161	0.00524218	2.57674	ABCC3	0.073078	1.58477	HIP1R	0.00392019	2.95243	SFXN1	0.0275105	2.88038	RPS15A	2.55e-11	2.87727	TYK2	5.12e-08	2.09994	TICRR	2.05e-05	1.50333	ZFP993	1.94e-06	1.74996	ERICH1	0.0287765	1.56	PRSS2	0.000849	2.23024	GM14966	0.109014	4.74613	SCOC	0.218733	2.08997	GZMD
956	ITPR3	0.104219	2.74428	NESPAS	7.02e-06	3.34058	TRMT10C	0.00528143	3.05495	TARSL2	7.17e-10	2.72509	ATAD5	0.00525156	1.68968	MLX	0.0738116	1.95459	GM14154	0.00392626	4.81587	RPP30	0.0275516	3.85477	RWDD3	2.59e-11	2.68991	ITGB8	5.25e-08	2.56721	PPM1N	2.14e-05	2.11324	TNFSF15	2.02e-06	1.70021	4930565N06RIK	0.0294716	1.6514	GM13748	0.000849	2.19577	TBC1D23	0.109163	1.7883	SWT1	0.21942	2.0829	ADCY8
957	RASAL3	0.10451	3.16475	GEM	7.4e-06	3.48699	FAH	0.00546376	8.57727	NOP16	7.37e-10	2.05115	1700022N22RIK	0.00539605	1.91204	9130008F23RIK	0.0743476	12.7011	AI504432	0.00392739	2.41845	GVIN1	0.0276016	5.78643	MPZL1	2.65e-11	3.53005	MBD1	5.68e-08	2.37262	4930477G07RIK	2.55e-05	1.53059	AHRR	2.03e-06	1.56374	COX6B2	0.0297712	1.83548	GM29084	0.000849	2.1832	STAC3	0.109739	6.40589	RAB10OS	0.220266	2.09929	GM12320
958	PCDHGA12	0.105303	3.51119	GM17590	7.48e-06	2.98287	ACOT2	0.00561398	4.21506	TADA1	7.93e-10	1.53328	FLNB	0.00545192	1.58209	KHNYN	0.0744529	1.54175	LMTK3	0.0039304	4.74338	ARGLU1	0.027624	2.07198	FER	2.67e-11	3.65596	GRAMD3	5.74e-08	2.02916	ICA1L	2.55e-05	1.54439	PUSL1	2.05e-06	1.52244	MUSTN1	0.0302066	1.51571	FUT2	0.000849	2.1287	SAP18	0.110727	6.78046	BRF1	0.220659	4.10971	GM21761
959	PSMA1	0.10558	1.74585	ECHDC2	7.63e-06	2.12979	GM43604	0.00579494	2.82225	TCF4	8.1e-10	1.86804	GM14326	0.00546235	2.18305	MEAF6	0.0750384	1.52603	OLFR1259	0.00398175	5.92743	SWI5	0.0276486	2.19185	ZFP37	2.68e-11	6.61149	MRPL45	5.77e-08	2.33672	GM17025	2.61e-05	1.84425	GM42031	2.06e-06	1.59186	GM44739	0.0306351	1.6734	GM44674	0.000849	2.11699	SNAP29	0.110764	1.82524	BASP1	0.221546	2.32083	4930542C12RIK
960	ID3	0.106257	2.649	SEMA3D	7.79e-06	1.64473	GM16575	0.00582476	2.36409	CHN2	8.29e-10	1.52165	PLCL1	0.00546749	1.51595	CDIP1	0.0752484	1.96997	MAGI2	0.00398926	5.53396	RAB26OS	0.0276702	4.05215	RPL23	2.77e-11	2.29618	MEOX2	6.15e-08	1.86374	PIMREG	2.66e-05	1.75978	ZHX3	2.07e-06	1.75361	SLC26A6	0.0315372	1.91582	1700123K08RIK	0.000849	2.03351	CAMK2N2	0.111707	3.55065	ERCC6L	0.221998	7.47934	GM4668
961	IFT140	0.106648	4.10947	RARG	7.81e-06	3.6298	ACOXL	0.00585343	5.2646	PLK1	8.47e-10	3.50864	2210408I21RIK	0.00549961	1.81888	ORAI2	0.0753697	7.22936	TBL1X	0.00402541	2.50904	ATP5J2	0.0277995	1.76336	PLPP1	2.97e-11	5.05379	EML6	6.2e-08	7.06467	GM49004	3.04e-05	1.56747	MRVI1	2.63e-06	1.68942	GM16486	0.0324638	1.81251	GJA5	0.000849	2.01196	FMNL2	0.111899	4.18473	SLC16A10	0.222003	2.05047	GSTT4
962	CPSF2	0.107077	2.62082	ZC3HAV1L	7.89e-06	6.06895	PRRC2C	0.00590941	2.17888	RCC1	8.54e-10	1.76567	GM7324	0.00568951	2.07926	AKAP8L	0.075762	1.64411	TBCEL	0.00406283	3.40418	MT-ATP6	0.0281155	2.33052	PCDHB14	2.99e-11	3.8681	HOXA4	6.55e-08	3.32376	AC125351.1	3.09e-05	1.57593	B3GALT4	2.68e-06	1.56353	GM13713	0.0328422	1.66613	PLA2G10	0.000849	1.99567	4833418N02RIK	0.112966	5.25077	SH3GLB2	0.222003	2.00096	CCDC155
963	4930458B22RIK	0.107327	4.67764	AHDC1	7.97e-06	4.19721	LBR	0.00595123	1.63186	RPA3	8.78e-10	1.52921	ALPK1	0.00575916	1.54915	ARHGAP25	0.0759127	2.2143	HOPXOS	0.00409917	5.2676	RPL34	0.0281963	2.16297	TARS	3.03e-11	5.10164	HINT3	6.68e-08	2.78849	MORN2	3.12e-05	1.6211	4833445I07RIK	3.56e-06	1.79712	GM46189	0.0338447	1.95288	GM13715	0.000849	1.88878	DAZAP1	0.113266	1.99886	MAP4	0.222056	2.46565	GM21738
964	PER2	0.107331	4.43989	MUM1	8.12e-06	3.43559	SFI1	0.00629707	3.27335	HMMR	8.82e-10	2.71051	PLAT	0.0058023	6.14103	LATS1	0.0764678	2.70958	PRRG1	0.00411556	6.36037	FANCM	0.0283434	4.08853	AKTIP	3.03e-11	4.82737	CBX5	7.37e-08	2.61882	CCL24	3.2e-05	1.89556	SDR42E1	3.6e-06	1.70224	DEPTOR	0.0343043	1.56058	PROM1	0.000849	1.86729	FGFR1OP	0.113648	1.55849	SLAIN2	0.22314	2.75962	GM26703
965	CCDC18	0.107612	4.35166	SUPT20	8.21e-06	2.64928	NCMAP	0.00629736	3.00666	ECI2	8.94e-10	1.87849	6030458C11RIK	0.00581191	1.57228	HNRNPH3	0.0766946	2.3731	SPEF1	0.00416256	5.90017	DPH2	0.0283602	5.25765	ZFP57	3.23e-11	2.47237	MTHFSL	7.56e-08	2.08345	NOS3	3.21e-05	1.7297	SHCBP1L	3.63e-06	1.85521	SMCO3	0.0370351	1.50197	ADIG	0.000849	1.85589	RAB11FIP1	0.113884	3.27741	VPS11	0.22431	2.21879	GM45552
966	CHM	0.108897	1.55832	TCF12	8.41e-06	2.69341	PROX2	0.0066584	4.728	NUP205	9.23e-10	1.69276	FADS6	0.00584991	1.60081	PLD1	0.0767052	10.7423	SLC16A6	0.00418718	2.11217	MDH1	0.028444	2.04975	NCL	3.31e-11	4.92635	SLC25A38	7.58e-08	3.33976	RBM44	3.28e-05	1.56329	LHX2	3.72e-06	1.88417	TCF7L2	0.0381272	1.7693	D030055H07RIK	0.000849	1.79081	ISG20L2	0.114831	1.51648	GALNT7	0.225321	1.9664	GM30275
967	SCFD2	0.108949	4.18478	1190002N15RIK	8.96e-06	3.28189	KRIT1	0.00676752	2.57982	NELFA	9.38e-10	1.53997	ZFP518B	0.00618587	1.98567	CHKA	0.0767642	3.12026	GRK4	0.00418866	5.06222	SFN	0.0285034	3.25059	RBM8A	3.51e-11	3.89536	FUZ	7.58e-08	4.47511	4732471J01RIK	3.38e-05	1.64731	GM43569	5.01e-06	1.72759	GM47792	0.03869	1.60788	IL1F6	0.000849	1.67945	GM34921	0.115214	3.38015	ABR	0.225392	2.06713	OLFR1204
968	FUCA1	0.108983	1.50954	SLC4A8	8.96e-06	3.02018	HEY1	0.00685434	2.70043	PPIL1	1.04e-09	1.99658	QRSL1	0.00626949	1.5306	RNMT	0.0769986	2.59456	AHSA1	0.00421572	2.64719	POLR2A	0.0285936	1.91712	RBMS2	3.71e-11	5.34545	SPECC1L	8.96e-08	2.57762	KIF1A	3.45e-05	1.53241	PCDHGB5	5.11e-06	1.64077	ENTPD7	0.0388938	1.50294	GM43674	0.000849	2.98178	ELF2	0.115285	1.83995	NUDT9	0.225849	2.4537	GM34411
969	RCC2	0.109105	2.81194	RAD18	9.13e-06	4.45021	HUS1B	0.00697742	3.13794	AC163018.1	1.12e-09	1.83914	RASGRF2	0.00627958	1.82803	TRAF7	0.0773239	1.92913	BICDL1	0.00423185	4.00156	XPA	0.0289214	3.66355	EPRS	3.81e-11	2.82329	KRIT1	9.17e-08	2.05784	EGR4	3.9e-05	2.04799	TMLHE	5.71e-06	1.51811	PSD	0.0399347	1.6019	OVOL1	0.000849	2.61359	RBMXL1	0.115578	1.65764	AVL9	0.226544	1.90781	GM28441
970	FMO5	0.109312	4.73494	SEMA6C	9.16e-06	4.24179	BTBD10	0.0070229	1.60125	CARMIL1	1.32e-09	2.61701	1110008L16RIK	0.00630405	1.7254	FIP1L1	0.0773853	2.48077	DNAJA1	0.00428376	2.04317	SHMT2	0.0290249	4.01191	LRFN4	3.97e-11	11.8263	RASGEF1C	9.38e-08	2.80236	CLEC2L	4.43e-05	1.63055	CCDC106	6.76e-06	1.65051	4632428C04RIK	0.0409957	1.64879	GJB3	0.000849	2.38592	D830025C05RIK	0.115624	5.30998	RNF19A	0.226732	1.86627	HIPK4
971	TMOD3	0.109397	1.74243	IKZF1	9.57e-06	2.16619	LRRTM2	0.00704136	2.87234	ACACA	1.36e-09	2.11145	ZFP335OS	0.00637677	2.83966	TRAPPC11	0.0775195	1.80602	ETAA1	0.00428413	4.17035	ANLN	0.0294879	4.78512	KCTD10	4.26e-11	4.9968	HMCN2	1e-07	4.05441	PLK1	4.51e-05	1.67513	NEO1	7.32e-06	1.65306	NLRX1	0.0410352	1.58882	MAP6D1	0.000849	2.29054	GM31683	0.116131	2.96666	ERO1L	0.227359	2.48225	TMEM121
972	ZFP773	0.109474	4.79695	PM20D1	9.82e-06	2.3199	CAR12	0.00711171	2.3777	EXOSC5	1.36e-09	1.62709	XKR5	0.0064737	1.75818	ORMDL1	0.0775644	1.55618	UBR1	0.00430956	3.03595	TRIM12C	0.0296678	1.73708	TNPO2	4.36e-11	3.82623	RS1	1.04e-07	5.06985	CKM	4.66e-05	1.63846	PLA2G2D	7.98e-06	1.87473	PTK6	0.0410674	1.55413	GM40932	0.000849	2.15774	CD82	0.116735	2.61513	WDR43	0.228104	2.46545	EFCAB1
973	NUDT3	0.109729	1.65535	SV2A	1.09e-05	3.6334	ACAP1	0.00712002	2.32661	PACSIN1	1.53e-09	3.67131	EFHD1	0.00652746	1.76525	SEC16A	0.077769	1.94746	SWT1	0.00431059	2.41294	GM26756	0.0298845	5.43811	ANKRD42	4.8e-11	4.55458	RNF181	1.11e-07	1.8951	FLYWCH2	5.13e-05	1.71921	4930599N23RIK	8.8e-06	1.58722	GM35154	0.0417013	1.87394	GM49371	0.000849	2.13232	MPZL3	0.116965	3.0584	E2F1	0.228118	1.68483	2310015K22RIK
974	TNIP1	0.109967	1.57749	GM44226	1.17e-05	3.02914	OTUD7B	0.00712496	3.17883	COPG2	1.56e-09	1.60073	4930404N11RIK	0.00655104	1.67006	MRPS35	0.0778572	1.52321	CENPQ	0.00438457	4.09228	TRIM59	0.0299672	3.00976	DUT	5.08e-11	4.90389	SPG11	1.11e-07	2.85372	GM16315	5.27e-05	1.62677	TM7SF2	9.56e-06	1.74093	WDR24	0.0425054	1.70216	PRLHR	0.000849	2.01528	DNASE1L3	0.118492	3.38004	ZBTB48	0.228722	10.8173	GM43434
975	NAP1L1	0.110304	2.03687	5830468F06RIK	1.17e-05	5.26167	SLC35A4	0.0071724	1.58548	DTYMK	1.75e-09	1.51799	TBC1D16	0.00663432	2.22657	PARVB	0.0779214	3.07963	GLE1	0.00441277	2.87702	2001-09-01	0.0299813	1.95086	DCLK1	5.14e-11	2.63419	H2-OB	1.16e-07	2.39886	MUC2	5.8e-05	1.84809	GM26797	1.04e-05	1.53823	MBOAT1	0.0428664	1.51221	GM43904	0.000849	1.9901	GNG12	0.118734	1.84881	SLC25A17	0.228826	1.69621	MICALCL
976	TMEM240	0.110875	4.19758	C1QTNF4	1.18e-05	2.69937	PRDM16	0.0071834	6.63114	PRC1	1.77e-09	2.39747	USP35	0.00673713	1.63463	STRN	0.0779787	2.15124	UNC119B	0.00445906	3.57905	RPS12	0.0300624	2.50536	HBEGF	5.32e-11	2.15954	SLC25A11	1.21e-07	1.87559	TMEM17	6.16e-05	1.63296	NID2	1.23e-05	1.53699	GM49201	0.0442768	1.93131	VMN1R49	0.000849	1.95496	H3F3B	0.119419	2.55298	MTF1	0.229302	3.30003	GNGT1
977	AXDND1	0.111671	8.0564	ASXL2	1.2e-05	2.97594	RBM48	0.00722219	3.35461	MINK1	1.78e-09	1.72316	MTG1	0.00693748	1.73563	SRSF7	0.0781998	2.63917	SPTBN4	0.00449007	4.69811	ZFP687	0.0301527	3.55724	TCEA1	5.58e-11	4.13549	OSBPL3	1.25e-07	1.78384	FXYD7	6.31e-05	1.63653	APOF	1.24e-05	1.57598	COL9A3	0.0445162	1.52247	GM3942	0.000849	1.95275	BRI3	0.11982	2.34015	MTCH2	0.229512	2.60761	8030474K03RIK
978	SLC25A29	0.111729	4.96001	SDR39U1	1.23e-05	5.74963	ZFP287	0.00726811	4.56853	DKC1	1.85e-09	1.74984	KCND1	0.00694676	1.84986	MMADHC	0.0784822	2.50677	PLATR27	0.00454549	4.04582	LYSMD3	0.0303885	1.97476	WNT9A	5.62e-11	2.27807	GABRD	1.31e-07	4.92516	KIF14	7.4e-05	1.60917	BFSP1	1.41e-05	1.52484	MTFR2	0.0449265	1.69915	CAR8	0.000849	1.9188	ZCCHC6	0.119947	1.83298	PLEKHM2	0.230786	5.04885	GM10636
979	DAD1	0.11223	1.56296	GM26515	1.26e-05	2.22175	E030030I06RIK	0.00729339	2.72686	AC163040.1	1.89e-09	2.53515	GM46224	0.00703303	2.04989	SOX13	0.0784938	6.67065	PLCXD2	0.00455846	2.51642	RFK	0.0306119	2.81841	TRIM2	5.64e-11	5.93185	OSBPL10	1.32e-07	2.30267	4632428C04RIK	7.47e-05	1.59555	PRTN3	1.78e-05	1.51063	GM13479	0.0450824	1.66181	4931428L18RIK	0.000849	1.91473	1810058I24RIK	0.120049	1.99079	RAPGEF2	0.230865	2.69084	NKD1
980	SUSD1	0.112429	3.79746	MANEAL	1.27e-05	2.06907	RINL	0.00730078	2.79367	KLHDC9	2e-09	2.10513	EXOC3L	0.00716616	1.62728	NUDT17	0.0785538	12.9426	NSG2	0.00470542	2.91264	DDX54	0.0307604	2.6612	YARS	5.9e-11	5.05783	SLC26A2	1.33e-07	2.63602	GABBR2	0.000113	1.58893	GM26637	1.79e-05	1.50822	PHLPP2	0.0458095	1.56613	1700029H14RIK	0.000849	1.9127	ZFR	0.120282	1.87993	SLC17A5	0.231025	1.72126	SLC2A10
981	APLF	0.113227	5.1846	SIK3	1.28e-05	2.38387	GM10638	0.00730331	2.70289	PTPRS	2.1e-09	1.53662	GM13710	0.0072146	1.91894	TRMT1L	0.0786815	2.24465	NPNT	0.00470953	3.89294	HAUS2	0.0308446	3.5163	LGALS1	6.03e-11	3.54222	BSDC1	1.35e-07	1.95845	TMEM25	0.000114	1.53236	MLXIPL	2.05e-05	1.70798	FAM83D	0.0471947	1.91314	TLDC2	0.000849	1.89102	DTX4	0.120427	5.99048	ABHD10	0.231117	7.14766	ADAMTSL1
982	FAM204A	0.113365	3.10319	KLRA6	1.29e-05	8.81032	GUCA1B	0.00737103	3.39264	PYCR2	2.15e-09	1.52364	ZFP429	0.00723862	1.87885	CNOT11	0.0788911	1.51269	GPT	0.00474213	5.30706	PGP	0.0308449	2.11221	KATNAL1	6.2e-11	7.55175	RBM17	1.37e-07	1.98006	EXO1	0.000156	1.58981	TNFSFM13	2.26e-05	1.61273	9330160F10RIK	0.0472407	1.5945	GM35215	0.000849	1.85412	ENO1	0.120702	1.74837	RCBTB2	0.231486	1.75213	GM16568
983	PPP2R2A	0.11343	1.61189	COLQ	1.31e-05	3.35498	XLR3B	0.00741031	4.24188	ZFP385A	2.2e-09	1.75076	SULT5A1	0.00733846	1.52305	SNAPC5	0.079031	2.03993	ARHGAP15	0.00486308	1.74244	TRAPPC2L	0.0309591	2.03421	NUPR1	6.32e-11	4.52147	GM3854	1.42e-07	3.02613	CACNB4	0.000168	1.71265	COLEC12	3.06e-05	1.50971	TMC8	0.0481258	1.53435	PLIN4	0.000849	1.85295	NOCT	0.120711	4.18143	FBXL5	0.232175	3.93328	GM15983
984	SUV39H2	0.113568	5.7377	LPCAT4	1.34e-05	3.88283	ENC1	0.00743788	3.11527	MAP3K4	2.25e-09	1.545	CFAP45	0.00744193	2.5752	FIBP	0.0792657	2.03239	STRBP	0.00487242	2.7527	NSUN4	0.0309927	3.82631	KLC2	6.95e-11	9.22431	DAAM1	1.45e-07	2.6632	PBK	0.000179	1.75761	GM13166	3.21e-05	1.73464	GM47389	0.0482925	1.57876	GM5524	0.000849	1.82674	PHACTR4	0.120756	1.67708	PCIF1	0.232211	1.79962	GM28178
985	BC003331	0.114207	1.63939	HELLS	1.37e-05	3.9423	PRDX6B	0.00745983	2.33495	NUBP1	2.49e-09	1.60631	4831440E17RIK	0.00745355	1.6328	FNBP1L	0.0795727	1.90839	TVP23B	0.00487969	3.38343	THUMPD3	0.0310416	2.88333	SUOX	7.27e-11	13.2879	SRI	1.47e-07	1.97398	SATB2	0.000184	1.59985	CHST7	3.24e-05	1.64613	LRRC20	0.0484562	1.66131	B830012L14RIK	0.000849	1.73493	SAP18B	0.121315	4.24418	THRA	0.2335	1.78396	4930551O13RIK
986	ZFP97	0.114881	4.15523	GM26771	1.4e-05	1.61459	EPB41L4AOS	0.00749531	2.6798	PGF	2.54e-09	2.47698	SEC16B	0.00762306	1.82615	DHX16	0.0795849	1.9732	NEB	0.00489829	4.52046	ZFP60	0.0311203	4.67542	OGDHL	7.4e-11	2.84792	VDR	1.48e-07	3.44541	DNMT3AOS	0.000198	1.83892	TNFSF18	3.5e-05	2.13766	LAMC2	0.0499508	1.52634	ERG	0.000849	2.09476	ZFYVE26	0.121386	4.04503	GPS1	0.235494	2.02701	GM5427
987	INO80DOS	0.115239	4.7259	RHBDL3	1.44e-05	3.51795	NKRF	0.00750459	4.37295	SLC22A21	2.56e-09	2.51323	OLFR259	0.00772928	1.92572	STX17	0.0797042	2.65374	TEDC2	0.00492603	4.44756	GUK1	0.0311662	2.40145	MMP15	7.59e-11	2.24504	MOB1A	1.55e-07	1.50656	PCBP3	0.000202	1.50289	APOD	3.52e-05	1.53764	CPEB3	0.0504681	1.92177	USH1C	0.000849	1.94656	POLR2D	0.122048	1.5816	BCL2L1	0.235734	1.55134	GM14214
988	HIST1H1D	0.115788	5.3921	KCNQ5	1.5e-05	4.05889	GEMIN8	0.00752757	5.3798	OPN3	2.58e-09	2.82579	METTL2	0.00773024	1.52753	ECI2	0.0797816	1.80325	ZFP882	0.00499098	4.94248	RPL15	0.0313446	1.93975	NEO1	7.91e-11	3.48524	KDM4A	1.67e-07	2.4968	LYZL4	0.000281	1.60805	DNM1	3.62e-05	1.53719	COL5A1	0.0505407	1.52993	CIR1	0.000849	1.97162	JUND	0.122908	1.62587	ITGA6	0.236231	1.9262	5330416C01RIK
989	POU6F1	0.116106	3.14124	ROM1	1.52e-05	4.08007	H2-Q6	0.00766605	2.39582	OCSTAMP	2.61e-09	2.37602	ATCAYOS	0.00800511	1.84395	SAMSN1	0.079937	1.92239	DEGS2	0.00507678	5.03075	NDOR1	0.0314254	4.82141	A430105I19RIK	8.54e-11	3.75838	CACNA1B	1.67e-07	7.38104	GM30025	0.000304	1.50281	GM33103	3.89e-05	1.71347	EGFL8	0.0511855	1.53837	F3	0.000861	5.53702	GM33370	0.123152	5.34375	ATRN	0.236476	1.93733	GBP10
990	HMCES	0.116702	2.69225	CRIM1	1.57e-05	2.8625	GM16124	0.00772987	3.37326	CSF2RB2	2.63e-09	1.79975	GM44067	0.00808187	2.4131	NSMCE3	0.080048	1.88455	IFI206	0.00508328	3.44999	BOP1	0.0316167	3.04115	GM5577	8.95e-11	2.37191	SEMA3F	1.67e-07	3.332	GM17103	0.000464	1.6667	DCN	4.58e-05	1.73103	CATSPERG1	0.0532271	2.27569	TNNI2	0.000887	1.63977	CDC37L1	0.123166	1.74947	ZMYM4	0.23678	1.76819	GM26646
991	FAR1	0.116919	1.70292	CASC4	1.57e-05	4.79969	GM26718	0.00774411	2.55353	ZFP956	3.01e-09	2.54884	TMCC2	0.00822578	1.62028	AGFG2	0.0807254	2.31906	SRRM2	0.00508803	1.65798	BRD8	0.0316253	1.98592	AC127341.3	9.32e-11	4.01529	ETFDH	1.72e-07	2.95512	HSPB1	0.00114495	1.51977	FIGNL2	4.65e-05	1.66647	RWDD2A	0.0537518	1.50829	4933408B17RIK	0.000898	4.96424	LIPG	0.123461	3.37148	DUSP7	0.236916	1.88815	GM16337
992	GM28151	0.117471	4.94227	GSTA4	1.61e-05	1.94482	RPL15	0.00794096	1.65617	FXYD1	3.01e-09	3.14526	DCAF4	0.00834948	1.77627	FAM32A	0.0809337	2.62584	ZFP128	0.00513127	5.26543	STIM1	0.031813	2.60114	SLC25A37	9.52e-11	4.79952	PROSER2	1.75e-07	3.8432	GM46401	0.00117146	1.58298	EXOG	4.7e-05	1.52425	MED27	0.057046	1.5056	CCDC174	0.000925	2.26665	BC005624	0.123489	1.78969	AKAP10	0.236946	1.69244	GM44511
993	ZBTB26	0.11754	3.86979	SLAIN1OS	1.62e-05	2.7986	GM39526	0.00827231	2.62672	SPNS3	3.07e-09	2.63592	GM15965	0.00835553	2.17885	ATE1	0.081353	1.93117	CTSW	0.00517368	2.24362	TMEM67	0.0318486	5.78092	CENPW	9.96e-11	5.50463	THAP12	1.81e-07	3.03464	MATN4	0.00124885	1.50239	LIPG	5.74e-05	2.39991	1700022N22RIK	0.0570633	1.7939	CBX4	0.000929	1.91053	FBXW2	0.1243	1.91288	PPP2CB	0.237107	1.92688	MUC4
994	BLMH	0.117553	1.58028	SCN8A	1.7e-05	2.38384	IRF6	0.00828489	2.88453	AP1AR	3.11e-09	1.50768	TERT	0.00849345	1.50601	ISG20L2	0.0815635	1.75754	ACAP1	0.00521577	2.83829	RSF1	0.0319354	2.29953	EIF4B	1.08e-10	3.99299	KMT5A	1.85e-07	1.6212	AGMO	0.00209398	1.668	GM34342	7.2e-05	1.53769	GM26847	0.0578082	1.789	SBNO1	0.00101672	3.45795	PPP6R3	0.124552	1.87368	TAF12	0.237289	2.16765	HAUS4
995	PEX19	0.118026	1.5117	CDR2	1.74e-05	5.11582	PDLIM1	0.00833705	2.31942	AKT3	3.15e-09	1.69693	A730011C13RIK	0.00875147	1.87108	STRIP1	0.0821247	3.39313	SACS	0.00521766	3.23998	CENPE	0.0320018	4.18512	GSTM7	1.09e-10	2.08982	RND1	1.86e-07	3.50121	NGFR	0.00233902	1.50506	D630023F18RIK	0.000107	1.51549	CCDC102A	0.0585031	1.5678	ZHX2	0.00102115	3.88594	SRSF1	0.124665	2.42316	KPNA6	0.237297	2.4151	FAM214A
996	5430403G16RIK	0.118352	3.91589	HORMAD2	1.74e-05	2.7432	STK4	0.00835474	2.17786	SKA2	3.26e-09	2.20813	NUDCD1	0.00889862	1.70219	CMPK2	0.0822335	1.72271	NCKAP5L	0.00527471	4.61731	MT-CO2	0.0321555	2.21094	RPS16	1.17e-10	2.02219	CLASP1	1.87e-07	2.53449	PARS2	0.00264428	1.50652	GDF9	0.000112	1.66031	3110021N24RIK	0.0593007	1.61521	N4BP2	0.00102468	2.02596	ETF1	0.124809	3.66809	DENND4C	0.237807	2.09527	RICTOR
997	SCAF11	0.11891	2.68872	HDHD5	1.83e-05	4.08412	GM20696	0.00838423	2.86403	FZD1	3.5e-09	3.05551	GM28874	0.00912894	1.81239	YWHAZ	0.082277	3.21692	PRKCA	0.00533743	5.07589	ANAPC13	0.0321717	1.9085	BC049762	1.22e-10	10.7889	GDAP1	1.87e-07	2.11463	NDUFA4L2	0.00279147	2.10243	GM4950	0.000171	1.50017	KRTCAP3	0.0595343	1.57293	HIST1H4H	0.00102827	4.57545	HNMT	0.124974	3.52339	PHKG2	0.238315	1.69381	SULF2
998	PPP6R3	0.119687	2.39986	BPTF	1.84e-05	2.346	0610040B10RIK	0.00839083	3.40423	THOC3	3.58e-09	1.61764	GM47512	0.00916026	2.03622	TACO1OS	0.082318	10.7282	MAST3	0.00536203	2.86567	PPP3CB	0.0322085	1.94621	AAAS	1.3e-10	8.91204	SIN3A	1.89e-07	2.33554	A530076I17RIK	0.00287196	1.68083	AC168220.3	0.000199	1.59891	NAGPA	0.0613352	1.54981	CDS2	0.00105205	1.98768	NISCH	0.125301	1.72865	TSPOAP1	0.238932	16.0274	GM4814
999	TMEM243	0.12045	3.11498	GUCY1A1	1.84e-05	2.21453	ACBD4	0.00840776	4.47215	BYSL	3.84e-09	1.81706	GPR4	0.00933787	1.94751	INO80C	0.0824751	1.74721	FYCO1	0.0053899	3.17317	CEBPG	0.0324247	2.42189	CRIP2	1.39e-10	4.0164	MLF2	1.94e-07	1.91328	ACKR3	0.003134	1.59719	MDGA1	0.000301	1.61034	STOX2	0.0618046	2.59529	RASSF6	0.00108592	4.42425	MIR142HG	0.126959	2.37334	MARK3	0.240254	2.30575	OLFR328
1000	TANGO2	0.120624	1.82119	5033430I15RIK	1.86e-05	3.88111	TERF1	0.00845088	2.91322	ARHGAP22	3.93e-09	2.05601	WDR12	0.00936912	1.53321	PDCD2L	0.0826143	1.67033	CDC37L1	0.0054448	2.46107	PCNT	0.0324884	2.61403	ZDHHC2	1.4e-10	8.18691	HMGCR	1.95e-07	2.19402	CSPG4	0.00348896	1.96092	TLR11	0.000391	1.51504	DHRS4	0.0631847	1.50624	E2F2	0.0011097	1.78255	SFSWAP	0.127334	2.14085	2010111I01RIK	0.240623	4.7772	CLIP3
1001	ZFP329	0.121407	3.56862	DMD	1.88e-05	2.93796	IL9R	0.0084725	4.44477	MINDY3	3.96e-09	1.633	TAF9B	0.00965809	1.60571	NCF2	0.0827946	2.32476	ZC3H4	0.00547775	2.76217	CBX7	0.0325011	2.42378	COL5A1	1.56e-10	11.7446	VCAM1	1.99e-07	4.5774	ASPM	0.00481824	1.58411	APOC4	0.000476	1.51975	FDPS	0.0640246	1.68622	3110082I17RIK	0.00111802	1.58547	CAMKK1	0.127336	4.41587	TMEM260	0.240691	2.13156	ATG16L2
1002	TMEM163	0.122135	2.79953	RBM33	2.01e-05	2.39487	TFAP4	0.00859481	3.72711	RPA1	3.97e-09	1.66274	SCRN2	0.00966828	1.75713	FAM192A	0.0830943	2.54144	NEIL1	0.00553106	3.63118	CEP41	0.0325253	5.31501	AKR1C14	1.75e-10	4.20723	ATRX	2.01e-07	1.61846	PLPP1	0.00489382	1.52342	LY6K	0.000482	1.56615	PDE8B	0.0653889	1.74574	MIIP	0.00112115	1.57801	OLFR1369-PS1	0.127461	2.75873	TMEM209	0.241191	2.06456	CCDC85C
1003	GM31597	0.122441	3.87624	MAZ	2.02e-05	2.80928	NR2C2	0.00865124	2.7561	SPATA5	4.05e-09	1.88749	GPRC5C	0.00977373	1.94334	TFAM	0.0832411	1.61719	HERC6	0.00554164	2.48392	SOAT2	0.0325282	3.85024	MAK16	1.79e-10	3.95483	L1CAM	2.15e-07	3.10344	GM47438	0.00554345	1.50884	ABHD15	0.000503	1.54329	TSTD3	0.0654306	1.64025	S100A6	0.00112286	1.62901	KLF5	0.127896	5.55304	UCHL5	0.241226	1.8256	TAF9B
1004	2003-03-01	0.12256	4.28572	SLC25A40	2.07e-05	3.02284	RPL13A	0.00870052	2.16828	B3GALNT2	4.12e-09	1.68835	TRIM16	0.00983579	1.94464	AGA	0.083418	1.86888	PRRC2B	0.00558446	2.69244	MT-CO3	0.0327142	2.18593	ZFP945	1.81e-10	3.49802	CAT	2.23e-07	2.07223	DMTN	0.00679774	1.6501	PSRC1	0.000569	1.52331	RNF217	0.0660541	1.52246	ZFYVE27	0.00113942	1.93509	GM43936	0.127965	5.02495	PIGL	0.241434	4.00184	S1PR1
1005	FBXW7	0.122822	1.85094	ARHGEF26	2.09e-05	1.92733	RTN4RL1	0.00878784	3.19037	ERCC6L	4.14e-09	2.6575	KIF9	0.00997772	2.0344	GMFB	0.0836653	3.00793	STK26	0.00559949	2.38249	ARNT	0.032767	2.07875	PRSS36	1.95e-10	4.89375	STRA6	2.34e-07	2.47765	2310034G01RIK	0.00822361	1.54617	MATN2	0.00058	1.5127	FAM26E	0.0668136	1.51806	ISYNA1	0.00122049	1.82115	ALS2	0.127977	5.08704	JAG1	0.242278	4.61783	CCDC30
1006	TMEM177	0.12309	4.00114	RUNX2	2.12e-05	2.29014	GM3636	0.00887399	2.76433	B630019K06RIK	4.3e-09	2.37883	UBE2CBP	0.00999892	1.77253	BOP1	0.0837934	2.36416	MSH2	0.00560302	3.7603	BABAM1	0.0328056	2.60857	RPL32	1.97e-10	2.94808	ZMYM1	2.38e-07	2.86458	ORM1	0.0200826	1.50328	GM48420	0.000767	1.51025	GM33858	0.0704048	1.86056	IP6K1	0.00122708	3.61645	RCBTB2	0.12824	2.02501	DDX23	0.242722	2.72204	YES1
1007	YKT6	0.123411	1.61487	KRT222	2.13e-05	3.61844	WSCD2	0.00900051	2.27536	POLR2H	4.42e-09	1.66445	ZFP619	0.0101114	1.69253	CYB5R4	0.0843881	3.25831	RUNX3	0.00564918	1.8504	RTEL1	0.0328833	5.01885	RPS4X	2.09e-10	2.20047	MELK	2.41e-07	5.26451	SAA3	0.0260098	3.19868	CFAP45	0.00225538	1.537	OLFR655	0.0742328	2.28034	ADAM28	0.00125346	3.39926	CSF2RB	0.128682	3.71143	FANCM	0.242829	9.73048	B3GNT5
1008	ITSN2	0.123746	2.27824	ARID4B	2.15e-05	2.2389	ZFP251	0.0090393	4.02385	TRAF5	4.49e-09	2.06175	HIST1H3A	0.0102012	1.55326	TCEANC2	0.0846158	2.5121	NRN1	0.00565604	7.93723	RPL12	0.033113	1.99379	KLF15	2.18e-10	2.73088	SLC8A2	2.41e-07	1.90184				TMEM17	0.0023721	1.54242	TMEM79	0.0746452	1.71711	MAP2K3	0.00126482	2.28652	TATDN2	0.128775	4.632	2310035C23RIK	0.243093	2.50508	KIF18A
1009	MMAB	0.123762	5.98201	4933408J17RIK	2.17e-05	3.80414	ZBTB4	0.00911692	3.20873	PSMC3IP	4.6e-09	2.25222	ESPN	0.0105366	1.69503	SREK1IP1	0.0847439	3.45897	STK39	0.00573044	3.66089	CARNMT1	0.033141	2.96953	ZC2HC1A	2.19e-10	7.67193	ACADL	2.53e-07	2.09022				COL3A1	0.00341682	1.58673	SPRYD4	0.0754785	1.52569	INSR	0.00128799	1.99917	SOCS3	0.12885	1.85805	IRAK2	0.243363	3.04306	PRKDC
1010	RILPL2	0.124222	1.52194	MTCL1	2.2e-05	3.60375	SPNS1	0.00919649	1.52757	ZMYND19	4.95e-09	2.04182	GM31513	0.0106145	1.69474	4732496C06RIK	0.0849148	12.1742	SPRY1	0.00581073	5.5317	CEP89	0.0332267	4.38255	NAALAD2	2.33e-10	1.88656	BAHD1	2.54e-07	2.16533				CD209B	0.00817433	1.67023	CSRP2	0.0765997	1.70117	ASB7	0.00128911	1.76149	GM568	0.13025	5.0341	AEN	0.243381	1.79376	ELF1
[truncated: 3,009 more rows]
[truncated: 20 more columns]
