# Supplementary material for: Antagonistic Inflammatory Phenotypes Dictate Tumor Fate and Response to Immune Checkpoint Blockade
Source: Immunity. 2020 Dec 15;53(6):1215–1229.e8. doi: 10.1016/j.immuni.2020.10.020 (PMC7772804; doi:10.1016/j.immuni.2020.10.020)
Supplement: Table S2. List of the DEGs in TAM and Monocyte Populations, Related to Figure 4 [file mmc3.xlsx]

## Sheet: DEG TAM1
GENE name	Fold change PtgsKO vs PtgsKO-NKcell_depleted	P value (Log10)
CCL5	19	3.22574
IL6	11.6	1.42331
AW112010	9.48	7.04132
TLR3	8.84	2.39002
CEACAM19	7.87	2.11836
KLRE1	7.82	1.71187
IL2RB	7.63	1.86649
TMEM221	6.59	2.12702
LY6A	6.44	8.31613
FBXO10	5.99	1.71444
SLC25A40	5.76	1.67401
RIDA	5.69	2.1275
NYAP1	5.58	1.43086
ENDOV	5.48	2.07586
GM5431	5.44	1.57579
GDF3	5.16	1.31723
PLXNA4OS1	5.1	2.23062
IFIT3	4.98	2.3443
SLC25A26	4.96	1.57653
UPP2	4.67	1.72563
SLFN9	4.62	1.58094
ENG	4.59	1.82106
FAM26F	4.58	1.5745
TTC25	4.55	1.43935
FXYD2	4.55	2.63907
TNFRSF4	4.51	1.4406
OAS1G	4.5	1.43708
2810006K23RIK	4.43	2.05852
TLR8	4.39	1.85152
GM15943	4.35	1.4358
E430024P14RIK	4.32	1.43917
ZBTB45	4.29	2.59733
MORN2	4.28	1.43643
PIGG	4.23	3.00616
ZFP958	4.21	1.39261
PHLDA3	4.2	1.82436
MID1	4.15	1.4394
TRMT44	4.13	1.8119
ZFP764	4.07	2.08648
ARFGEF3	4.07	1.4404
NDUFAF2	4.07	3.66492
1110051M20RIK	4.03	1.39553
1810055G02RIK	3.99	1.71351
NLRP1B	3.97	1.58532
PIK3R2	3.88	1.85971
PPP1R13L	3.87	2.05972
ZFP846	3.87	2.34756
TBCC	3.81	3.41042
ABRAXAS1	3.78	1.33401
RPGRIP1	3.78	1.58189
C1QTNF6	3.76	1.33927
ZFP653	3.76	1.77826
GPR171	3.74	2.13242
BRCA2	3.72	1.69546
PPAT	3.71	1.53544
TMEM51OS1	3.65	1.33809
CHURC1	3.65	5.17941
GIMAP4	3.62	1.30863
OAS1C	3.6	1.30744
FLT1	3.59	2.23717
GM43597	3.59	1.44716
GBP8	3.58	1.52943
ZC3H6	3.57	1.94788
FBXO46	3.57	1.59969
ADAP2	3.53	7.37654
ZFP595	3.51	1.4256
ASAH2	3.51	1.30545
TOR4A	3.49	1.6827
AMER1	3.49	2.0387
NAPEPLD	3.44	1.45675
GM26669	3.41	1.70738
SCARF1	3.37	2.47351
ZFP945	3.35	1.30352
SGTB	3.35	1.45223
FAM53A	3.34	1.92127
PHF11D	3.34	2.18336
SLC12A7	3.31	2.0525
CNPY4	3.3	1.95927
NDST2	3.29	3.6743
CHCHD6	3.29	2.14861
UBIAD1	3.29	1.73815
IL16	3.28	1.81013
ZFP688	3.28	2.02594
FAM35A	3.27	1.77303
CRADD	3.27	2.22707
RNF219	3.26	1.67044
CXCL3	3.23	1.76401
GBP4	3.21	1.76668
GM11131	3.2	1.4158
WDR60	3.18	1.30918
SIGLEC1	3.17	1.33111
ASB8	3.16	2.35567
GM42726	3.16	1.30201
ALKBH7	3.12	2.23031
YARS2	3.11	1.32487
HSPB11	3.11	3.5939
KLHL22	3.11	2.16379
DHX58	3.1	2.11205
TNNT1	3.1	1.46801
OLFML3	3.08	2.27962
XPNPEP3	3.07	2.19605
SLFN5	3.05	8.07496
RAC3	3.04	1.30243
TMEM159	3.03	2.12326
RABEPK	3.03	1.69642
PELP1	3	2.49331
GM17745	2.99	1.90757
TGFB3	2.98	1.53537
NDUFAF8	2.96	5.19396
CD79B	2.96	1.76257
GPATCH4	2.95	1.50539
DLG4	2.93	1.73273
PAK4	2.92	1.46188
2210016F16RIK	2.91	4.52621
PPIL1	2.9	1.76044
BCDIN3D	2.89	1.68734
DDX58	2.89	3.80965
PHKB	2.88	1.91553
APIP	2.86	1.42945
BTD	2.84	1.38021
IFI213	2.83	2.26483
NMI	2.82	1.83945
TSTD3	2.81	1.59872
ZFP934	2.8	1.63712
THEM4	2.8	1.87725
REPS2	2.79	1.4611
TRAF5	2.78	1.84926
USP18	2.78	2.53609
2510002D24RIK	2.78	1.73445
TPST1	2.77	2.41399
GANC	2.77	1.96091
9930111J21RIK2	2.76	4.73287
MRPS11	2.76	1.58491
COX16	2.75	2.08891
RDH14	2.74	1.90834
ZFP113	2.74	1.37973
GM46430	2.73	1.36889
XRCC6	2.71	1.48802
BCL9L	2.71	1.76799
PEX11A	2.7	1.40117
MESD	2.7	2.25973
PSME2B	2.7	1.94934
SMAD3	2.69	2.06937
NDUFAF5	2.69	1.38671
GEMIN5	2.68	1.34247
PF4	2.68	13.9991
THEMIS2	2.67	2.21542
PIK3R4	2.66	1.75231
TOP3A	2.66	1.92026
AK3	2.66	1.7623
CRYL1	2.66	2.7792
MED26	2.66	1.65235
ARMC5	2.65	1.53005
ZFP318	2.63	2.14438
TRIM30D	2.62	4.20014
LONP2	2.62	2.90431
LIFR	2.61	1.78955
RDM1	2.61	1.37626
CHID1	2.61	2.83897
CRCP	2.59	1.93987
KAT14	2.59	2.20631
TMEM220	2.59	1.36011
RNF25	2.58	1.77987
OGFOD1	2.58	1.33287
CEP290	2.57	2.13992
TMEM110	2.56	1.36478
RPF2	2.56	2.07043
2310057M21RIK	2.56	1.39963
DCAF4	2.54	1.34665
BC049352	2.53	3.20718
FBF1	2.53	1.51179
MPV17L2	2.53	1.65527
MEN1	2.53	1.39377
CIAO1	2.52	2.64824
TRIM34A	2.51	2.79448
EXOSC3	2.51	3.14661
FCGRT	2.5	3.71183
BACH2OS	2.5	1.57492
OCEL1	2.49	1.82718
IGTP	2.49	1.52092
PRAF2	2.48	1.3031
ST6GALNAC6	2.48	2.73522
SPSB3	2.47	1.5876
TMEM205	2.46	3.45611
SMARCD1	2.45	2.23991
SDHAF4	2.43	2.00391
IFI47	2.43	1.98013
TESK1	2.43	2.43056
METTL1	2.42	1.49382
C5AR2	2.42	8.22536
VEGFB	2.41	1.82827
FRMD4B	2.41	4.04478
ZFP64	2.41	1.69306
PQLC2	2.39	1.68083
DIS3L2	2.38	1.84762
MLEC	2.37	2.85527
RTP4	2.36	2.75678
EXOSC5	2.35	2.29703
RUNDC1	2.35	1.43475
TMEM51	2.35	4.186
ABCA9	2.34	1.50062
SLCO3A1	2.34	1.41829
OASL1	2.33	2.15266
POU6F1	2.33	1.50163
B230118H07RIK	2.31	1.76143
MRPL18	2.31	3.55061
GM44751	2.31	1.71931
DNAJC19	2.31	4.77391
LPCAT1	2.31	2.06629
FCGR4	2.31	5.65077
ZFP738	2.3	2.16711
FCGR1	2.29	9.78818
CAPN15	2.29	1.40272
PTGR2	2.29	2.29139
0610037L13RIK	2.28	2.26069
CGRRF1	2.28	1.81229
FAM53B	2.27	1.71979
PSPH	2.27	1.5265
MSTO1	2.26	1.34881
PLEKHG2	2.26	1.61051
ISG15	2.26	2.90649
PDK3	2.26	1.65357
DGKG	2.25	1.30767
PGGT1B	2.24	1.5742
STARD8	2.24	1.60245
NELFCD	2.23	2.40258
CREBL2	2.22	1.4977
B430306N03RIK	2.21	1.83284
NACC1	2.21	1.33499
IFI35	2.2	1.87755
ZMYM4	2.2	1.63024
NOL8	2.19	1.98419
LMBR1L	2.19	1.69607
ZFPL1	2.19	2.27258
HELZ2	2.19	2.66083
SCAF1	2.18	1.56079
HINT2	2.18	2.63246
PCSK7	2.18	2.00817
ITGAL	2.18	3.19329
CMPK2	2.17	1.32991
DCLRE1C	2.17	2.20078
NDUFA5	2.16	2.60816
IRF7	2.16	4.3133
MILR1	2.16	4.67395
GLO1	2.15	1.50085
TRIM30A	2.15	3.61081
APOE	2.15	7.56295
TMEM268	2.15	1.39787
BICRA	2.14	1.30295
NCLN	2.14	1.92068
TNS1	2.13	1.6508
SMUG1	2.13	1.31439
PARP11	2.13	1.48237
TMEM184C	2.12	1.35645
KCNK13	2.12	1.96133
MRPL58	2.12	1.98694
ZFP710	2.11	3.57083
AIMP2	2.11	1.56672
REV3L	2.11	1.68872
ZFP180	2.11	1.85199
1810022K09RIK	2.1	4.64254
PECAM1	2.1	2.58161
PIN4	2.1	4.81887
COX7A1	2.09	2.95504
OASL2	2.09	4.73185
GAPT	2.09	1.36501
ZFP672	2.09	1.59235
TSHZ1	2.09	2.20142
DAAM1	2.08	1.32878
CBWD1	2.08	1.41001
ASPSCR1	2.08	1.50917
MRPS28	2.07	1.71749
NOM1	2.07	1.95992
EVA1B	2.07	1.63803
MFAP1A	2.06	1.80206
PPRC1	2.06	1.36431
S100A1	2.06	2.55366
ELAC2	2.06	1.57001
GBP7	2.05	2.66342
CD302	2.05	1.68408
JOSD2	2.05	1.3057
ODF2L	2.04	1.30182
ADCK1	2.04	1.4596
PKD1	2.04	1.41249
FILIP1L	2.04	2.11228
NDUFB4	2.03	4.35418
RNF213	2.03	2.54975
RPAP2	2.03	1.44111
C1QB	2.03	7.13949
NDUFB9	2.03	7.30646
MRPS18B	2.02	1.82287
ZFP597	2.02	1.31563
KRCC1	2.02	4.80152
2610037D02RIK	2.02	2.23722
NOSIP	2.02	2.08288
CEP164	2.02	1.78762
ANAPC13	2.02	3.0063
NELFA	2.01	1.79726
BST2	2.01	5.95895
PPP1R11	2.01	2.35464
RNF168	2	1.57029
MGST1	2	2.93167
ZFP943	-2	1.45118
PLAU	-2.01	3.39643
EPM2AIP1	-2.02	2.04196
NEDD4L	-2.04	2.72959
OSGIN2	-2.04	7.93091
ATP6V0D2	-2.04	2.2461
CPED1	-2.05	1.41023
SLC16A1	-2.05	2.79611
PLXNC1	-2.06	2.28486
TREM3	-2.06	1.63792
GADD45A	-2.07	2.55621
VCL	-2.07	4.65101
SLCO4A1	-2.08	1.30489
TES	-2.1	9.69831
INSIG2	-2.11	3.80864
TSC2	-2.12	1.75099
CD24A	-2.12	4.5605
FLVCR1	-2.12	4.55603
GCAT	-2.12	1.68868
MT-ATP8	-2.12	4.52371
SIRT1	-2.12	7.23844
RRAGA	-2.13	5.54395
KRT10	-2.13	1.89153
ARAP3	-2.14	1.4719
ESYT2	-2.15	8.25673
AREG	-2.16	1.85829
ZFP709	-2.17	1.44436
MID1IP1	-2.17	3.69971
GM45902	-2.17	1.88163
SOWAHC	-2.19	9.35231
CCNDBP1	-2.19	4.75458
F3	-2.2	2.53204
TRIM59	-2.2	2.01912
GATSL3	-2.2	2.62555
PMP22	-2.21	9.07799
NHEJ1	-2.22	1.3291
DPF1	-2.24	1.49068
MYC	-2.24	1.67676
C2CD2L	-2.24	2.67808
HDHD2	-2.25	2.44534
TCF15	-2.25	1.3532
HIST1H4C	-2.25	2.75872
RHOV	-2.26	9.44597
GPR174	-2.26	1.74926
EIF5A2	-2.28	1.53389
AAAS	-2.28	1.35004
C77080	-2.28	1.78696
GM46328	-2.29	1.73131
ZFAND2A	-2.31	9.33492
ZSCAN12	-2.31	2.25488
TMEM154	-2.32	1.32608
VSIG8	-2.32	1.44023
SERPINI1	-2.33	2.17897
PARP3	-2.34	2.05182
SBF1	-2.34	4.24231
FAM46C	-2.34	7.07257
TXLNG	-2.35	1.69937
RPAP1	-2.35	1.90936
CLDN23	-2.35	1.43093
IRGC1	-2.37	1.32684
TPX2	-2.38	1.3611
JUP	-2.38	5.44375
GM15892	-2.39	1.74131
TNFRSF26	-2.4	7.28204
RUSC1	-2.4	1.81213
BC030343	-2.42	1.73708
CBARP	-2.42	1.99424
F2R	-2.43	1.72656
MMP12	-2.43	6.0798
B930036N10RIK	-2.43	1.93143
USP35	-2.45	1.97121
SPX	-2.46	1.41911
HIST2H2AA1	-2.46	1.38468
TNFSF13OS	-2.5	1.32378
GM49207	-2.51	1.38511
DTD1	-2.51	1.95221
ZFPM1	-2.51	1.66841
PRR11	-2.52	1.73747
GM6297	-2.52	1.68679
CACNA1B	-2.54	1.48079
STMN4	-2.56	1.38598
POLR2L	-2.58	8.2
HUS1B	-2.58	1.46687
GRASP	-2.6	1.52891
COL4A5	-2.61	1.73615
RAD52	-2.61	1.45977
CDC7	-2.61	1.69175
CHEK1	-2.64	1.73268
GM47283	-2.65	3.75089
NECTIN1	-2.66	1.62678
MRGPRE	-2.66	1.49239
4833418N02RIK	-2.67	1.40062
GSTT3	-2.67	1.38237
HIST1H4B	-2.68	1.37621
BBS9	-2.69	1.66664
RBBP5	-2.69	6.07755
NPY1R	-2.7	1.72891
MIPOL1	-2.7	1.71347
GM31105	-2.73	1.43724
CALCRL	-2.73	3.34331
KATNB1	-2.74	1.73739
PHGDH	-2.75	1.69361
ADAT2	-2.75	1.66969
ATP6V0C	-2.76	1.6906
PLSCR4	-2.76	1.37188
PGLYRP1	-2.79	1.41353
ZBTB49	-2.85	1.73144
KCTD7	-2.87	1.37086
RHEBL1	-2.88	1.67988
GM28050	-2.88	1.73646
TMEM82	-2.89	1.86726
KLF5	-2.9	1.86702
GM26737	-2.96	1.64103
FAM198B	-2.97	4.03359
ZBTB8A	-2.97	1.72685
GM15473	-2.99	1.51825
DOCK6	-2.99	1.71851
TRIM46	-3.01	1.73721
SLC39A8	-3.01	1.41336
CD46	-3.05	1.44254
MUC2	-3.07	1.75507
MED27	-3.09	4.16221
SEL1L3	-3.11	2.99566
GM10634	-3.12	1.73728
MVD	-3.14	1.49052
SNHG10	-3.16	1.50605
BC1	-3.18	1.41837
GM10382	-3.22	1.42863
WTIP	-3.25	1.45522
AC160336.1	-3.26	19.9787
F9	-3.27	1.73754
DENND5B	-3.27	4.21387
4933417E11RIK	-3.29	2.51781
CTPS	-3.35	2.24994
PRR36	-3.37	1.73723
HMGA2	-3.37	1.73458
RPTOROS	-3.4	1.3767
FAT1	-3.42	1.73392
GM45507	-3.43	1.88168
MYRF	-3.49	1.72793
ZFP763	-3.5	1.50268
ABCA5	-3.51	1.87976
MAP1B	-3.56	1.46423
GLRP1	-3.56	1.98553
MUTYH	-3.58	2.19569
REM1	-3.6	2.32067
A730071L15RIK	-3.61	1.43889
HIST1H3I	-3.86	2.19403
ZFP940	-3.89	2.18164
PLEKHA6	-3.89	2.63385
AK5	-3.9	1.49726
RND1	-3.95	3.58455
TRAF4	-3.96	2.30705
HIST1H2BJ	-3.97	1.94338
PROSCOS	-4.06	1.44906
RCCD1	-4.07	2.19384
UBE2E2	-4.09	1.9805
LRRC45	-4.12	3.49106
PLAGL1	-4.13	2.48244
HIST1H1A	-4.17	2.19852
GEM	-4.25	1.80589
STAC2	-4.28	5.3802
RRM2	-4.3	1.45429
TACO1	-4.34	1.51383
PDP2	-4.35	2.57939
SNHG9	-4.36	6.79593
CENPF	-4.45	1.54505
GM4262	-4.58	2.24942
GREM1	-4.66	2.31089
CNTD1	-5.04	2.6281
APOL7D	-5.04	2.75666
HIST1H2BR	-5.08	2.26499
GM26546	-5.09	2.634
IL1RL1	-5.2	1.82767
1110035H17RIK	-5.23	1.51749
BRIP1	-5.72	1.7394
CHIL3	-7.72	6.30583
REP15	-8.04	2.28607
S1PR3	-8.45	2.80453
MMP10	-10.4	2.77902

## Sheet: DEG TAM2
GENE name	Fold change PtgsKO vs PtgsKO-NKcell_depleted	P value (Log10)
TSIX	-2.07	13.9581
LY6A	3.87	11.3352
CENPX	2.12	8.24285
SLC7A2	-2.96	6.0205
AY036118	-2.14	5.90244
AW112010	2.34	5.74605
AK4	-2.11	5.3884
MET	-3.51	5.10863
SNAPC5	2.16	4.79976
P2RX7	2.01	4.79167
ACKR3	-5.03	4.77397
VDR	-3.36	4.74051
CFAP20	-2.16	4.59326
ACOT13	2.36	4.54125
ISG15	2.17	4.38018
TIAM2	-5.34	4.36651
SLFN1	2.15	4.27638
PGGT1B	2.28	4.2206
PDE4B	-2.09	4.19301
CCL8	4.53	3.82097
AAMDC	3.06	3.77435
NT5E	-2.16	3.77001
PMP22	-2.02	3.64302
GM9493	2.39	3.63708
XAF1	2.26	3.5265
MMP12	-2.26	3.44773
TBC1D9B	2.11	3.42363
TBC1D32	-2.17	3.3277
PANK4	-2.26	3.17928
PCYOX1L	-2.23	3.135
SQLE	-2.47	3.09469
CLEC2G	5.18	2.92005
PRKCG	-3.36	2.91899
GPR68	-3.5	2.90197
FASTKD3	3.21	2.89845
CARD11	4.98	2.86901
HMGA1B	-3.07	2.86233
GM49339	-2.31	2.84849
CHIL3	-5.42	2.83036
TARBP1	-3.1	2.78697
LYRM2	2.01	2.77935
H2-Q6	2.27	2.62537
CEP85	-2.04	2.55934
ADAMTSL5	-2.2	2.54197
HIST1H1A	-3.63	2.53965
SERPINB1B	-3.13	2.4962
SLCO3A1	2.14	2.4333
TDRD3	2.16	2.42583
TUSC2	2.01	2.42295
TRIB3	-3.64	2.41505
MMP13	-2.21	2.39315
AMOTL1	4.71	2.37685
SLC7A5	-2.21	2.37496
ACAP1	-2.5	2.35274
PHLDA3	2.05	2.34757
TELO2	-2.08	2.31084
IGTP	2.08	2.30784
LY6K	-2.79	2.29244
SLC1A4	-2.99	2.28838
GM15910	-2.55	2.28256
IP6K3	-3.45	2.27293
BRF2	2.81	2.26959
IFI213	2.49	2.2499
CST7	-2.61	2.24427
GRK4	-2.68	2.24012
IFIT3	4.11	2.23572
SCAF1	2.03	2.23072
STRADB	2.04	2.22365
4632404H12RIK	3.19	2.21884
MSS51	-3.18	2.21605
ASNS	-2.77	2.21303
GM15655	2.44	2.20414
1500011B03RIK	-2.03	2.19512
H2-T24	2.29	2.19313
SPINK10	-2.6	2.16505
TRIM36	2.57	2.15044
CRYGN	-2.9	2.1429
RGP1	2.32	2.12593
CEP95	3.96	2.11052
PRR36	-2.67	2.1104
UBE2C	3.67	2.10823
GM45606	2.48	2.10507
LENG1	2.51	2.07819
CD24A	-2.49	2.06678
FAM26F	2.03	2.06642
DYNLT1F	2.62	2.05693
CNTD1	-3.3	2.05679
HOTAIRM1	2.46	2.0564
NDNF	-2.85	2.047
ZGRF1	-2.21	2.04128
JMJD7	-2.18	2.03381
ALDH18A1	-2.22	2.03031
CLCN6	-2	2.02345
SLC2A6	-2.28	2.01152
ZFP52	2.96	2.0101
GBP4	2.47	1.98622
RNF152	-2.39	1.9588
GM13205	3.69	1.95588
CD320	-2.25	1.95136
SLC24A3	-2.36	1.93572
THBS3	-2.32	1.93465
GM34921	-2.59	1.91228
TBCC	2.15	1.91158
SERPINE2	-2.19	1.9056
AP5B1	2.02	1.90071
RBMX2	2.04	1.89505
BTD	2.01	1.89341
A230028O05RIK	3.02	1.89162
TUT1	3.01	1.88844
GM35279	-2.32	1.88372
FAM221A	-2.22	1.8702
GSTP1	3.98	1.86819
NECTIN1	-2.07	1.86354
SYNPO	-2.16	1.86098
DHX37	2.59	1.85458
PINX1	2.64	1.8512
CENPS	3.01	1.84671
SPATA5	-2.04	1.84592
LPCAT4	-2.17	1.84112
BC052040	2.79	1.83631
CERS4	4.26	1.82958
HELQ	3.2	1.82932
GM8369	3.1	1.8257
EIF3J2	3.01	1.82227
9430069I07RIK	-2.23	1.81929
SPATA7	-2.27	1.81685
DHRS13	-2.26	1.81621
IFIT2	2.92	1.81446
FOXD1	-2.49	1.79683
IQSEC2	2.04	1.78505
DDX20	2.1	1.77487
CEACAM16	-2.15	1.77233
LYPLAL1	-2.51	1.76745
TREM3	-2.22	1.76492
TMEM231	-2.07	1.7572
GZMA	3.15	1.75279
ARMCX2	3.51	1.74981
ZFP235	-2.73	1.74914
PPIF	2.12	1.74855
BCL7A	-2.58	1.7388
GM10762	2.84	1.73521
LNX2	-2.14	1.73505
GBP8	2.27	1.7303
ZFP574	2.31	1.72024
GM27003	-2.76	1.71926
BBS9	3.53	1.71738
HIST2H3C2	-2.09	1.70572
PDE7B	2.14	1.68873
COQ8A	3.12	1.68747
DLG3	2.02	1.67936
LDHB	2.1	1.67324
ATRIP	2.62	1.67022
UHRF1BP1	-2.04	1.66319
PRDM11	2.97	1.64929
CRIM1	2.25	1.64525
RND1	-2.64	1.64164
AMBP	-2.27	1.64001
GM29666	-2.36	1.62937
CHTF18	2.89	1.62831
GM12258	3.22	1.62379
DSCC1	2.99	1.62193
CD22	2.07	1.6139
GM12195	-2.34	1.61185
4933404O12RIK	2.71	1.60764
GSTT3	-2.49	1.60087
ARMC7	2.15	1.60051
ADGRG5	2.94	1.5909
HBB-BS	3.33	1.58861
5830416I19RIK	-4.39	1.58695
MMP27	2.03	1.58679
ZFP618	-2.16	1.58489
SLC25A19	2.13	1.5842
TOP2A	2.53	1.57808
MYPOPOS	-2.07	1.57322
SPNS3	-2.27	1.5686
IIGP1	4.98	1.56758
FBXW10	-2.27	1.56697
SAC3D1	2.2	1.56686
TPMT	2.63	1.56025
DBNDD2	-2.08	1.55717
ABCB9	-2.21	1.5554
THUMPD2	-2.17	1.55297
NRG4	2.96	1.55023
DDR2	3.1	1.55016
MBLAC1	2.51	1.54412
GM16124	2.63	1.54272
RCOR2	-2.31	1.53891
TNFRSF18	-2.08	1.52867
HAUS5	3	1.5194
GLCCI1	-2.37	1.51793
GM41307	-2.16	1.51782
DACH1	-2.27	1.51279
GM26882	-2.15	1.51168
REXO5	3.09	1.51004
CCDC114	-2.48	1.50211
2700046G09RIK	2.61	1.4844
5830432E09RIK	-2.11	1.47886
IRGQ	2.46	1.47745
APOL9B	2.56	1.46897
TESC	-2.02	1.46349
KLHL3	-2.07	1.46071
HAUS6	2.1	1.4606
GABRA2	-2.08	1.45633
BC022687	-2.15	1.45305
MYRF	-2.05	1.44927
NLRC4	2.01	1.4483
ROM1	2.81	1.44706
CEP89	2.38	1.44621
CCDC152	2.13	1.44195
COL7A1	2.43	1.4413
TNNT3	-2.12	1.44023
CHCHD10	3.46	1.43939
TNS2	-2.16	1.43885
GNG11	2.03	1.4316
MCEMP1	-2.23	1.43134
SPC25	2.23	1.43093
HIST1H2AP	2.51	1.42896
GM4951	3.59	1.42867
BC030499	2.98	1.4248
TEX9	3.03	1.41956
PCED1A	2.09	1.41903
GM19510	-2.68	1.41839
GM13056	-2.02	1.41665
H2-Q10	3.58	1.41396
KLRK1	2.74	1.41007
TCEANC	2.45	1.40476
PDCD1LG2	2.46	1.40309
RGS12	3.22	1.40237
MFSD3	2.28	1.40212
ERMAP	2.64	1.40108
POMK	2.45	1.39858
ADAL	2.49	1.39572
ZFP119A	-2.12	1.3939
HIST1H4I	-2.09	1.38669
WARS2	-2.26	1.38399
FLT1	2.63	1.38399
ZFP661	-2.07	1.3783
UNC45B	-2.04	1.37316
TRIM30C	2.48	1.37095
NTN4	-2.02	1.36933
SPATA1	-2.18	1.36833
3110045C21RIK	-2.19	1.36672
RAPGEFL1	-2.22	1.36189
KIF5C	2.41	1.34838
GM10382	2.49	1.3407
1190007I07RIK	2.03	1.33959
FICD	-2.36	1.33747
CCNE2	2.83	1.33249
TNFSF13B	-2.12	1.32954
EPB41L3	2.74	1.32621
TRIP13	2.73	1.32602
FAM189B	2.05	1.32581
STIL	2.35	1.32466
HHAT	-2.28	1.3212
5033403F01RIK	-2.18	1.31319
CELSR3	-2.19	1.30677

## Sheet: DEG TAM3
GENE name	Fold change PtgsKO vs PtgsKO-NKcell_depleted	P value (Log10)
CD74	2.21	14.1814
THBS1	-2.2	13.4451
CHIL3	-3.7	11.214
CEBPB	-2	10.8691
NR4A1	-2.21	9.33147
PIN4	2.11	8.00984
AI504432	-2.03	7.65271
LY6A	2.98	6.35564
GCNT2	-2.17	5.9832
RSAD2	5.66	5.64211
9930111J21RIK2	2.19	5.20436
PER1	-2.3	4.98284
PLTP	2.14	4.98179
MYEF2	-2.65	4.93597
F7	2.96	4.87093
EAR2	4.3	4.85125
BCL2A1A	2.71	4.79625
MGL2	2.24	4.62164
SHTN1	2.51	4.56423
GDE1	-2.59	4.52864
TGM2	-2.07	4.49141
GFOD1	-2.94	4.3074
FMNL3	-2.48	4.25166
IER5L	-4.28	4.14894
BCL2A1D	2.19	4.05656
INHBA	-2.46	3.82123
RNF41	-2.4	3.78949
HLCS	3.71	3.75247
GADD45GIP1	2.27	3.7418
PHF5A	2.13	3.59124
CD109	-5.77	3.50129
LRRCC1	3.28	3.434
RHOV	-3.26	3.39369
ISG15	2.35	3.3837
MIR142HG	-2.33	3.288
PRR5L	2.4	3.26513
EPB41L4AOS	2.02	3.12655
MSL3	2.01	3.10948
GBP8	3.1	3.09489
LMNB1	-2.16	3.07618
FAM131A	-4.47	3.04908
DENND5B	-3.68	3.04032
B930036N10RIK	-2.18	2.9933
FRS2	-2.4	2.98373
ENPP1	-4.12	2.9306
JAML	2.61	2.85839
INTS13	-2.01	2.81219
VEGFA	-2	2.80124
PRKAR2B	-2.14	2.79995
CCL12	2.43	2.79368
PRORSD1	2.67	2.77846
MANEA	3.12	2.73372
PRR15	5.55	2.71823
PDE12	-2.46	2.67237
PLOD2	-3.99	2.66135
NLRC5	2.61	2.63306
SIGLECG	-3.27	2.61931
SELENOM	2.35	2.61365
HEATR6	2.51	2.60606
ABCG2	-3.35	2.60243
FUOM	2.84	2.58006
GALNT4	-2.69	2.57449
LSM1	-2.21	2.56315
RPS12-PS3	2.17	2.56289
MMGT1	-2.35	2.55544
LIF	-6.94	2.5499
ARSA	2.49	2.54396
NRM	-2.25	2.51402
SLC9A9	2.1	2.51044
LRP8	-3.85	2.50137
COMTD1	2.14	2.49177
VARS2	-3.87	2.47916
FAM46C	-2.36	2.47398
TYW1	-2.53	2.46923
APH1B	3.21	2.46425
DDX28	-2.29	2.45905
GEMIN7	2.04	2.44899
S100A1	2.08	2.44655
GM6793	-3.36	2.42511
MOCS2	2.39	2.41438
WDR11	2.21	2.38953
GINS4	2.87	2.36671
GPATCH11	2.88	2.36166
PLA1A	-3.29	2.33416
IFIT2	4.83	2.32997
ZDHHC12	2.69	2.32824
MDGA1	-4.39	2.31688
PRELID2	2.23	2.29041
CMPK2	6.02	2.28817
MCEE	2.11	2.27629
KCTD9	3.29	2.25794
TM7SF2	-3.93	2.24647
MCOLN1	-2.28	2.23619
FAM234B	-2.35	2.23107
MRPL58	2.12	2.22919
DGKA	5.86	2.20391
PRIMPOL	2.82	2.20208
ENDOG	3.21	2.19581
FAM53A	-2.02	2.18247
CDR2	-4.85	2.1771
GM26699	-3.12	2.1657
PSME2B	2.36	2.15721
3110001I22RIK	-3.16	2.14439
B3GNT5	-2.18	2.14364
PIGF	-2.11	2.137
GM4070	6.13	2.13556
ACOT13	2.57	2.12866
TBC1D10C	-3.28	2.1191
UBTD2	-3.39	2.09657
CPED1	-3.99	2.09531
SPON1	2.36	2.09515
FKBP1B	-2.39	2.07335
UBXN2A	2.07	2.0683
SH3BP5L	-3.02	2.06356
CEP70	2.42	2.05763
SNX33	-2.72	2.04303
KMO	2.67	2.04235
ZFP958	6.84	2.03138
KCNE3	7.33	2.0305
CD2	7.19	2.02862
ROPN1L	7.06	2.0275
COMMD9	2.63	2.02699
IL7R	2.36	2.02643
FBXO21	-2.79	2.02266
PTGR1	2.43	2.02253
GM26759	-3	2.02117
ECI1	2.28	2.02073
SERPINB9	7.41	2.01543
GM2000	2.28	2.0038
KPNA2	-2.51	1.9797
BC049352	2.99	1.97294
CDPF1	2.43	1.96912
L2HGDH	-4.45	1.969
SLC7A11	-2.51	1.96669
GM20707	-2.39	1.95943
SMAD6	-4.58	1.94802
EID2B	-2.27	1.94593
MEGF9	-2.47	1.93834
ZMYND15	2.7	1.93105
ZFP512	2.46	1.93087
9430038I01RIK	2.37	1.92617
DENND3	-2.76	1.91037
PAQR7	2.34	1.90654
UPP2	4.89	1.90381
ZFP12	6.75	1.90188
AIMP2	2.43	1.90139
GATB	4.89	1.90109
FKRP	-2.01	1.89673
TMED1	6.53	1.89261
MICU3	-2.06	1.89253
GDPD1	7.2	1.88881
TANC2	5.67	1.88762
MMP13	2.33	1.88457
CARMIL1	-2.35	1.87374
ZFP810	3.23	1.86599
RFC5	3.2	1.86176
GPATCH1	2.94	1.85812
TMEM132A	4	1.85618
AKR1B8	5.08	1.8558
FBLIM1	2.68	1.84549
ZMAT3	2.39	1.83982
CCNB2	-4.26	1.83926
TRIM23	2.76	1.83864
KCTD6	-2.18	1.8373
SIGLEC1	2.82	1.82795
HUS1	-2.44	1.81821
FRAT1	-3.73	1.80968
ANKRD26	3.7	1.80166
PML	2.37	1.77383
2610524H06RIK	2.19	1.77282
ATXN7L2	-3.91	1.76762
ZBTB2	-2.03	1.76619
KCTD18	2.07	1.76515
GM39459	-3.01	1.75813
TRMT10C	-2.11	1.75645
1190007I07RIK	2.47	1.75302
RWDD4A	2.08	1.74916
PCBP3	-3.1	1.74808
KCTD11	3.76	1.74475
TIMM17B	2.29	1.74126
EXOSC7	-2.17	1.74044
GM41307	5.81	1.73952
PDSS1	-2.3	1.7384
RAB23	5.05	1.73335
SNHG10	-3.34	1.73008
ZFP113	2.68	1.72937
GM37401	-3.14	1.72758
GM12166	-3.04	1.72627
TRMT61A	-2.26	1.72595
ISOC2B	2.94	1.72266
CACFD1	2.35	1.72103
ZFP661	-3.45	1.72059
GM5617	2.12	1.7202
GM20498	-3.4	1.71814
TJAP1	-2.29	1.71771
A930029G22RIK	-3.39	1.71735
KLRK1	3.72	1.71725
GABBR2	4.99	1.71432
FIGNL1	-3.88	1.71428
TSSK6	-3.79	1.71076
NOL12	2.03	1.70599
DDX19A	-2.05	1.69501
ZFP930	3.61	1.69155
CTPS2	-2.07	1.68827
PPOX	-2.13	1.67221
ABHD11	2.21	1.6691
FMC1	2.08	1.66737
GM38079	-2.26	1.66697
POLG2	3.5	1.66495
NOL10	-2.06	1.65664
GMNN	2.45	1.65532
TUSC2	2.81	1.65105
SLC7A2	3.98	1.64928
MRPL46	2.35	1.6462
GADD45A	-2.14	1.64401
NME7	-2.78	1.64318
IL1RL2	2.83	1.64148
ZC2HC1A	-2.51	1.6403
CLEC1A	-4.57	1.63536
MSANTD2	-2.17	1.63397
SYNE1	3.56	1.61828
H2-Q6	2.67	1.61456
DHRS13	5.03	1.61125
POP4	2.12	1.60611
HAUS6	2.12	1.60335
ANLN	5.58	1.60054
APBA1	-2.02	1.60005
HPN	5.18	1.59775
PDHX	-2.18	1.59611
CCDC73	3.75	1.59586
TNS1	2.71	1.59542
EPAS1	4.87	1.59542
TMEM64	3.35	1.59508
SH2D3C	-2.02	1.58848
FBXO4	-2.18	1.58645
ZFP408	3.34	1.58498
PDGFC	4.89	1.5844
IRGM2	2.32	1.58344
ZC3H6	2.69	1.58269
TFB1M	3.38	1.57966
LRSAM1	-2.3	1.57959
PPP3CC	-2.36	1.57611
ZFP362	2.11	1.57156
HERC6	2.43	1.57119
PCCB	3.15	1.56744
KCTD17	2.27	1.56686
RNF217	-2.14	1.56087
RRAS2	3.1	1.5589
GALM	2.52	1.5563
INPP5A	-2.04	1.55482
CAR9	3.25	1.54358
UPRT	-3.8	1.53139
SLC13A3	2.61	1.52536
IL18RAP	2	1.52363
WFS1	2.94	1.51522
ELAC2	-2.06	1.51333
HMGN5	2.08	1.51192
BOLA1	2.28	1.50476
PMS1	-2.16	1.50407
MAPK1IP1	-2.37	1.50381
AMD1	2.08	1.48971
1700066M21RIK	-2.68	1.47935
RBM41	-2.18	1.4786
HMMR	-4.74	1.47645
MOV10	3.14	1.4729
GM16845	3.59	1.47247
MRPL49	2.01	1.46938
PDIA5	-3.03	1.46891
CCAR2	-2.19	1.46807
WTIP	5.05	1.46547
BC025920	4.47	1.46485
CFB	4.84	1.4642
PRKD2	-2.81	1.46396
FAM109B	4.65	1.46363
DENND2A	4.52	1.46293
HIST1H1B	-2.22	1.46148
COL3A1	4.53	1.45973
EIF3J2	4.25	1.45911
GM26569	5.16	1.45804
AASDH	2.31	1.45804
PKD1L2	4.23	1.45672
OAS1A	2.45	1.45569
IL11RA1	2.17	1.45568
UBOX5	-2.83	1.45354
GSTT3	4.39	1.45188
SPINK2	4.51	1.44998
TNK2	-3.22	1.44985
TPMT	4.21	1.44767
TNS2	-2.04	1.44679
RWDD2A	4	1.44478
SIAE	2.08	1.44397
RFLNB	-2.8	1.44278
SIGLECF	4.35	1.44099
ZFP28	-2.21	1.43927
D2HGDH	3.46	1.43769
MYOM1	4.22	1.43672
2700049A03RIK	2.26	1.43627
TRP53COR1	-2.82	1.43392
APOOL	2.45	1.43347
PSMD10	2.03	1.43203
AFG1L	-3.27	1.43146
SCARF1	2.97	1.43062
ADNP	3.48	1.42987
CDC45	-3.53	1.42968
BC035044	-3.34	1.4284
SLC39A3	2.06	1.42637
LLGL2	-3.46	1.42257
2010013B24RIK	-3.26	1.42234
GCC1	2.78	1.41638
GM37696	-2.8	1.41403
A130077B15RIK	-2.56	1.41294
METTL7A1	2.91	1.41266
RMDN1	2.96	1.40987
R3HCC1	-2.78	1.40339
AC168220.3	-2.13	1.40339
TNFRSF8	-3.16	1.40183
BEX6	2.41	1.39941
SPACA9	3.01	1.39816
SLC25A44	2	1.39712
GM16973	-2.21	1.39244
AAMDC	2.76	1.39222
GM45733	-3.34	1.39141
GM44949	-2.16	1.38686
ZBTB40	-2.16	1.38517
TRIM37	2.01	1.37649
PPP1R12B	-2.26	1.37444
RPL39L	-3.22	1.37385
GM9774	-2.85	1.37185
NMNAT3	2.52	1.36968
GM527	-2.19	1.36834
OGG1	3.73	1.36373
PLXNA2	-2.06	1.36298
HAUS4	2.19	1.36213
ESPN	3.98	1.36211
MSH6	2.78	1.35988
ENG	2.09	1.35656
IFIT1	2.86	1.35601
ZFP790	-2.81	1.35258
SMPD4	-2.09	1.35053
ZNHIT2	2.11	1.3502
2610044O15RIK8	3.44	1.34921
POLR3F	2	1.34892
A530013C23RIK	-2.64	1.34551
SLC2A6	2.59	1.34181
ALMS1	-3.04	1.33982
SLC2A8	2.79	1.33949
ABHD14B	2.34	1.33437
NOP14	2.07	1.33255
CCDC171	3.49	1.33055
TSPYL2	-2.21	1.32988
KIFAP3	2.41	1.32664
PDE4D	-2.17	1.32532
BTLA	-2.09	1.32502
SNHG9	-2.39	1.32204
TMTC2	-2.23	1.3218
ZFP653	-2.77	1.32072
ENKUR	-2.23	1.32069
SEC22C	-2.21	1.32027
TDRKH	4.28	1.32014
TRIM32	3.14	1.31981
SIRT5	3.39	1.31919
CHIC1	4.8	1.31911
FHL3	-2.26	1.31843
GKAP1	3.43	1.31797
GM5914	-2.21	1.31718
MOCS1	-2	1.3167
9130221H12RIK	3.35	1.31289
CFAP45	5.07	1.31116
DTD2	2.94	1.30902
IL27RA	4.03	1.3083
FNDC7	-2.4	1.30557
VPS37C	3.7	1.30459

## Sheet: DEG Monocytes 1
GENE name	Fold change PtgsKO vs PtgsKO-NKcell_depleted	P value (Log10)
MGL2	2.87	29.6579
LY6A	2.57	27.7108
IIGP1	6.96	25.9638
PF4	2.72	22.2845
CXCR4	-2	22.1726
GBP7	2.03	21.9557
CCL8	7	21.0361
GBP2	2.84	20.3744
GBP4	3.85	19.8881
AW112010	3.3	18.7247
CX3CR1	-2.18	17.6764
GBP8	3.8	15.9529
GPR183	-2.46	15.2012
CLEC4E	-2.01	15.1998
FOLR2	2.03	15.1618
SCIMP	2.64	14.8221
CCL12	2.6	13.7213
IFIT3	2.27	13.6911
AC160336.1	-2.27	13.5194
HYOU1	-2.09	13.2735
ADGRE4	-2.98	12.7132
ISG15	2.19	12.6797
IFIT2	2.2	12.2529
SLC16A10	-2.04	11.5801
CHIL3	-2.75	11.523
P2RY14	3.88	11.3553
TRIM30C	2.24	10.8929
EVA1B	2.57	10.7853
CXCL10	3.45	10.3082
IFIT1BL1	3.27	9.42571
OAS1G	2.87	9.40931
SERPINA3G	6.34	9.2244
FAM26F	2.1	8.40738
BCL2A1A	3.06	8.25637
CCDC34	2.22	7.73716
GPRC5C	2.95	7.61133
KMO	2.08	7.48016
JAML	3.08	7.07139
BCL2A1D	2.13	6.9586
CD274	2.46	6.86455
GBP5	3.05	6.71114
ST3GAL5	-2.46	6.67706
H2-Q6	2.01	6.5693
CCL5	4.34	6.52927
THBD	-2.29	6.47468
CXCL9	12.5	6.47304
GZMA	27.2	6.45976
GM4951	3.09	6.37014
ORAI2	-2.38	6.29215
PDGFC	2.01	6.26214
GM10076	2.04	6.22572
NT5DC2	-2.06	6.2037
SOCS2	4.22	5.98622
RBM45	-2.52	5.92209
CCND2	2.24	5.56691
ZSWIM4	-2.01	5.37843
RCN3	2.52	5.2527
0610010K14RIK	2.26	5.23124
PTGS1	2.21	5.19501
VAMP5	2.06	5.09326
ETS1	2.75	4.98187
GM47283	-2.02	4.92031
CCDC152	2.29	4.82269
TMEM140	2.05	4.81273
ERH	2.23	4.78715
ISG20	2.03	4.7699
FLRT3	3.12	4.72077
TRIM14	2.14	4.67085
SERPINA3F	3.69	4.61801
TGTP2	2.51	4.59568
FGF13	3.58	4.52236
NKG7	6.81	4.51168
HCFC2	-2.07	4.41243
GIMAP4	3.06	4.31177
HTRA3	3.23	4.28933
PRF1	5.43	4.21031
MCAT	2.24	4.17469
ADORA2A	-2.46	4.16478
FBN1	3	4.12569
IL2RB	4.41	4.07424
LIPG	4.6	3.99216
STMN1	2.33	3.99039
SLCO2B1	2.12	3.98521
4933433G15RIK	2.22	3.93797
CD1D1	2.34	3.92652
ABLIM1	2.42	3.92479
CD177	-2.05	3.91245
SECTM1A	2.33	3.90018
SYNPO	2.82	3.88214
NOL4L	-2.76	3.87631
IL1RL2	2.27	3.84702
ENAH	3.41	3.82955
GDF3	-2.6	3.78989
GM10073	2.17	3.76148
GBP2B	2.92	3.74578
FCRL1	-3.19	3.72947
CELA1	2.22	3.71773
GMDS	-2.19	3.71664
CEP41	2.51	3.71261
0610009O20RIK	2.1	3.70142
ZFP113	2.72	3.6915
GIMAP5	2.93	3.64498
IL1RL1	2.12	3.59549
TRBC1	2.53	3.59307
MKI67	2.51	3.58558
ZFP882	2.84	3.58252
CCDC191	2.15	3.53464
XLR	3.15	3.44452
R3HCC1	2.04	3.41848
CBR1	2.07	3.41837
ZFP382	2.48	3.41488
CTLA2A	2.46	3.40345
RYR1	-2.25	3.36198
SPAG5	2.58	3.35888
IL27	2.02	3.35582
MMP8	-2.69	3.32263
EOMES	2.89	3.29224
PLEKHG6	2.31	3.22921
KPNA2	-2.1	3.19544
GATA3	3.71	3.166
LTB	2.9	3.15823
TNFSF8	2.2	3.1568
IGHMBP2	2.29	3.14269
C1RA	2.11	3.1351
IKZF2	2.82	3.1328
SLC19A2	-3.31	3.11532
TEX9	2.71	3.10247
A630012P03RIK	3.18	3.09862
F7	2.92	3.09784
GBP6	2.07	3.09005
ZFP74	2.19	3.08389
GM1720	3.06	3.06692
TNIK	2.19	3.06688
SPINT1	2.27	3.06111
GIMAP6	2.4	3.03383
CD24A	-2.37	3.01246
GIMAP3	2.26	3.00609
PGF	2.7	2.97557
1810055G02RIK	-3.18	2.96706
PIMREG	2.44	2.958
IP6K2	-2.5	2.9577
DNAJC12	2.1	2.942
ITGA2	2.89	2.90071
GM32089	2.5	2.89445
MYH10	2.29	2.87985
PRR15	2.28	2.84536
NDC80	2.5	2.84093
FSCN1	2.05	2.82601
RHOBTB2	2.04	2.76777
IFT57	-2.08	2.75676
KLRE1	3.01	2.74655
MEDAG	2.14	2.7396
STXBP1	2.1	2.72384
KLRA3	2.07	2.72297
AU022793	2.22	2.7013
ADGRL1	2.38	2.65673
COX7A1	2.03	2.64618
KLRB1C	3.8	2.62581
SLC7A2	2.67	2.61668
IKZF3	2.14	2.57393
NYNRIN	2.46	2.55709
UPP1	2.83	2.55233
TNFSF15	2.4	2.54627
TMEM81	2.35	2.4948
GM13713	2.22	2.47111
ACAD12	2.16	2.47033
PKMYT1	2.21	2.45884
TRDMT1	-2.64	2.45617
HIST1H3D	2	2.45364
PPBP	2.05	2.41676
ESCO2	2.5	2.41638
CUEDC1	2.36	2.4155
TRBC2	2.74	2.40087
GIMAP8	2.52	2.38889
PMEPA1	2.81	2.38861
MT2	2.31	2.38692
4930539E08RIK	2.38	2.3741
NHEJ1	2.08	2.34437
RGS7BP	2.41	2.34383
THY1	2.38	2.34305
FANCA	2.49	2.32662
RAD51B	2.41	2.32166
NDUFAF1	2.01	2.31485
KLRA7	2.75	2.30632
GRASP	-2.26	2.30267
CCP110	2.21	2.30233
SZT2	2.03	2.29253
RPGR	2.02	2.28503
CD22	2.39	2.28331
ANGPTL3	2.03	2.27971
KLRA9	2.56	2.25937
BIRC5	2.3	2.24141
OPTN	2.19	2.20688
BGN	2.27	2.20231
SERPINB2	-2.92	2.19917
LAX1	2.11	2.19879
GM16754	2.22	2.1963
WDR95	2.33	2.19408
GM15991	2.04	2.17856
CALD1	2.06	2.1745
TNFRSF9	2.18	2.17159
APLNR	2.44	2.16253
TBX21	2.34	2.16211
PTPRCAP	2.92	2.15641
C330027C09RIK	2.06	2.1486
GM14010	2.36	2.14061
E130307A14RIK	-2.36	2.13609
ZFAND4	2.07	2.12014
SERPINB6B	3.38	2.10908
SPRYD4	-2.18	2.10664
RAI14	-2.09	2.09341
TPX2	2.62	2.09199
PER3	2.2	2.09056
GM41307	-2.34	2.08567
KLRC1	3.86	2.0797
GM10382	2.34	2.0754
ZRSR1	2.17	2.07011
ANLN	2.07	2.03908
FKBPL	2.16	2.03039
GPR171	2.55	2.02872
ADAMTS14	2.28	2.01323
SPP1	-2.31	2.00626
DTX4	-2.03	2.00622
AA467197	4.02	2.00114
HMMR	2.44	1.98235
GM33973	-2.37	1.96516
CENPP	2.15	1.95281
DNASE1L3	2.13	1.94444
GRIA3	-2.01	1.9413
RARRES2	2.16	1.91685
TREML4	-2.17	1.90724
CNTROB	-2.4	1.87976
KIF15	2.5	1.87889
HTR7	2	1.86373
B630019K06RIK	2.03	1.85173
ZFP523	2.03	1.85049
CAMKMT	2.18	1.82044
FAM187B	-2.06	1.81426
LLGL2	2.21	1.81001
P2RY2	-2.57	1.79826
FRG2F1	2.05	1.79535
OLFR920	-2.41	1.79458
ADAT1	-2.17	1.78714
GZMB	2.96	1.78617
ITM2A	-2.41	1.78091
CDCA5	2.08	1.78088
CYR61	-2.32	1.77473
REPIN1	-2.08	1.77333
GM15133	2.24	1.76806
APOD	2.26	1.76193
BCS1L	2	1.76094
MED12L	2.26	1.75806
NICN1	2.13	1.75022
LAMC1	-2.01	1.74847
SERPINH1	2.03	1.74163
PIGZ	2.06	1.73849
TIMD4	-2.68	1.72906
CCDC106	-2.56	1.72533
KLRA8	3	1.72514
1700034H15RIK	2.03	1.71814
CHEK1	2.01	1.70093
5430403G16RIK	2.4	1.69727
FBXL22	-2.21	1.69274
ZC3H6	2	1.68716
GM6169	-2.18	1.65821
NPHP1	2.07	1.65606
CD27	2.37	1.63704
GM31718	-2.09	1.62538
4930579G24RIK	2	1.59905
GM26797	2.03	1.59498
CD2	2.1	1.58098
ZFP112	-2.25	1.57794
C920006O11RIK	-2.46	1.57457
GM7467	2.06	1.5648
MASTL	2.1	1.56025
GPR150	2.02	1.54717
BC025920	-2.13	1.53524
CXCL1	-2.1	1.53145
CENPE	2.14	1.52658
HSD11B1	2.04	1.51397
PSRC1	-2.27	1.5079
DUSP8	2.41	1.48881
PCOLCE	2.06	1.47997
ARMCX6	2.12	1.47082
ZBTB48	-2.05	1.43373
F830016B08RIK	2.15	1.42461
ECT2	2.14	1.4244
APLF	-2.03	1.42303
FHAD1	2.09	1.42198
ZFP955A	2.03	1.40295
PLCD1	-2.02	1.39523
REP15	-2.27	1.39465
ZFP442	2.09	1.37631
KLRD1	2.26	1.35834
ENPP4	2.05	1.34483
CD4	2.1	1.32959
LCK	2.18	1.32874
ZFP566	2.11	1.30982
DPEP3	-2.05	1.30527
TNFSF18	-2.05	1.30458

## Sheet: DEG Monocytes 2
GENE name	Fold change PtgsKO vs PtgsKO-NKcell_depleted	P value (Log10)
RPL35	2.21	21.6366
IFI203	2.4	16.4462
ISG15	2.59	10.2162
IFIT3	2.73	5.5472
PF4	6.63	4.78799
IFIT1	3.08	4.78518
GM47283	-4.52	4.59842
PPA1	2.83	4.23754
TOB1	-2.03	4.18101
SOCS1	5.96	4.13494
CFAP43	-2.23	4.09152
CXCL10	5.1	4.06632
RAB19	5.91	3.99174
TRIM30C	3.01	3.9107
GM4070	2.38	3.84926
GATA3	6.9	3.80624
PAQR3	7.21	3.7715
TOR3A	2.15	3.64321
LYPLA1	-2.08	3.51305
RASGEF1B	-2.32	3.44606
SYTL2	3.51	3.43361
IIGP1	18.4	3.41704
GRK5	-2.04	3.39764
LMBRD2	-2.86	3.38166
AI597479	-19.5	3.34221
IFIT2	2.44	3.33559
MRPL2	-2.57	3.31691
CCDC114	4.38	3.30431
AC152827.1	5.61	3.28165
ARFRP1	-2.11	3.26475
SH2D2A	4.59	3.24246
FABP5	2.15	3.22699
AC160336.1	-2.18	3.147
TONSL	3.43	3.11931
ST3GAL5	-2.47	3.08537
NFYC	-2.41	3.0801
GM26522	5.68	3.0622
PICK1	3.46	3.02465
PLEKHM2	-2.23	3.01797
STK25	2.63	2.96801
HCAR2	2.76	2.94597
IL2RB	5.5	2.94393
FMC1	2.42	2.93329
LCK	5.7	2.927
H2-Q4	2.56	2.83431
NKG7	3.32	2.79717
GBP5	2.75	2.79143
GBP2	2.2	2.75969
GZMA	25.3	2.74864
PSME3	-2.04	2.72649
CISH	2.3	2.68557
KIF5C	5.25	2.68494
SNHG9	-5.35	2.65194
NELFCD	-2.56	2.63956
HSPA13	-2.97	2.59722
HIC2	-2.37	2.59668
IGTP	2.13	2.59598
CDPF1	3.47	2.59572
AREG	6.83	2.59006
CARMIL1	3.94	2.57192
TNF	2.88	2.56616
GM12216	4.87	2.54412
KLRD1	6.52	2.5313
CHKB	-2.01	2.5208
GM10076	2.05	2.51136
KREMEN1	-5.9	2.49055
EAF1	-2.73	2.48034
CIITA	2.49	2.47559
GBP7	2.02	2.47275
GM47469	3.2	2.47247
DUSP4	3.4	2.46619
NFKBIB	-2.06	2.46275
ABLIM1	7.98	2.43399
OAS1A	2.18	2.42002
KLRE1	3.38	2.41049
SCD2	-2.17	2.38938
CD69	2.87	2.3839
MGAT4A	3.16	2.38012
RNASET2B	-2.13	2.34271
GADD45A	-2.49	2.34072
BCL7A	3.78	2.33234
TRAC	7.23	2.30804
CAPN7	-2.04	2.29902
MIOS	-8.52	2.28395
GBP4	5.17	2.27974
RBM12	-2.65	2.27805
ZFP748	4.16	2.27476
CAMK2G	-2.47	2.26088
IFT46	-3.51	2.26074
TIRAP	-2.74	2.26023
TTC38	-3.82	2.22303
CD200R1	2.37	2.21916
CAR7	3.06	2.21347
EPM2AIP1	2.23	2.21234
BAIAP2	3.03	2.21051
LIPT2	2.66	2.20205
CKS1B	2.6	2.20049
AA467197	7.09	2.17456
DNAJC27	2.67	2.16902
KIF2C	3.06	2.16613
IFI205	2.13	2.14827
GPR137C	4.44	2.14644
PNPLA2	-2.3	2.14536
ADAL	2.81	2.1449
LILRA5	-5.28	2.13859
JOSD1	-2.6	2.13603
FAM114A1	-5.9	2.11195
ITGA2B	3.36	2.10468
MPHOSPH10	2.1	2.09383
AP4E1	2.29	2.08502
GM14296	3.18	2.0811
IFIT1BL1	3.3	2.07688
CCL5	3.28	2.07646
ABCB1A	4.35	2.07173
ZFP553	5.21	2.06638
RFNG	-3.34	2.04624
FAM122A	2.85	2.0454
CCDC91	3.53	2.04489
MNT	-2.08	2.04374
RNF214	2.07	2.03601
C330011M18RIK	3.78	2.02894
CD247	2.79	2.022
4933433G15RIK	3.11	2.01781
MGST3	2.35	2.01444
ATM	2.92	2.00785
LIG3	2.72	1.98933
6720427I07RIK	-2.55	1.98905
TICAM2	-2.21	1.98695
MIEF2	-8.65	1.98671
FBXW5	-2.08	1.96241
PRNP	5.12	1.9618
ABCB1B	-2.59	1.95186
IL18R1	5.63	1.95044
DAB2	4.51	1.94984
LETM2	3.73	1.94236
CLCF1	-5.13	1.94167
GSTP3	3.54	1.94094
GM16287	-6.29	1.93763
UTP23	2.14	1.9356
ACYP2	4.08	1.92096
SPIRE1	2.71	1.92001
TAF4B	-7.78	1.91081
CAV1	2.92	1.91034
GM5483	13.2	1.90795
RAMP3	3.31	1.90066
AGO4	-3.45	1.89854
LRCH4	3.99	1.89593
DPEP2	-2.39	1.89584
GBP6	5.35	1.89476
REEP4	-2.08	1.89348
MEX3D	-3.41	1.89306
ICOS	6.07	1.89264
CTLA4	6.07	1.89264
FOXP3	6.07	1.89264
ZFP54	4.8	1.88811
IL1RL1	4.8	1.88811
ELOVL7	6.35	1.88365
TNFRSF25	3.53	1.88064
LYSMD2	3.53	1.88064
LAX1	3.53	1.88064
CD3E	3.53	1.88064
OTUD6B	-2.1	1.87562
DDX20	3.14	1.8705
ZFP568	-3.19	1.87033
RPF1	-2.21	1.86986
GM4349	2.26	1.86384
A630023P12RIK	2.26	1.86384
EHD3	2.26	1.86384
FAAH	2.26	1.86384
CCR4	2.26	1.86384
IZUMO1R	2.26	1.86384
NCMAP	2.26	1.86384
GM2682	2.26	1.86384
BDH1	2.26	1.86384
ZFP985	2.26	1.86384
PACSIN1	2.26	1.86384
GM16541	2.26	1.86384
TRAF4	2.26	1.86384
RNF43	2.26	1.86384
CPM	2.26	1.86384
FAM169B	2.26	1.86384
XKR6	2.26	1.86384
VMN1R65	2.11	1.86181
DCUN1D4	2.11	1.86181
TSPAN7	2.11	1.86181
SPATC1	2.11	1.86181
NLRP1B	3.01	1.86049
MCOLN2	5.36	1.86041
ARAP2	3.33	1.85143
TROVE2	-5.07	1.83701
PRF1	3.49	1.83656
KLRC1	3.49	1.83656
TRMO	-6.91	1.83458
ZFP709	4.14	1.83052
BTRC	-3.11	1.82965
GM43848	-2.21	1.82648
PEAR1	2.25	1.82012
NCR1	2.25	1.82012
KLRA9	2.25	1.82012
TBX21	2.25	1.82012
NEIL2	2.25	1.82012
ATP1B1	2.25	1.82012
BEND6	2.25	1.82012
GFPT2	2.25	1.82012
KLF12	2.25	1.82012
GPX8	2.25	1.82012
AI661453	2.25	1.82012
CMA1	2.25	1.82012
LDB2	2.25	1.82012
EOMES	2.25	1.82012
NAT9	2.6	1.81373
ZFP868	-3.6	1.80794
SLAMF6	5.45	1.80679
DNAJC17	2.55	1.80561
LRRC28	-6.76	1.80412
MT-ND6	2.05	1.80312
FAHD2A	-6.17	1.80218
CD5L	3.86	1.78919
AKIP1	-5.14	1.78855
NRDE2	-2.31	1.78809
HSPBAP1	3.03	1.77691
PHACTR4	-2.04	1.77559
GM16124	4.1	1.77147
5730455P16RIK	2.66	1.77092
INTS7	-2.44	1.76843
TXK	2.08	1.76637
SCIMP	2.36	1.75914
MRRF	-6.83	1.72972
TRBC1	16.4	1.72961
TMEM241	-3.37	1.72375
KDR	3.87	1.72023
2610037D02RIK	2.06	1.718
MTERF3	-2.67	1.71476
TST	2.11	1.71123
FOXC1	2.11	1.71123
GM36551	2.11	1.71123
VLDLR	2.11	1.71123
GM47486	2.11	1.71123
SSC4D	2.11	1.71123
VKORC1	-3.28	1.70356
TRIP10	3.1	1.70305
IL1F9	4.89	1.70143
PLK4	3.16	1.68638
SLC25A29	4.06	1.68429
MTG2	3.08	1.68206
CMSS1	3.11	1.68205
PCNA-PS2	3.07	1.67767
ADCK2	-2.43	1.67629
ST7	2.51	1.67589
ZFP58	-13.4	1.67575
DHRS9	3.66	1.67368
SLC17A5	2.23	1.67308
PPME1	-2.88	1.67264
LONRF1	-2.11	1.66585
C4B	3.57	1.6625
LARGE1	3.66	1.66007
MMP12	3.26	1.65776
NAF1	-2.14	1.65614
TMEM140	2.42	1.65588
RSL1	3.05	1.6544
URGCP	-3.03	1.65273
ZMAT1	3.85	1.65108
PIK3AP1	2.34	1.64808
4933423P22RIK	3.06	1.63678
BUD13	2.76	1.63649
AC130815.3	5.16	1.63589
COX6B2	2.12	1.63451
TSEN15	-7.91	1.62962
4921524J17RIK	2.42	1.62801
SH3PXD2A	-3.23	1.62686
GNA15	2.88	1.62602
CYP39A1	-3.1	1.6203
PTGES	4.15	1.61959
GM16486	4.41	1.61824
GAB3	-2.81	1.61081
GM16712	3.11	1.61005
TFAP4	4.19	1.60587
DHX34	-2.67	1.60412
AATK	-3.86	1.59999
GPR15	3	1.5986
CMC2	-2.63	1.59641
GMCL1	-2.64	1.59105
NDUFAF1	3.14	1.58937
HDDC2	-2.9	1.58402
SLAIN1	3.25	1.58299
NFKBIL1	2.29	1.57777
ZSWIM1	2.4	1.57326
FBXW17	-2.72	1.57295
TRP53COR1	4.43	1.56854
AIG1	2.04	1.56847
HBA-A2	4.24	1.56319
ZSCAN12	-7.31	1.5628
KIF20A	3.82	1.5613
B230307C23RIK	2.51	1.5601
GPATCH3	-3.34	1.55918
TBC1D16	3.16	1.5584
SAP130	-7.1	1.55731
BLOC1S6OS	3.81	1.5562
CHPF2	-2.06	1.55424
CYB561D2	-2.93	1.55358
ABTB2	3.19	1.54553
NAT10	-4.55	1.54146
DLG4	2.64	1.54038
ALG13	-2.62	1.53946
IL1RL2	4.61	1.53938
PHF11C	2.86	1.53867
ACTN1	2.87	1.53864
TKFC	4.08	1.53834
FBXL12	-2.7	1.53556
TNFSF10	2.6	1.53477
IFI44	4.33	1.53323
COQ5	2.34	1.53205
PPARGC1B	3.14	1.53179
MCPH1	-3.57	1.52886
SIGLEC1	2.36	1.52868
NUDT7	2.38	1.52653
TNFSF9	2.42	1.52555
SGTA	-2.02	1.52512
STXBP5	-2.64	1.52288
GM13391	5.07	1.51968
FLT3	-2.47	1.51527
CENPT	-6.77	1.5149
GM15880	3.27	1.50511
9830107B12RIK	-5.81	1.50372
TOP3A	2.24	1.50292
FAM120AOS	2.94	1.50229
SLC25A27	2.31	1.49933
GM20075	2.31	1.49933
UBE2E2	2.31	1.49933
GM48935	2.31	1.49933
ADRB1	-6.88	1.49717
JMJD8	-4.33	1.49634
GM26518	-2.52	1.49043
BOLA1	2.23	1.48955
POU5F1	-4.77	1.48882
FBXL19	3.5	1.48602
MCM3AP	2.17	1.48553
OLFR655	10.3	1.48344
1700011I03RIK	-6.82	1.47868
RTN4IP1	-5.1	1.47492
SDC4	6.85	1.47446
ABHD11	-2.33	1.47295
PTPRCAP	4.77	1.46905
UBXN2A	2.01	1.46597
RPS6KB2	-2.42	1.46402
KIF13A	2.1	1.46342
GTF2H2	-3.39	1.46288
ASB6	-2.97	1.46205
NUP35	-7.57	1.45864
FARS2	-2.34	1.45698
QTRT1	-3.22	1.45378
GM26935	3	1.45312
ABCB4	2.94	1.4484
TTF2	-5.26	1.44527
CDC25A	-2.93	1.44517
IL21R	2.61	1.44349
NEK6	2.64	1.44172
B3GALT6	-2.51	1.44152
GIMAP6	2.27	1.43891
LY6A	2.04	1.43838
NADK2	-2.15	1.43685
RAD54L	3.03	1.43567
B430010I23RIK	3.9	1.43452
RCCD1	4.31	1.42944
ACVR1	-2.74	1.42087
DHRS13OS	2.76	1.41705
GM1123	2.91	1.41637
EIF3J2	2.22	1.41573
MFSD8	-2.03	1.41255
PGGT1B	2.17	1.40958
CD6	3.17	1.40339
LRRC1	4.25	1.4031
1700037C18RIK	-6.1	1.4023
TRBC2	5.01	1.40228
KLHL12	-2.74	1.39539
ARHGEF10	3.95	1.39511
DCAF1	-5.48	1.39441
NEURL4	-2.29	1.39429
2010109A12RIK	3.15	1.3927
CNNM1	2.1	1.39228
TIMP1	4.07	1.39107
RAB23	3.67	1.39079
NEDD4L	-2.11	1.38613
EID3	-2.82	1.38491
TRAF3IP2	2.91	1.38203
AMD2	-3.55	1.37797
TEAD1	2.87	1.37605
DBT	2.23	1.37598
DNAJB13	3.08	1.37577
METTL2	2.03	1.37503
STARD10	3.75	1.375
MAD2L2	-2.15	1.37466
PHKA1	-4.77	1.37302
GM2245	3.87	1.36487
FBXO21	-2.61	1.36453
ACTR6	-3.15	1.36357
MPP7	2.36	1.36168
ACAD11	-8.58	1.36159
XNDC1	3.12	1.35789
FADD	-3.53	1.35646
SMCO3	3.16	1.35607
CCL12	3.35	1.35501
NIPSNAP2	-2.02	1.35318
GM26847	3.41	1.3526
IL31RA	2.44	1.35037
MEMO1	-2.82	1.34961
BCL11B	4.84	1.3466
PDE12	-2.08	1.34411
CEP128	2.1	1.34337
THY1	3.83	1.34214
AAMDC	2.84	1.33892
PIGQ	-2.41	1.33882
EID2B	-5.2	1.33766
FECH	-2.01	1.32134
RILPL1	3.68	1.31918
FAM92A	2.77	1.31812
ASPRV1	4.52	1.31804
SYNJ2	-2.62	1.31562
MCM6	-3.99	1.3146
PHGDH	4.46	1.31448
RBFOX2	-7.03	1.31282
ABCD4	-2.15	1.31087
ZFP60	2.65	1.31037
SLC2A9	-2.98	1.31018
IKBIP	-2.08	1.31008
GM38843	2.46	1.3081
RALGPS2	-2.06	1.30323
