# Supplementary material for: Antagonistic Inflammatory Phenotypes Dictate Tumor Fate and Response to Immune Checkpoint Blockade
Source: Immunity. 2020 Dec 15;53(6):1215–1229.e8. doi: 10.1016/j.immuni.2020.10.020 (PMC7772804; doi:10.1016/j.immuni.2020.10.020)
Supplement: Table S3. Single Sample GSEA in TAM and Monocyte Populations, Related to Figure 4 [file mmc4.xlsx]

## Sheet: TAM1.comp.marker_table
Rank	Upregulated In	Feature	Description	T-Test	Feature P	Feature P Low	Feature P High	FDR(BH)	Q Value	Bonferroni	maxT	FWER	Fold Change	KOaNK Mean	KOaNK Std	KO Mean	KO Std	k
2	KOaNK	HALLMARK_UNFOLDED_PROTEIN_RESPONSE	http://www.broadinstitute.org/gsea/msigdb/cards/HALLMARK_UNFOLDED_PROTEIN_RESPONSE	7.32591	0.00019996	0	0.000299498	0.000693195	NaN	0.0103979	0	0	1.04551	5147.05	466.03	4922.99	505.419	0
4	KOaNK	HALLMARK_MTORC1_SIGNALING	http://www.broadinstitute.org/gsea/msigdb/cards/HALLMARK_MTORC1_SIGNALING	6.02701	0.00019996	0	0.000299498	0.000693195	NaN	0.0103979	0	0	1.02849	5124.98	349.907	4983.02	404.126	0
6	KOaNK	HALLMARK_HYPOXIA	http://www.broadinstitute.org/gsea/msigdb/cards/HALLMARK_HYPOXIA	5.42807	0.00019996	0	0.000299498	0.000693195	NaN	0.0103979	0	0	1.02804	5901.05	455.939	5740.12	482.722	0
7	KOaNK	HALLMARK_PI3K_AKT_MTOR_SIGNALING	http://www.broadinstitute.org/gsea/msigdb/cards/HALLMARK_PI3K_AKT_MTOR_SIGNALING	5.21027	0.00019996	0	0.000299498	0.000693195	NaN	0.0103979	0	0	1.03251	4823.44	450.432	4671.56	470.842	0
8	KOaNK	HALLMARK_CHOLESTEROL_HOMEOSTASIS	http://www.broadinstitute.org/gsea/msigdb/cards/HALLMARK_CHOLESTEROL_HOMEOSTASIS	4.98623	0.00019996	0	0.000299498	0.000693195	NaN	0.0103979	0	0	1.03342	5211.32	526.228	5042.81	538.768	0
9	KOaNK	HALLMARK_ANDROGEN_RESPONSE	http://www.broadinstitute.org/gsea/msigdb/cards/HALLMARK_ANDROGEN_RESPONSE	4.81641	0.00019996	0	0.000299498	0.000693195	NaN	0.0103979	0	0	1.03751	4414.88	515.928	4255.25	528.531	0
10	KOaNK	HALLMARK_EPITHELIAL_MESENCHYMAL_TRANSITION	http://www.broadinstitute.org/gsea/msigdb/cards/HALLMARK_EPITHELIAL_MESENCHYMAL_TRANSITION	4.75273	0.00019996	0	0.000299498	0.000693195	NaN	0.0103979	0	0	1.04704	3789.64	577.017	3619.37	534.676	0
11	KOaNK	HALLMARK_UV_RESPONSE_DN	http://www.broadinstitute.org/gsea/msigdb/cards/HALLMARK_UV_RESPONSE_DN	4.40863	0.00019996	0	0.000299498	0.000693195	NaN	0.0103979	0.0007	0.0007	1.04188	3498	499.432	3357.4	503.179	0
12	KOaNK	HALLMARK_IL2_STAT5_SIGNALING	http://www.broadinstitute.org/gsea/msigdb/cards/HALLMARK_IL2_STAT5_SIGNALING	4.36219	0.00019996	0	0.000299498	0.000693195	NaN	0.0103979	0.0008	0.0008	1.02977	4196.64	433.756	4075.32	442.056	0
14	KOaNK	HALLMARK_PROTEIN_SECRETION	http://www.broadinstitute.org/gsea/msigdb/cards/HALLMARK_PROTEIN_SECRETION	3.92532	0.00019996	0	0.000299498	0.000693195	NaN	0.0103979	0.0037	0.0048	1.02239	5339.3	468.662	5222.38	465.963	0
16	KOaNK	HALLMARK_MYC_TARGETS_V1	http://www.broadinstitute.org/gsea/msigdb/cards/HALLMARK_MYC_TARGETS_V1	3.86104	0.00019996	0	0.000299498	0.000693195	NaN	0.0103979	0.0044	0.006	1.02049	5362.95	436.561	5255.27	440.33	0
18	KOaNK	HALLMARK_APOPTOSIS	http://www.broadinstitute.org/gsea/msigdb/cards/HALLMARK_APOPTOSIS	3.1949	0.00159968	0.000785979	0.00227139	0.0046213	NaN	0.0831834	0.0482	0.0681	1.01489	5389.2	394.315	5310.14	377.784	7
19	KOaNK	HALLMARK_GLYCOLYSIS	http://www.broadinstitute.org/gsea/msigdb/cards/HALLMARK_GLYCOLYSIS	3.13441	0.00279944	0.00172295	0.00373333	0.00727854	NaN	0.145571	0.0572	0.0818	1.01707	4806.25	382.104	4725.57	441.93	13
23	KOaNK	HALLMARK_FATTY_ACID_METABOLISM	http://www.broadinstitute.org/gsea/msigdb/cards/HALLMARK_FATTY_ACID_METABOLISM	2.66389	0.00839832	0.00655454	0.010097	0.0189875	NaN	0.436713	0.1965	0.298	1.01507	4629.9	399.778	4561.15	415.195	41
24	KOaNK	HALLMARK_G2M_CHECKPOINT	http://www.broadinstitute.org/gsea/msigdb/cards/HALLMARK_G2M_CHECKPOINT	2.57469	0.00959808	0.00763134	0.0114207	0.0207958	NaN	0.4991	0.2374	0.3676	1.02894	3026.37	532.607	2941.24	493.3	47
26	KOaNK	HALLMARK_KRAS_SIGNALING	http://www.broadinstitute.org/gsea/msigdb/cards/HALLMARK_KRAS_SIGNALING_UP combined UP & DN	2.38285	0.0139972	0.0116356	0.0162138	0.0291142	NaN	0.727854	0.3485	0.536	1.02937	3803.66	712.999	3695.13	719.073	69
28	KOaNK	HALLMARK_HEME_METABOLISM	http://www.broadinstitute.org/gsea/msigdb/cards/HALLMARK_HEME_METABOLISM	2.32024	0.020196	0.0173771	0.022869	0.0375068	NaN	1	0.3837	0.5942	1.01594	4031.89	411.535	3968.61	457.461	100
29	KOaNK	HALLMARK_MYOGENESIS	http://www.broadinstitute.org/gsea/msigdb/cards/HALLMARK_MYOGENESIS	2.25624	0.0275945	0.0243199	0.030722	0.0494798	NaN	1	0.4162	0.6529	1.02869	2685.83	527.38	2610.93	509.647	137
32	KOaNK	HALLMARK_E2F_TARGETS	http://www.broadinstitute.org/gsea/msigdb/cards/HALLMARK_E2F_TARGETS	1.98939	0.0459908	0.0418185	0.0500147	0.0747351	NaN	1	0.5996	0.8647	1.04205	1832.04	596.982	1758.11	557.815	229
33	KOaNK	HALLMARK_ESTROGEN_RESPONSE_EARLY	http://www.broadinstitute.org/gsea/msigdb/cards/HALLMARK_ESTROGEN_RESPONSE_EARLY	1.90633	0.0565887	0.0519916	0.0610356	0.08917	NaN	1	0.6513	0.9081	1.0315	2230.8	574.04	2162.68	536.207	282
34	KOaNK	HALLMARK_COAGULATION	http://www.broadinstitute.org/gsea/msigdb/cards/HALLMARK_COAGULATION	1.87037	0.0635873	0.0587352	0.068288	0.0972511	NaN	1	0.6665	0.9239	1.01606	4311.99	580.562	4243.86	555.84	317
35	KOaNK	HALLMARK_TNFA_SIGNALING_VIA_NFKB	http://www.broadinstitute.org/gsea/msigdb/cards/HALLMARK_TNFA_SIGNALING_VIA_NFKB	1.64651	0.10118	0.0951967	0.107008	0.150324	NaN	1	0.82	0.9848	1.0124	5479.28	648.658	5412.19	623.098	505
36	KOaNK	HALLMARK_P53_PATHWAY	http://www.broadinstitute.org/gsea/msigdb/cards/HALLMARK_P53_PATHWAY	1.60545	0.106779	0.100652	0.112749	0.154236	NaN	1	0.8376	0.9892	1.00989	4427.05	424.207	4383.72	423.179	533
37	KOaNK	HALLMARK_COMPLEMENT	http://www.broadinstitute.org/gsea/msigdb/cards/HALLMARK_COMPLEMENT	1.4791	0.146371	0.139367	0.153215	0.20571	NaN	1	0.8935	0.9967	1.00698	5098.35	375.45	5063.03	373.884	731
38	KOaNK	HALLMARK_UV_RESPONSE_UP	http://www.broadinstitute.org/gsea/msigdb/cards/HALLMARK_UV_RESPONSE_UP	1.33592	0.178764	0.171176	0.186189	0.244625	NaN	1	0.9429	0.9994	1.00765	4548.43	401.519	4513.87	414.408	893
39	KOaNK	HALLMARK_TGF_BETA_SIGNALING	http://www.broadinstitute.org/gsea/msigdb/cards/HALLMARK_TGF_BETA_SIGNALING	1.23389	0.224755	0.216492	0.232848	0.294521	NaN	1	0.9605	0.9999	1.01113	4791.01	635.128	4738.28	732.528	1123
40	KOaNK	HALLMARK_WNT_BETA_CATENIN_SIGNALING	http://www.broadinstitute.org/gsea/msigdb/cards/HALLMARK_WNT_BETA_CATENIN_SIGNALING	1.20507	0.226555	0.218269	0.234671	0.294521	NaN	1	0.9605	1	1.02429	3119.32	986.181	3045.35	921.243	1132
42	KOaNK	HALLMARK_APICAL_JUNCTION	http://www.broadinstitute.org/gsea/msigdb/cards/HALLMARK_APICAL_JUNCTION	0.87765	0.394121	0.384451	0.403602	0.487493	NaN	1	0.9937	1	1.00798	3623.04	524.463	3594.38	490.818	1970
44	KOaNK	HALLMARK_KRAS_SIGNALING_UP	http://www.broadinstitute.org/gsea/msigdb/cards/HALLMARK_KRAS_SIGNALING_UP	0.758981	0.44911	0.439266	0.45876	0.530767	NaN	1	0.9948	1	1.00617	4055.35	533.416	4030.47	478.658	2245
45	KOaNK	HALLMARK_MITOTIC_SPINDLE	http://www.broadinstitute.org/gsea/msigdb/cards/HALLMARK_MITOTIC_SPINDLE	0.731384	0.472705	0.462823	0.48239	0.546237	NaN	1	0.9948	1	1.00576	3729	461.07	3707.63	454.528	2363
46	KOaNK	HALLMARK_APICAL_SURFACE	http://www.broadinstitute.org/gsea/msigdb/cards/HALLMARK_APICAL_SURFACE	0.700081	0.4989	0.489002	0.508598	0.563974	NaN	1	0.9948	1	1.01533	3098.31	1036.17	3051.52	1073.21	2494
48	KOaNK	HALLMARK_HEDGEHOG_SIGNALING	http://www.broadinstitute.org/gsea/msigdb/cards/HALLMARK_HEDGEHOG_SIGNALING	0.521659	0.611478	0.601819	0.620923	0.661308	NaN	1	0.9948	1	1.01833	2340.88	1261.31	2298.75	1280.17	3057
50	KOaNK	HALLMARK_ESTROGEN_RESPONSE_LATE	http://www.broadinstitute.org/gsea/msigdb/cards/HALLMARK_ESTROGEN_RESPONSE_LATE	0.466426	0.635873	0.626335	0.645195	0.661308	NaN	1	0.9948	1	1.00633	2432.57	516.216	2417.27	513.371	3179
51	KOaNK	HALLMARK_ANGIOGENESIS	http://www.broadinstitute.org/gsea/msigdb/cards/HALLMARK_ANGIOGENESIS	0.372969	0.728254	0.719423	0.73686	0.742534	NaN	1	0.9948	1	1.00736	3688	1129.19	3661.05	1144.89	3641
52	KO	HALLMARK_SPERMATOGENESIS	http://www.broadinstitute.org/gsea/msigdb/cards/HALLMARK_SPERMATOGENESIS	-0.237461	0.819036	0.811373	0.826464	0.819036	NaN	1	0.9948	1	1.01182	967.229	754.475	978.661	758.523	5905
49	KO	HALLMARK_NOTCH_SIGNALING	http://www.broadinstitute.org/gsea/msigdb/cards/HALLMARK_NOTCH_SIGNALING	-0.501135	0.627475	0.617892	0.636842	0.661308	NaN	1	0.9948	1	1.01451	2760.54	1285.94	2800.59	1195.44	6863
47	KO	HALLMARK_ADIPOGENESIS	http://www.broadinstitute.org/gsea/msigdb/cards/HALLMARK_ADIPOGENESIS	-0.625751	0.535093	0.525217	0.544765	0.592018	NaN	1	0.9948	1	1.00379	4249.14	400.969	4265.26	411.232	7325
43	KO	HALLMARK_DNA_REPAIR	http://www.broadinstitute.org/gsea/msigdb/cards/HALLMARK_DNA_REPAIR	-0.83639	0.403119	0.393413	0.412637	0.487493	NaN	1	0.9937	1	1.01534	2448.03	699.123	2485.58	715.832	7985
41	KO	HALLMARK_XENOBIOTIC_METABOLISM	http://www.broadinstitute.org/gsea/msigdb/cards/HALLMARK_XENOBIOTIC_METABOLISM	-0.918135	0.34953	0.340096	0.358782	0.443306	NaN	1	0.9936	1	1.00791	3848.97	534.223	3879.41	494.061	8253
31	KO	HALLMARK_KRAS_SIGNALING_DN	http://www.broadinstitute.org/gsea/msigdb/cards/HALLMARK_KRAS_SIGNALING_DN	-2.03442	0.0429914	0.038949	0.0468849	0.0745184	NaN	1	0.5766	0.8337	1.33231	251.692	637.839	335.333	659.536	9786
30	KO	HALLMARK_MYC_TARGETS_V2	http://www.broadinstitute.org/gsea/msigdb/cards/HALLMARK_MYC_TARGETS_V2	-2.05445	0.0445911	0.0404785	0.0485545	0.0747351	NaN	1	0.5766	0.82	1.14055	1051.97	1125	1199.82	1139.14	9778
27	KO	HALLMARK_IL6_JAK_STAT3_SIGNALING	http://www.broadinstitute.org/gsea/msigdb/cards/HALLMARK_IL6_JAK_STAT3_SIGNALING	-2.32814	0.0157968	0.0132925	0.0181549	0.0304235	NaN	0.821436	0.3837	0.5881	1.01832	4861.65	615.336	4950.72	572.817	9922
25	KO	HALLMARK_PEROXISOME	http://www.broadinstitute.org/gsea/msigdb/cards/HALLMARK_PEROXISOME	-2.5187	0.014997	0.0125551	0.0172934	0.029994	NaN	0.779844	0.2653	0.415	1.02599	3921.66	654.642	4023.6	598.493	9926
22	KO	HALLMARK_UV_RESPONSE	http://www.broadinstitute.org/gsea/msigdb/cards/HALLMARK_UV_RESPONSE_UP combined UP & DN	-2.72518	0.00819836	0.00637608	0.00987563	0.0189875	NaN	0.426315	0.1736	0.2569	1.10096	1050.42	604.921	1156.47	622.106	9960
21	KO	HALLMARK_INFLAMMATORY_RESPONSE	http://www.broadinstitute.org/gsea/msigdb/cards/HALLMARK_INFLAMMATORY_RESPONSE	-2.83253	0.00479904	0.00339555	0.00605844	0.0118833	NaN	0.24955	0.1318	0.1949	1.02717	3977.83	618.8	4085.92	561.139	9977
20	KO	HALLMARK_REACTIVE_OXIGEN_SPECIES_PATHWAY	http://www.broadinstitute.org/gsea/msigdb/cards/HALLMARK_REACTIVE_OXIGEN_SPECIES_PATHWAY	-3.02096	0.00219956	0.00124471	0.00301234	0.00601985	NaN	0.114377	0.0786	0.1137	1.04034	4524.15	959.531	4706.64	927.878	9990
17	KO	HALLMARK_BILE_ACID_METABOLISM	http://www.broadinstitute.org/gsea/msigdb/cards/HALLMARK_BILE_ACID_METABOLISM	-3.39279	0.00079984	0.000235002	0.00122569	0.00244657	NaN	0.0415917	0.0242	0.0345	1.0632	2428.16	736.703	2581.63	658.616	9997
15	KO	HALLMARK_PANCREAS_BETA_CELLS	http://www.broadinstitute.org/gsea/msigdb/cards/HALLMARK_PANCREAS_BETA_CELLS	-3.91948	0.00019996	0	0.000299498	0.000693195	NaN	0.0103979	0.004	0.0051	1.14759	2484.58	1548.57	2851.29	1309.58	10000
13	KO	HALLMARK_OXIDATIVE_PHOSPHORYLATION	http://www.broadinstitute.org/gsea/msigdb/cards/HALLMARK_OXIDATIVE_PHOSPHORYLATION	-4.06576	0.00039992	3.03285e-05	0.000639896	0.00129974	NaN	0.0207958	0.0026	0.0031	1.02718	4869.19	521.192	5001.54	491.985	9999
5	KO	HALLMARK_ALLOGRAFT_REJECTION	http://www.broadinstitute.org/gsea/msigdb/cards/HALLMARK_ALLOGRAFT_REJECTION	-5.63301	0.00019996	0	0.000299498	0.000693195	NaN	0.0103979	0	0	1.03349	4849.45	466.786	5011.84	425.34	10000
3	KO	HALLMARK_INTERFERON_GAMMA_RESPONSE	http://www.broadinstitute.org/gsea/msigdb/cards/HALLMARK_INTERFERON_GAMMA_RESPONSE	-7.13989	0.00019996	0	0.000299498	0.000693195	NaN	0.0103979	0	0	1.09227	3390.33	654.165	3703.16	746.344	10000
1	KO	HALLMARK_INTERFERON_ALPHA_RESPONSE	http://www.broadinstitute.org/gsea/msigdb/cards/HALLMARK_INTERFERON_ALPHA_RESPONSE	-9.95161	0.00019996	0	0.000299498	0.000693195	NaN	0.0103979	0	0	1.22113	2807.58	955.173	3428.42	1023.08	10000

## Sheet: TAM2.comp.marker_table
Rank	Upregulated In	Feature	Description	T-Test	Feature P	Feature P Low	Feature P High	FDR(BH)	Q Value	Bonferroni	maxT	FWER	Fold Change	KOaNK Mean	KOaNK Std	KO Mean	KO Std	k
3	KOaNK	HALLMARK_UNFOLDED_PROTEIN_RESPONSE	http://www.broadinstitute.org/gsea/msigdb/cards/HALLMARK_UNFOLDED_PROTEIN_RESPONSE	5.16211	0.00019996	0	0.000299498	0.00129974	0.00115019	0.0103979	0	0	1.02877	4875.18	375.867	4738.86	399.834	0
4	KOaNK	HALLMARK_PROTEIN_SECRETION	http://www.broadinstitute.org/gsea/msigdb/cards/HALLMARK_PROTEIN_SECRETION	5.11399	0.00019996	0	0.000299498	0.00129974	0.00115019	0.0103979	0	0	1.02242	5469.32	334.684	5349.39	353.306	0
5	KOaNK	HALLMARK_ANDROGEN_RESPONSE	http://www.broadinstitute.org/gsea/msigdb/cards/HALLMARK_ANDROGEN_RESPONSE	5.09488	0.00019996	0	0.000299498	0.00129974	0.00115019	0.0103979	0	0	1.03456	4298.33	391.692	4154.74	444.344	0
6	KOaNK	HALLMARK_MTORC1_SIGNALING	http://www.broadinstitute.org/gsea/msigdb/cards/HALLMARK_MTORC1_SIGNALING	4.78993	0.00019996	0	0.000299498	0.00129974	0.00115019	0.0103979	0	0	1.02343	4826.83	320.484	4716.33	363.954	0
8	KOaNK	HALLMARK_APICAL_SURFACE	http://www.broadinstitute.org/gsea/msigdb/cards/HALLMARK_APICAL_SURFACE	4.01635	0.00039992	3.03285e-05	0.000639896	0.00207958	0.00157395	0.0207958	0.0023	0.0026	1.06431	3083.62	647.912	2897.28	725.85	1
10	KOaNK	HALLMARK_PI3K_AKT_MTOR_SIGNALING	http://www.broadinstitute.org/gsea/msigdb/cards/HALLMARK_PI3K_AKT_MTOR_SIGNALING	3.72608	0.00039992	3.03285e-05	0.000639896	0.00207958	0.00157395	0.0207958	0.0065	0.0077	1.01951	4730.79	350.498	4640.28	358.374	1
11	KOaNK	HALLMARK_GLYCOLYSIS	http://www.broadinstitute.org/gsea/msigdb/cards/HALLMARK_GLYCOLYSIS	3.18117	0.00179964	0.000935863	0.00252097	0.00850739	0.00611694	0.0935813	0.0537	0.067	1.02468	4276.36	465.484	4173.36	481.133	8
12	KOaNK	HALLMARK_HEME_METABOLISM	http://www.broadinstitute.org/gsea/msigdb/cards/HALLMARK_HEME_METABOLISM	3.03143	0.00419916	0.00288493	0.00537037	0.0167966	0.012077	0.218356	0.0845	0.1059	1.02155	3797.48	375.821	3717.39	400.456	20
13	KOaNK	HALLMARK_MYC_TARGETS_V1	http://www.broadinstitute.org/gsea/msigdb/cards/HALLMARK_MYC_TARGETS_V1	3.01563	0.00279944	0.00172295	0.00373333	0.0121309	0.0087223	0.145571	0.0865	0.1107	1.0157	5538.84	422.466	5453.23	391.684	13
14	KOaNK	HALLMARK_KRAS_SIGNALING	http://www.broadinstitute.org/gsea/msigdb/cards/HALLMARK_KRAS_SIGNALING_UP combined UP & DN	2.65688	0.00859828	0.00673334	0.0103182	0.0319365	0.0229628	0.447111	0.2316	0.2913	1.02939	3614.93	552.815	3511.71	588.325	42
15	KOaNK	HALLMARK_CHOLESTEROL_HOMEOSTASIS	http://www.broadinstitute.org/gsea/msigdb/cards/HALLMARK_CHOLESTEROL_HOMEOSTASIS	2.52858	0.0121976	0.0099881	0.0142621	0.0396421	0.0285032	0.634273	0.3027	0.3832	1.0192	4601.41	500.644	4514.75	493.09	60
17	KOaNK	HALLMARK_HYPOXIA	http://www.broadinstitute.org/gsea/msigdb/cards/HALLMARK_HYPOXIA	2.42152	0.0177964	0.0151445	0.0203033	0.0544362	0.0391404	0.925415	0.3686	0.4767	1.02306	5061.55	687.652	4947.44	679.406	88
18	KOaNK	HALLMARK_ESTROGEN_RESPONSE_EARLY	http://www.broadinstitute.org/gsea/msigdb/cards/HALLMARK_ESTROGEN_RESPONSE_EARLY	2.18307	0.0313937	0.0279113	0.034729	0.090693	0.0652096	1	0.5612	0.6809	1.0339	1933.85	412.794	1870.44	440.974	156
20	KOaNK	HALLMARK_UV_RESPONSE_DN	http://www.broadinstitute.org/gsea/msigdb/cards/HALLMARK_UV_RESPONSE_DN	2.06691	0.0381924	0.0343699	0.0418667	0.0993001	0.0713982	1	0.642	0.7753	1.0214	3077.91	449.739	3013.42	461.374	190
21	KOaNK	HALLMARK_COAGULATION	http://www.broadinstitute.org/gsea/msigdb/cards/HALLMARK_COAGULATION	2.01273	0.0493901	0.0450759	0.0535555	0.122299	0.087935	1	0.6843	0.8158	1.01478	4028.54	413.553	3969.89	443.612	246
22	KOaNK	HALLMARK_TNFA_SIGNALING_VIA_NFKB	http://www.broadinstitute.org/gsea/msigdb/cards/HALLMARK_TNFA_SIGNALING_VIA_NFKB	1.96255	0.0561888	0.0516065	0.0606203	0.13281	0.0954922	1	0.7217	0.8496	1.02093	5027.98	757.845	4924.92	774.655	280
24	KOaNK	HALLMARK_APICAL_JUNCTION	http://www.broadinstitute.org/gsea/msigdb/cards/HALLMARK_APICAL_JUNCTION	1.85982	0.0611878	0.056421	0.0658034	0.133007	0.0956338	1	0.7877	0.9091	1.01265	3536.43	345.502	3492.25	344.871	305
25	KOaNK	HALLMARK_EPITHELIAL_MESENCHYMAL_TRANSITION	http://www.broadinstitute.org/gsea/msigdb/cards/HALLMARK_EPITHELIAL_MESENCHYMAL_TRANSITION	1.82503	0.0685863	0.0635631	0.0734587	0.142659	0.102574	1	0.8037	0.9256	1.01944	3268.93	500.196	3206.6	488.477	342
26	KOaNK	HALLMARK_UV_RESPONSE_UP	http://www.broadinstitute.org/gsea/msigdb/cards/HALLMARK_UV_RESPONSE_UP	1.7819	0.079984	0.0745963	0.0852187	0.154043	0.110759	1	0.8255	0.9428	1.01025	4313.39	340.735	4269.62	388.481	399
31	KOaNK	HALLMARK_IL2_STAT5_SIGNALING	http://www.broadinstitute.org/gsea/msigdb/cards/HALLMARK_IL2_STAT5_SIGNALING	1.228	0.230954	0.222612	0.239126	0.387406	0.278551	1	0.9906	1	1.00899	3849.06	410.454	3814.76	396.77	1154
32	KOaNK	HALLMARK_TGF_BETA_SIGNALING	http://www.broadinstitute.org/gsea/msigdb/cards/HALLMARK_TGF_BETA_SIGNALING	1.16373	0.239752	0.231302	0.248031	0.389597	0.280126	1	0.9944	1	1.01073	4701.39	618.86	4651.49	632.128	1198
33	KOaNK	HALLMARK_APOPTOSIS	http://www.broadinstitute.org/gsea/msigdb/cards/HALLMARK_APOPTOSIS	1.10876	0.279744	0.270861	0.288451	0.440809	0.316948	1	0.9952	1	1.00542	4979.92	342.631	4953.06	370.998	1398
35	KOaNK	HALLMARK_KRAS_SIGNALING_UP	http://www.broadinstitute.org/gsea/msigdb/cards/HALLMARK_KRAS_SIGNALING_UP	0.834065	0.413117	0.403373	0.422671	0.613774	0.441313	1	1	1	1.00716	3622.66	450.026	3596.92	445.841	2065
36	KOaNK	HALLMARK_E2F_TARGETS	http://www.broadinstitute.org/gsea/msigdb/cards/HALLMARK_E2F_TARGETS	0.632278	0.526495	0.516609	0.536178	0.760492	0.546805	1	1	1	1.01514	1909.06	651.331	1880.59	661.2	2632
37	KOaNK	HALLMARK_INFLAMMATORY_RESPONSE	http://www.broadinstitute.org/gsea/msigdb/cards/HALLMARK_INFLAMMATORY_RESPONSE	0.616125	0.544691	0.534829	0.554347	0.763314	0.548834	1	1	1	1.00538	3928.18	507.504	3907.15	471.935	2723
38	KOaNK	HALLMARK_FATTY_ACID_METABOLISM	http://www.broadinstitute.org/gsea/msigdb/cards/HALLMARK_FATTY_ACID_METABOLISM	0.577314	0.570886	0.561083	0.580481	0.763314	0.548834	1	1	1	1.00286	4396.99	302.067	4384.46	341.561	2854
42	KOaNK	HALLMARK_SPERMATOGENESIS	http://www.broadinstitute.org/gsea/msigdb/cards/HALLMARK_SPERMATOGENESIS	0.353755	0.729654	0.720837	0.738245	0.903381	0.649544	1	1	1	1.01805	756.82	549.012	743.403	555.929	3648
45	KOaNK	HALLMARK_REACTIVE_OXIGEN_SPECIES_PATHWAY	http://www.broadinstitute.org/gsea/msigdb/cards/HALLMARK_REACTIVE_OXIGEN_SPECIES_PATHWAY	0.265724	0.80024	0.792287	0.807959	0.921807	0.662793	1	1	1	1.00273	4685.82	681.214	4673.04	733.728	4001
46	KOaNK	HALLMARK_MITOTIC_SPINDLE	http://www.broadinstitute.org/gsea/msigdb/cards/HALLMARK_MITOTIC_SPINDLE	0.207969	0.84923	0.842097	0.856124	0.921807	0.662793	1	1	1	1.00128	3738.16	330.277	3733.4	337.763	4246
48	KOaNK	HALLMARK_PEROXISOME	http://www.broadinstitute.org/gsea/msigdb/cards/HALLMARK_PEROXISOME	0.190671	0.868626	0.861885	0.875127	0.921807	0.662793	1	1	1	1.00137	4075.12	423.213	4069.55	427.157	4343
52	KO	HALLMARK_ESTROGEN_RESPONSE_LATE	http://www.broadinstitute.org/gsea/msigdb/cards/HALLMARK_ESTROGEN_RESPONSE_LATE	-0.0609681	0.954209	0.949985	0.958182	0.962408	0.691985	1	1	1	1.00073	2239.34	385.392	2240.98	401.817	5229
51	KO	HALLMARK_MYC_TARGETS_V2	http://www.broadinstitute.org/gsea/msigdb/cards/HALLMARK_MYC_TARGETS_V2	-0.0670356	0.962408	0.958552	0.966011	0.962408	0.691985	1	1	1	1.00325	1462.87	1014.75	1467.62	1060.01	5188
50	KO	HALLMARK_ANGIOGENESIS	http://www.broadinstitute.org/gsea/msigdb/cards/HALLMARK_ANGIOGENESIS	-0.118378	0.919216	0.913751	0.924434	0.955985	0.687367	1	1	1	1.00211	3474.05	902.468	3481.38	895.228	5404
49	KO	HALLMARK_ADIPOGENESIS	http://www.broadinstitute.org/gsea/msigdb/cards/HALLMARK_ADIPOGENESIS	-0.170902	0.859228	0.852292	0.865924	0.921807	0.662793	1	1	1	1.00083	4378.69	303.35	4382.33	322.408	5704
47	KO	HALLMARK_WNT_BETA_CATENIN_SIGNALING	http://www.broadinstitute.org/gsea/msigdb/cards/HALLMARK_WNT_BETA_CATENIN_SIGNALING	-0.197753	0.839832	0.832525	0.846901	0.921807	0.662793	1	1	1	1.00383	2831.62	813.529	2842.46	760.796	5801
44	KO	HALLMARK_HEDGEHOG_SIGNALING	http://www.broadinstitute.org/gsea/msigdb/cards/HALLMARK_HEDGEHOG_SIGNALING	-0.278963	0.779444	0.771202	0.787454	0.921161	0.662328	1	1	1	1.00709	2492.06	879.737	2509.73	1000.49	6103
43	KO	HALLMARK_XENOBIOTIC_METABOLISM	http://www.broadinstitute.org/gsea/msigdb/cards/HALLMARK_XENOBIOTIC_METABOLISM	-0.27962	0.764247	0.755813	0.772451	0.921161	0.662328	1	1	1	1.00209	3655.48	389.195	3663.11	412.663	6179
41	KO	HALLMARK_COMPLEMENT	http://www.broadinstitute.org/gsea/msigdb/cards/HALLMARK_COMPLEMENT	-0.42934	0.679264	0.670007	0.688302	0.861506	0.619435	1	1	1	1.00167	4885.31	274.894	4893.48	279.91	6604
40	KO	HALLMARK_G2M_CHECKPOINT	http://www.broadinstitute.org/gsea/msigdb/cards/HALLMARK_G2M_CHECKPOINT	-0.439427	0.662068	0.652689	0.671228	0.860688	0.618847	1	1	1	1.00485	2956.83	474.498	2971.16	473.08	6690
39	KO	HALLMARK_UV_RESPONSE	http://www.broadinstitute.org/gsea/msigdb/cards/HALLMARK_UV_RESPONSE_UP combined UP & DN	-0.55887	0.572486	0.562686	0.582076	0.763314	0.548834	1	1	1	1.01678	1235.48	537.228	1256.2	542.802	7138
34	KO	HALLMARK_IL6_JAK_STAT3_SIGNALING	http://www.broadinstitute.org/gsea/msigdb/cards/HALLMARK_IL6_JAK_STAT3_SIGNALING	-0.90056	0.362527	0.353015	0.371855	0.554454	0.39866	1	0.9999	1	1.00654	4831.8	519.222	4863.41	491.082	8188
30	KO	HALLMARK_MYOGENESIS	http://www.broadinstitute.org/gsea/msigdb/cards/HALLMARK_MYOGENESIS	-1.60012	0.113777	0.10748	0.119918	0.197214	0.1418	1	0.89	0.9876	1.01811	2403.3	392.044	2446.82	401.91	9432
29	KO	HALLMARK_NOTCH_SIGNALING	http://www.broadinstitute.org/gsea/msigdb/cards/HALLMARK_NOTCH_SIGNALING	-1.67922	0.0937812	0.0879951	0.0994125	0.168159	0.120909	1	0.8577	0.9744	1.03858	2737.98	922.264	2843.62	898.187	9532
28	KO	HALLMARK_DNA_REPAIR	http://www.broadinstitute.org/gsea/msigdb/cards/HALLMARK_DNA_REPAIR	-1.76902	0.0829834	0.0775053	0.0883079	0.154112	0.110809	1	0.8255	0.9485	1.02185	2734.05	478.59	2793.79	515.372	9586
27	KO	HALLMARK_BILE_ACID_METABOLISM	http://www.broadinstitute.org/gsea/msigdb/cards/HALLMARK_BILE_ACID_METABOLISM	-1.77376	0.079984	0.0745963	0.0852187	0.154043	0.110759	1	0.8255	0.9462	1.02649	2468.6	551.3	2534.01	502.927	9601
23	KO	HALLMARK_PANCREAS_BETA_CELLS	http://www.broadinstitute.org/gsea/msigdb/cards/HALLMARK_PANCREAS_BETA_CELLS	-1.87416	0.0613877	0.0566144	0.0660112	0.133007	0.0956338	1	0.7877	0.9016	1.04377	2808.74	950.17	2931.67	960.208	9694
19	KO	HALLMARK_KRAS_SIGNALING_DN	http://www.broadinstitute.org/gsea/msigdb/cards/HALLMARK_KRAS_SIGNALING_DN	-2.09138	0.0363927	0.0326571	0.0399812	0.0993001	0.0713982	1	0.6306	0.7551	11.0145	7.73552	522.04	85.2025	570.67	9819
16	KO	HALLMARK_P53_PATHWAY	http://www.broadinstitute.org/gsea/msigdb/cards/HALLMARK_P53_PATHWAY	-2.50635	0.0111978	0.0090779	0.0131726	0.0388189	0.0279114	0.582284	0.3121	0.4016	1.01639	4006.23	386.436	4071.9	369.143	9945
9	KO	HALLMARK_ALLOGRAFT_REJECTION	http://www.broadinstitute.org/gsea/msigdb/cards/HALLMARK_ALLOGRAFT_REJECTION	-3.87128	0.00019996	0	0.000299498	0.00129974	0.00115019	0.0103979	0.0032	0.0039	1.0174	4950.75	328.691	5036.87	312.139	10000
7	KO	HALLMARK_OXIDATIVE_PHOSPHORYLATION	http://www.broadinstitute.org/gsea/msigdb/cards/HALLMARK_OXIDATIVE_PHOSPHORYLATION	-4.66283	0.00019996	0	0.000299498	0.00129974	0.00115019	0.0103979	0.0001	0.0001	1.02321	5300.73	383.319	5423.76	383.993	10000
2	KO	HALLMARK_INTERFERON_GAMMA_RESPONSE	http://www.broadinstitute.org/gsea/msigdb/cards/HALLMARK_INTERFERON_GAMMA_RESPONSE	-5.70863	0.00019996	0	0.000299498	0.00129974	0.00115019	0.0103979	0	0	1.06753	3707.94	619.153	3958.36	674.065	10000
1	KO	HALLMARK_INTERFERON_ALPHA_RESPONSE	http://www.broadinstitute.org/gsea/msigdb/cards/HALLMARK_INTERFERON_ALPHA_RESPONSE	-8.22953	0.00019996	0	0.000299498	0.00129974	0.00115019	0.0103979	0	0	1.14776	3292.07	826.307	3778.51	923.219	10000

## Sheet: TAM3.comp.marker_table
Rank	Upregulated In	Feature	Description	T-Test	Feature P	Feature P Low	Feature P High	FDR(BH)	Q Value	Bonferroni	maxT	FWER	Fold Change	KOaNK Mean	KOaNK Std	KO Mean	KO Std	k	expanded
3	KOaNK	HALLMARK_PI3K_AKT_MTOR_SIGNALING	http://www.broadinstitute.org/gsea/msigdb/cards/HALLMARK_PI3K_AKT_MTOR_SIGNALING	7.0526	0.00019996	0	0.000299498	0.00103979	0.000213013	0.0103979	0	0	1.04493	4925.84	379.311	4714.05	388.832	0	FALSE
4	KOaNK	HALLMARK_TNFA_SIGNALING_VIA_NFKB	http://www.broadinstitute.org/gsea/msigdb/cards/HALLMARK_TNFA_SIGNALING_VIA_NFKB	6.20118	0.00019996	0	0.000299498	0.00103979	0.000213013	0.0103979	0	0	1.07005	5272.24	685.54	4927.1	750.612	0	FALSE
5	KOaNK	HALLMARK_EPITHELIAL_MESENCHYMAL_TRANSITION	http://www.broadinstitute.org/gsea/msigdb/cards/HALLMARK_EPITHELIAL_MESENCHYMAL_TRANSITION	5.6583	0.00019996	0	0.000299498	0.00103979	0.000213013	0.0103979	0	0	1.07222	3438.34	528.1	3206.74	509.756	0	FALSE
6	KOaNK	HALLMARK_APOPTOSIS	http://www.broadinstitute.org/gsea/msigdb/cards/HALLMARK_APOPTOSIS	5.33043	0.00019996	0	0.000299498	0.00103979	0.000213013	0.0103979	0	0	1.02889	5158.11	333.834	5013.29	367.78	0	FALSE
7	KOaNK	HALLMARK_UV_RESPONSE_DN	http://www.broadinstitute.org/gsea/msigdb/cards/HALLMARK_UV_RESPONSE_DN	5.26609	0.00019996	0	0.000299498	0.00103979	0.000213013	0.0103979	0	0	1.06411	3289.87	470.811	3091.65	495.432	0	FALSE
8	KOaNK	HALLMARK_UNFOLDED_PROTEIN_RESPONSE	http://www.broadinstitute.org/gsea/msigdb/cards/HALLMARK_UNFOLDED_PROTEIN_RESPONSE	5.2054	0.00019996	0	0.000299498	0.00103979	0.000213013	0.0103979	0.0001	0.0001	1.03186	4999.56	366.535	4845.18	397.961	0	FALSE
9	KOaNK	HALLMARK_KRAS_SIGNALING_UP	http://www.broadinstitute.org/gsea/msigdb/cards/HALLMARK_KRAS_SIGNALING_UP	4.70244	0.00039992	3.03285e-05	0.000639896	0.00173299	0.000351934	0.0207958	0.0005	0.0005	1.04254	3810.74	422.578	3655.26	419.276	1	FALSE
10	KOaNK	HALLMARK_TGF_BETA_SIGNALING	http://www.broadinstitute.org/gsea/msigdb/cards/HALLMARK_TGF_BETA_SIGNALING	4.52708	0.00019996	0	0.000299498	0.00103979	0.000213013	0.0103979	0.0006	0.0007	1.05011	4856.63	651.21	4624.89	654.535	0	FALSE
11	KOaNK	HALLMARK_INFLAMMATORY_RESPONSE	http://www.broadinstitute.org/gsea/msigdb/cards/HALLMARK_INFLAMMATORY_RESPONSE	4.42451	0.00039992	3.03285e-05	0.000639896	0.00173299	0.000351934	0.0207958	0.0008	0.0011	1.04277	4192.63	478.195	4020.67	524.951	1	FALSE
12	KOaNK	HALLMARK_HEME_METABOLISM	http://www.broadinstitute.org/gsea/msigdb/cards/HALLMARK_HEME_METABOLISM	3.9692	0.00019996	0	0.000299498	0.00103979	0.000213013	0.0103979	0.0035	0.0045	1.03565	3680.14	407.145	3553.45	406.138	0	FALSE
13	KOaNK	HALLMARK_IL2_STAT5_SIGNALING	http://www.broadinstitute.org/gsea/msigdb/cards/HALLMARK_IL2_STAT5_SIGNALING	3.71606	0.00079984	0.000235002	0.00122569	0.00277278	0.000539632	0.0415917	0.0091	0.012	1.03271	3899.81	430.257	3776.27	411.55	3	FALSE
15	KOaNK	HALLMARK_IL6_JAK_STAT3_SIGNALING	http://www.broadinstitute.org/gsea/msigdb/cards/HALLMARK_IL6_JAK_STAT3_SIGNALING	3.67452	0.00059988	0.000120654	0.000942625	0.00222813	0.000449693	0.0311938	0.0091	0.0128	1.02916	5100.05	485.021	4955.55	529.222	2	FALSE
16	KOaNK	HALLMARK_APICAL_JUNCTION	http://www.broadinstitute.org/gsea/msigdb/cards/HALLMARK_APICAL_JUNCTION	3.61304	0.00059988	0.000120654	0.000942625	0.00222813	0.000449693	0.0311938	0.0105	0.0159	1.02546	3902.52	342.6	3805.63	340.245	2	FALSE
17	KOaNK	HALLMARK_MTORC1_SIGNALING	http://www.broadinstitute.org/gsea/msigdb/cards/HALLMARK_MTORC1_SIGNALING	3.43174	0.00159968	0.000785979	0.00227139	0.00415917	0.000830203	0.0831834	0.0228	0.0327	1.02057	4883.98	366.291	4785.52	364.48	7	FALSE
19	KOaNK	HALLMARK_HYPOXIA	http://www.broadinstitute.org/gsea/msigdb/cards/HALLMARK_HYPOXIA	3.34156	0.0009998	0.000362139	0.00149689	0.00288831	0.000578177	0.0519896	0.0299	0.0449	1.03146	5167.25	598.739	5009.64	605.537	4	FALSE
20	KOaNK	HALLMARK_MITOTIC_SPINDLE	http://www.broadinstitute.org/gsea/msigdb/cards/HALLMARK_MITOTIC_SPINDLE	3.24253	0.00159968	0.000785979	0.00227139	0.00415917	0.000830203	0.0831834	0.0395	0.0602	1.02478	3826.59	367.742	3734.04	356.384	7	FALSE
21	KOaNK	HALLMARK_UV_RESPONSE_UP	http://www.broadinstitute.org/gsea/msigdb/cards/HALLMARK_UV_RESPONSE_UP	3.16088	0.00239952	0.00140179	0.00325391	0.00594167	0.00115635	0.124775	0.051	0.0772	1.02239	4456.09	401.448	4358.51	378.508	11	FALSE
22	KOaNK	HALLMARK_PROTEIN_SECRETION	http://www.broadinstitute.org/gsea/msigdb/cards/HALLMARK_PROTEIN_SECRETION	2.96084	0.00259948	0.00156184	0.00349473	0.00614423	0.00119578	0.135173	0.0893	0.1359	1.01944	5134.57	428.592	5036.67	408.138	12	FALSE
23	KOaNK	HALLMARK_COAGULATION	http://www.broadinstitute.org/gsea/msigdb/cards/HALLMARK_COAGULATION	2.92283	0.00379924	0.00254796	0.00490758	0.00858959	0.00167169	0.19756	0.0988	0.1512	1.02474	4123.98	430.592	4024.4	440.654	18	FALSE
24	KOaNK	HALLMARK_ANDROGEN_RESPONSE	http://www.broadinstitute.org/gsea/msigdb/cards/HALLMARK_ANDROGEN_RESPONSE	2.71906	0.00539892	0.00391247	0.0067415	0.0116977	0.00227657	0.280744	0.1722	0.2611	1.02503	4244.28	489.92	4140.65	477.954	26	FALSE
25	KOaNK	HALLMARK_KRAS_SIGNALING_DN	http://www.broadinstitute.org/gsea/msigdb/cards/HALLMARK_KRAS_SIGNALING_DN	2.67471	0.00779844	0.00602026	0.00943231	0.0162208	0.00315685	0.405519	0.1865	0.2894	1.32115	456.27	531.663	345.359	522.678	38	FALSE
26	KOaNK	HALLMARK_APICAL_SURFACE	http://www.broadinstitute.org/gsea/msigdb/cards/HALLMARK_APICAL_SURFACE	2.66751	0.010198	0.00817205	0.0120789	0.0203959	0.00396941	0.530294	0.1865	0.2945	1.05039	3406.3	779.898	3242.9	782.158	50	FALSE
27	KOaNK	HALLMARK_MYOGENESIS	http://www.broadinstitute.org/gsea/msigdb/cards/HALLMARK_MYOGENESIS	2.38763	0.025195	0.0220603	0.0281836	0.0440179	0.00856666	1	0.3455	0.5213	1.03033	2601.77	402.018	2525.17	420.943	125	FALSE
28	KOaNK	HALLMARK_P53_PATHWAY	http://www.broadinstitute.org/gsea/msigdb/cards/HALLMARK_P53_PATHWAY	2.28383	0.020196	0.0173771	0.022869	0.0388959	0.00756984	1	0.4132	0.6155	1.01711	4095.73	384.156	4026.84	384.993	100	FALSE
29	KOaNK	HALLMARK_ESTROGEN_RESPONSE_EARLY	http://www.broadinstitute.org/gsea/msigdb/cards/HALLMARK_ESTROGEN_RESPONSE_EARLY	2.26455	0.0227954	0.0198075	0.025637	0.0423344	0.00823902	1	0.4172	0.6337	1.0431	2102.79	504.15	2015.9	460.376	113	FALSE
35	KOaNK	HALLMARK_G2M_CHECKPOINT	http://www.broadinstitute.org/gsea/msigdb/cards/HALLMARK_G2M_CHECKPOINT	1.36234	0.171766	0.164295	0.179073	0.255195	0.0496654	1	0.9604	0.9993	1.01702	3214.43	516.839	3160.62	478.01	858	FALSE
36	KOaNK	HALLMARK_GLYCOLYSIS	http://www.broadinstitute.org/gsea/msigdb/cards/HALLMARK_GLYCOLYSIS	1.19357	0.245951	0.237427	0.254302	0.355262	0.0691403	1	0.9855	1	1.01055	4269.05	478.434	4224.48	471.058	1229	FALSE
37	KOaNK	HALLMARK_ESTROGEN_RESPONSE_LATE	http://www.broadinstitute.org/gsea/msigdb/cards/HALLMARK_ESTROGEN_RESPONSE_LATE	0.974827	0.327534	0.318248	0.33664	0.460319	0.0895862	1	0.9981	1	1.01409	2408.95	444.963	2375.48	423.988	1637	FALSE
38	KOaNK	HALLMARK_KRAS_SIGNALING	http://www.broadinstitute.org/gsea/msigdb/cards/HALLMARK_KRAS_SIGNALING_UP combined UP & DN	0.967218	0.342132	0.332744	0.351336	0.46818	0.0911161	1	0.9981	1	1.01347	3354.47	580.558	3309.9	599.473	1710	FALSE
41	KOaNK	HALLMARK_XENOBIOTIC_METABOLISM	http://www.broadinstitute.org/gsea/msigdb/cards/HALLMARK_XENOBIOTIC_METABOLISM	0.80653	0.415317	0.405566	0.424878	0.526743	0.102514	1	0.9984	1	1.00776	3409.69	416.78	3383.44	411.202	2076	FALSE
42	KOaNK	HALLMARK_NOTCH_SIGNALING	http://www.broadinstitute.org/gsea/msigdb/cards/HALLMARK_NOTCH_SIGNALING	0.731854	0.480904	0.471014	0.490596	0.568341	0.110609	1	0.9985	1	1.02312	2774.81	1103.62	2712.1	1071.01	2404	FALSE
43	KOaNK	HALLMARK_ALLOGRAFT_REJECTION	http://www.broadinstitute.org/gsea/msigdb/cards/HALLMARK_ALLOGRAFT_REJECTION	0.702775	0.474105	0.464222	0.483792	0.568341	0.110609	1	0.9985	1	1.00299	5319.51	291.976	5303.63	280.704	2370	FALSE
47	KOaNK	HALLMARK_HEDGEHOG_SIGNALING	http://www.broadinstitute.org/gsea/msigdb/cards/HALLMARK_HEDGEHOG_SIGNALING	0.409848	0.684863	0.675648	0.693857	0.757721	0.147466	1	0.9999	1	1.01858	2061.03	1160.25	2023.43	1184.87	3424	FALSE
50	KOaNK	HALLMARK_COMPLEMENT	http://www.broadinstitute.org/gsea/msigdb/cards/HALLMARK_COMPLEMENT	0.189018	0.834833	0.827437	0.841992	0.868226	0.168972	1	0.9999	1	1.00083	5008.96	283.27	5004.8	277.29	4174	FALSE
51	KOaNK	HALLMARK_E2F_TARGETS	http://www.broadinstitute.org/gsea/msigdb/cards/HALLMARK_E2F_TARGETS	0.0971993	0.918616	0.913134	0.923853	0.923615	0.179752	1	0.9999	1	1.00248	1987.45	673.048	1982.55	586.635	4593	FALSE
52	KO	HALLMARK_WNT_BETA_CATENIN_SIGNALING	http://www.broadinstitute.org/gsea/msigdb/cards/HALLMARK_WNT_BETA_CATENIN_SIGNALING	-0.0937164	0.923615	0.918285	0.928698	0.923615	0.179752	1	0.9999	1	1.00206	2897.13	800.761	2903.08	826.656	5382	FALSE
49	KO	HALLMARK_PANCREAS_BETA_CELLS	http://www.broadinstitute.org/gsea/msigdb/cards/HALLMARK_PANCREAS_BETA_CELLS	-0.366584	0.715857	0.706906	0.724584	0.759685	0.147848	1	0.9999	1	1.01406	2661.78	1313.27	2699.21	1279.58	6421	FALSE
48	KO	HALLMARK_SPERMATOGENESIS	http://www.broadinstitute.org/gsea/msigdb/cards/HALLMARK_SPERMATOGENESIS	-0.388059	0.711658	0.702668	0.720424	0.759685	0.147848	1	0.9999	1	1.02445	767.238	629.139	785.995	591.517	6442	FALSE
46	KO	HALLMARK_REACTIVE_OXIGEN_SPECIES_PATHWAY	http://www.broadinstitute.org/gsea/msigdb/cards/HALLMARK_REACTIVE_OXIGEN_SPECIES_PATHWAY	-0.415382	0.669266	0.659937	0.678377	0.756562	0.14724	1	0.9999	1	1.0051	4568.01	701.758	4591.29	736.399	6654	FALSE
45	KO	HALLMARK_CHOLESTEROL_HOMEOSTASIS	http://www.broadinstitute.org/gsea/msigdb/cards/HALLMARK_CHOLESTEROL_HOMEOSTASIS	-0.446908	0.654869	0.645444	0.664077	0.756562	0.14724	1	0.9999	1	1.00392	4763.56	550.114	4782.23	498.418	6726	FALSE
44	KO	HALLMARK_ANGIOGENESIS	http://www.broadinstitute.org/gsea/msigdb/cards/HALLMARK_ANGIOGENESIS	-0.699838	0.472306	0.462424	0.48199	0.568341	0.110609	1	0.9985	1	1.02427	2620.56	1162.76	2684.15	1149.47	7639	FALSE
40	KO	HALLMARK_PEROXISOME	http://www.broadinstitute.org/gsea/msigdb/cards/HALLMARK_PEROXISOME	-0.850994	0.381524	0.371912	0.390949	0.508698	0.0990017	1	0.9984	1	1.00803	3960.39	489.203	3992.18	451.72	8093	FALSE
39	KO	HALLMARK_MYC_TARGETS_V1	http://www.broadinstitute.org/gsea/msigdb/cards/HALLMARK_MYC_TARGETS_V1	-0.868428	0.39972	0.390027	0.409225	0.519636	0.10113	1	0.9984	1	1.00533	5457.34	444.468	5486.45	394.065	8002	FALSE
34	KO	HALLMARK_ADIPOGENESIS	http://www.broadinstitute.org/gsea/msigdb/cards/HALLMARK_ADIPOGENESIS	-1.5062	0.130974	0.124286	0.137502	0.200313	0.0389844	1	0.9255	0.9961	1.00976	4198.33	361.046	4239.3	319.007	9346	FALSE
33	KO	HALLMARK_BILE_ACID_METABOLISM	http://www.broadinstitute.org/gsea/msigdb/cards/HALLMARK_BILE_ACID_METABOLISM	-1.51108	0.121576	0.115096	0.127898	0.191574	0.0372837	1	0.9255	0.996	1.03152	2230.98	589.134	2301.3	600.045	9393	FALSE
32	KO	HALLMARK_DNA_REPAIR	http://www.broadinstitute.org/gsea/msigdb/cards/HALLMARK_DNA_REPAIR	-1.68913	0.0919816	0.0862451	0.0975634	0.14947	0.0290895	1	0.8454	0.9798	1.02569	2699.37	522.936	2768.71	523.742	9541	FALSE
31	KO	HALLMARK_MYC_TARGETS_V2	http://www.broadinstitute.org/gsea/msigdb/cards/HALLMARK_MYC_TARGETS_V2	-1.79468	0.0745851	0.0693656	0.0796526	0.12511	0.0243487	1	0.7841	0.9566	1.12245	1340.16	1139.42	1504.27	1211.04	9628	FALSE
30	KO	HALLMARK_UV_RESPONSE	http://www.broadinstitute.org/gsea/msigdb/cards/HALLMARK_UV_RESPONSE_UP combined UP & DN	-2.22918	0.0253949	0.0222479	0.0283949	0.0440179	0.00856666	1	0.435	0.668	1.08629	1166.23	564.883	1266.86	593.84	9874	FALSE
18	KO	HALLMARK_FATTY_ACID_METABOLISM	http://www.broadinstitute.org/gsea/msigdb/cards/HALLMARK_FATTY_ACID_METABOLISM	-3.38226	0.0009998	0.000362139	0.00149689	0.00288831	0.000578177	0.0519896	0.0269	0.0398	1.02189	4361.97	362.613	4457.46	354.724	9996	FALSE
14	KO	HALLMARK_INTERFERON_GAMMA_RESPONSE	http://www.broadinstitute.org/gsea/msigdb/cards/HALLMARK_INTERFERON_GAMMA_RESPONSE	-3.70417	0.0009998	0.000362139	0.00149689	0.00288831	0.000578177	0.0519896	0.0091	0.0122	1.04266	3960.27	552.744	4129.2	629.672	9996	FALSE
2	KO	HALLMARK_INTERFERON_ALPHA_RESPONSE	http://www.broadinstitute.org/gsea/msigdb/cards/HALLMARK_INTERFERON_ALPHA_RESPONSE	-7.21173	0.00019996	0	0.000299498	0.00103979	0.000213013	0.0103979	0	0	1.1301	3503.74	780.08	3959.57	849.794	10000	FALSE
1	KO	HALLMARK_OXIDATIVE_PHOSPHORYLATION	http://www.broadinstitute.org/gsea/msigdb/cards/HALLMARK_OXIDATIVE_PHOSPHORYLATION	-7.63124	0.00019996	0	0.000299498	0.00103979	0.000213013	0.0103979	0	0	1.0442	5139.93	385.239	5367.12	368.627	10000	FALSE

## Sheet: Monocytes1.comp.marker_table
Rank	Upregulated In	Feature	Description	T-Test	Feature P	Feature P Low	Feature P High	FDR(BH)	Q Value	Bonferroni	maxT	FWER	Fold Change	KOaNK Mean	KOaNK Std	KO Mean	KO Std	k
2	KOaNK	HALLMARK_PI3K_AKT_MTOR_SIGNALING	http://www.broadinstitute.org/gsea/msigdb/cards/HALLMARK_PI3K_AKT_MTOR_SIGNALING	7.97351	0.00019996	0	0.000299498	0.00019996	NaN	0.0103979	1	1	1.02789	4929.55	310.792	4795.79	355.171	10000
5	KOaNK	HALLMARK_ANDROGEN_RESPONSE	http://www.broadinstitute.org/gsea/msigdb/cards/HALLMARK_ANDROGEN_RESPONSE	6.67656	0.00019996	0	0.000299498	0.00019996	NaN	0.0103979	1	1	1.03689	4053.69	436.906	3909.47	438.888	10000
6	KOaNK	HALLMARK_PROTEIN_SECRETION	http://www.broadinstitute.org/gsea/msigdb/cards/HALLMARK_PROTEIN_SECRETION	5.63816	0.00019996	0	0.000299498	0.00019996	NaN	0.0103979	1	1	1.02014	5255.06	364.819	5151.3	377.819	10000
7	KOaNK	HALLMARK_APICAL_JUNCTION	http://www.broadinstitute.org/gsea/msigdb/cards/HALLMARK_APICAL_JUNCTION	5.44534	0.00019996	0	0.000299498	0.00019996	NaN	0.0103979	1	1	1.027	3574.07	344.968	3480.11	352.757	10000
8	KOaNK	HALLMARK_UNFOLDED_PROTEIN_RESPONSE	http://www.broadinstitute.org/gsea/msigdb/cards/HALLMARK_UNFOLDED_PROTEIN_RESPONSE	4.60034	0.00019996	0	0.000299498	0.00019996	NaN	0.0103979	1	1	1.01776	4930.04	363.214	4843.99	387.896	10000
9	KOaNK	HALLMARK_TNFA_SIGNALING_VIA_NFKB	http://www.broadinstitute.org/gsea/msigdb/cards/HALLMARK_TNFA_SIGNALING_VIA_NFKB	3.94976	0.00019996	0	0.000299498	0.00019996	NaN	0.0103979	1	1	1.02736	5290.06	620.634	5149.16	773.484	10000
11	KOaNK	HALLMARK_MYC_TARGETS_V1	http://www.broadinstitute.org/gsea/msigdb/cards/HALLMARK_MYC_TARGETS_V1	3.48614	0.00019996	0	0.000299498	0.00019996	NaN	0.0103979	1	1	1.0132	5526.04	396.448	5454.05	430.469	10000
12	KOaNK	HALLMARK_UV_RESPONSE_DN	http://www.broadinstitute.org/gsea/msigdb/cards/HALLMARK_UV_RESPONSE_DN	3.45176	0.00019996	0	0.000299498	0.00019996	NaN	0.0103979	1	1	1.02506	3017.54	413.256	2943.78	443.978	10000
13	KOaNK	HALLMARK_ESTROGEN_RESPONSE_EARLY	http://www.broadinstitute.org/gsea/msigdb/cards/HALLMARK_ESTROGEN_RESPONSE_EARLY	3.30526	0.00019996	0	0.000299498	0.00019996	NaN	0.0103979	1	1	1.03994	1865.03	428.99	1793.4	445.259	10000
14	KOaNK	HALLMARK_APICAL_SURFACE	http://www.broadinstitute.org/gsea/msigdb/cards/HALLMARK_APICAL_SURFACE	3.12275	0.00019996	0	0.000299498	0.00019996	NaN	0.0103979	1	1	1.04005	2885.28	691.936	2774.18	737.206	10000
15	KOaNK	HALLMARK_TGF_BETA_SIGNALING	http://www.broadinstitute.org/gsea/msigdb/cards/HALLMARK_TGF_BETA_SIGNALING	3.05595	0.00019996	0	0.000299498	0.00019996	NaN	0.0103979	1	1	1.02241	4211.26	597.288	4118.94	621.026	10000
16	KOaNK	HALLMARK_EPITHELIAL_MESENCHYMAL_TRANSITION	http://www.broadinstitute.org/gsea/msigdb/cards/HALLMARK_EPITHELIAL_MESENCHYMAL_TRANSITION	3.00133	0.00019996	0	0.000299498	0.00019996	NaN	0.0103979	1	1	1.02564	2497.14	413.348	2434.72	426.42	10000
17	KOaNK	HALLMARK_WNT_BETA_CATENIN_SIGNALING	http://www.broadinstitute.org/gsea/msigdb/cards/HALLMARK_WNT_BETA_CATENIN_SIGNALING	2.96044	0.00019996	0	0.000299498	0.00019996	NaN	0.0103979	1	1	1.04419	2584.72	713.569	2475.33	768.302	10000
18	KOaNK	HALLMARK_CHOLESTEROL_HOMEOSTASIS	http://www.broadinstitute.org/gsea/msigdb/cards/HALLMARK_CHOLESTEROL_HOMEOSTASIS	2.92278	0.00019996	0	0.000299498	0.00019996	NaN	0.0103979	1	1	1.01828	4352.44	502.244	4274.29	562.804	10000
19	KOaNK	HALLMARK_MTORC1_SIGNALING	http://www.broadinstitute.org/gsea/msigdb/cards/HALLMARK_MTORC1_SIGNALING	2.52156	0.00019996	0	0.000299498	0.00019996	NaN	0.0103979	1	1	1.00918	4651.92	325.828	4609.6	348.116	10000
21	KOaNK	HALLMARK_MYOGENESIS	http://www.broadinstitute.org/gsea/msigdb/cards/HALLMARK_MYOGENESIS	2.44144	0.00019996	0	0.000299498	0.00019996	NaN	0.0103979	1	1	1.02107	2322.86	385.701	2274.92	404.906	10000
23	KOaNK	HALLMARK_COAGULATION	http://www.broadinstitute.org/gsea/msigdb/cards/HALLMARK_COAGULATION	2.33828	0.00019996	0	0.000299498	0.00019996	NaN	0.0103979	1	1	1.01333	3617.84	392.27	3570.25	423.514	10000
27	KOaNK	HALLMARK_MITOTIC_SPINDLE	http://www.broadinstitute.org/gsea/msigdb/cards/HALLMARK_MITOTIC_SPINDLE	1.91594	0.00019996	0	0.000299498	0.00019996	NaN	0.0103979	1	1	1.00882	3682.31	326.882	3650.12	348.125	10000
32	KOaNK	HALLMARK_ANGIOGENESIS	http://www.broadinstitute.org/gsea/msigdb/cards/HALLMARK_ANGIOGENESIS	1.44967	0.00019996	0	0.000299498	0.00019996	NaN	0.0103979	1	1	1.02447	2575.77	895.424	2514.24	841.776	10000
34	KOaNK	HALLMARK_ADIPOGENESIS	http://www.broadinstitute.org/gsea/msigdb/cards/HALLMARK_ADIPOGENESIS	1.27387	0.00019996	0	0.000299498	0.00019996	NaN	0.0103979	1	1	1.00448	4361.42	296.587	4341.98	316.197	10000
35	KOaNK	HALLMARK_IL2_STAT5_SIGNALING	http://www.broadinstitute.org/gsea/msigdb/cards/HALLMARK_IL2_STAT5_SIGNALING	1.17374	0.00019996	0	0.000299498	0.00019996	NaN	0.0103979	1	1	1.00613	3698.56	371.032	3676.02	399.269	10000
36	KOaNK	HALLMARK_ESTROGEN_RESPONSE_LATE	http://www.broadinstitute.org/gsea/msigdb/cards/HALLMARK_ESTROGEN_RESPONSE_LATE	1.1419	0.00019996	0	0.000299498	0.00019996	NaN	0.0103979	1	1	1.01004	2262.49	399.229	2240	399.664	10000
37	KOaNK	HALLMARK_UV_RESPONSE_UP	http://www.broadinstitute.org/gsea/msigdb/cards/HALLMARK_UV_RESPONSE_UP	1.08436	0.00019996	0	0.000299498	0.00019996	NaN	0.0103979	1	1	1.00471	4464.42	346.465	4443.48	413.914	10000
38	KOaNK	HALLMARK_KRAS_SIGNALING_DN	http://www.broadinstitute.org/gsea/msigdb/cards/HALLMARK_KRAS_SIGNALING_DN	1.02116	0.00019996	0	0.000299498	0.00019996	NaN	0.0103979	1	1	1.08556	339.998	521.138	313.2	538.289	10000
39	KOaNK	HALLMARK_KRAS_SIGNALING_UP	http://www.broadinstitute.org/gsea/msigdb/cards/HALLMARK_KRAS_SIGNALING_UP	0.949795	0.00019996	0	0.000299498	0.00019996	NaN	0.0103979	1	1	1.00577	3479.77	386.831	3459.8	446.339	10000
40	KOaNK	HALLMARK_NOTCH_SIGNALING	http://www.broadinstitute.org/gsea/msigdb/cards/HALLMARK_NOTCH_SIGNALING	0.81516	0.00019996	0	0.000299498	0.00019996	NaN	0.0103979	1	1	1.01401	2712.64	920.661	2675.17	938.885	10000
41	KOaNK	HALLMARK_INFLAMMATORY_RESPONSE	http://www.broadinstitute.org/gsea/msigdb/cards/HALLMARK_INFLAMMATORY_RESPONSE	0.764638	0.00019996	0	0.000299498	0.00019996	NaN	0.0103979	1	1	1.0045	4111.34	458.319	4092.94	503.636	10000
42	KOaNK	HALLMARK_HEME_METABOLISM	http://www.broadinstitute.org/gsea/msigdb/cards/HALLMARK_HEME_METABOLISM	0.754851	0.00019996	0	0.000299498	0.00019996	NaN	0.0103979	1	1	1.00395	3480.98	367.155	3467.29	368.562	10000
43	KOaNK	HALLMARK_HEDGEHOG_SIGNALING	http://www.broadinstitute.org/gsea/msigdb/cards/HALLMARK_HEDGEHOG_SIGNALING	0.616619	0.00019996	0	0.000299498	0.00019996	NaN	0.0103979	1	1	1.01617	1939.33	999.362	1908.48	1023.44	10000
45	KOaNK	HALLMARK_IL6_JAK_STAT3_SIGNALING	http://www.broadinstitute.org/gsea/msigdb/cards/HALLMARK_IL6_JAK_STAT3_SIGNALING	0.405371	0.00019996	0	0.000299498	0.00019996	NaN	0.0103979	1	1	1.00183	5114.93	447.923	5105.59	477.189	10000
46	KOaNK	HALLMARK_SPERMATOGENESIS	http://www.broadinstitute.org/gsea/msigdb/cards/HALLMARK_SPERMATOGENESIS	0.377388	0.00019996	0	0.000299498	0.00019996	NaN	0.0103979	1	1	1.01674	650.57	579.087	639.856	574.15	10000
50	KOaNK	HALLMARK_G2M_CHECKPOINT	http://www.broadinstitute.org/gsea/msigdb/cards/HALLMARK_G2M_CHECKPOINT	0.159148	0.00019996	0	0.000299498	0.00019996	NaN	0.0103979	1	1	1.00111	3178.89	402.776	3175.36	472.943	10000
52	KO	HALLMARK_E2F_TARGETS	http://www.broadinstitute.org/gsea/msigdb/cards/HALLMARK_E2F_TARGETS	-0.045013	0.00019996	0	0.000299498	0.00019996	NaN	0.0103979	1	1	1.0006	2082.53	519.71	2083.79	591.872	10000
51	KO	HALLMARK_REACTIVE_OXIGEN_SPECIES_PATHWAY	http://www.broadinstitute.org/gsea/msigdb/cards/HALLMARK_REACTIVE_OXIGEN_SPECIES_PATHWAY	-0.135261	0.00019996	0	0.000299498	0.00019996	NaN	0.0103979	1	1	1.00099	4502.85	654.935	4507.3	674.2	10000
49	KO	HALLMARK_MYC_TARGETS_V2	http://www.broadinstitute.org/gsea/msigdb/cards/HALLMARK_MYC_TARGETS_V2	-0.185688	0.00019996	0	0.000299498	0.00019996	NaN	0.0103979	1	1	1.00705	1394.34	1042.28	1404.17	1090.14	10000
48	KO	HALLMARK_KRAS_SIGNALING	http://www.broadinstitute.org/gsea/msigdb/cards/HALLMARK_KRAS_SIGNALING_UP combined UP & DN	-0.254166	0.00019996	0	0.000299498	0.00019996	NaN	0.0103979	1	1	1.00218	3139.77	529.92	3146.6	553.204	10000
47	KO	HALLMARK_HYPOXIA	http://www.broadinstitute.org/gsea/msigdb/cards/HALLMARK_HYPOXIA	-0.353671	0.00019996	0	0.000299498	0.00019996	NaN	0.0103979	1	1	1.00172	4393.04	376.561	4400.57	459.419	10000
44	KO	HALLMARK_PEROXISOME	http://www.broadinstitute.org/gsea/msigdb/cards/HALLMARK_PEROXISOME	-0.603364	0.00019996	0	0.000299498	0.00019996	NaN	0.0103979	1	1	1.00313	4037.17	426.09	4049.83	425.032	10000
33	KO	HALLMARK_DNA_REPAIR	http://www.broadinstitute.org/gsea/msigdb/cards/HALLMARK_DNA_REPAIR	-1.27639	0.00019996	0	0.000299498	0.00019996	NaN	0.0103979	1	1	1.01117	2805.33	481.597	2836.67	506.647	10000
31	KO	HALLMARK_APOPTOSIS	http://www.broadinstitute.org/gsea/msigdb/cards/HALLMARK_APOPTOSIS	-1.52497	0.00019996	0	0.000299498	0.00019996	NaN	0.0103979	1	1	1.00518	5060.47	331.496	5086.66	357.218	10000
30	KO	HALLMARK_XENOBIOTIC_METABOLISM	http://www.broadinstitute.org/gsea/msigdb/cards/HALLMARK_XENOBIOTIC_METABOLISM	-1.57594	0.00019996	0	0.000299498	0.00019996	NaN	0.0103979	1	1	1.00866	3401.43	369.658	3430.89	384.426	10000
29	KO	HALLMARK_COMPLEMENT	http://www.broadinstitute.org/gsea/msigdb/cards/HALLMARK_COMPLEMENT	-1.72602	0.00019996	0	0.000299498	0.00019996	NaN	0.0103979	1	1	1.00517	4844.2	276.448	4869.26	303.86	10000
28	KO	HALLMARK_GLYCOLYSIS	http://www.broadinstitute.org/gsea/msigdb/cards/HALLMARK_GLYCOLYSIS	-1.81788	0.00019996	0	0.000299498	0.00019996	NaN	0.0103979	1	1	1.01018	3534.25	372.619	3570.22	416.013	10000
26	KO	HALLMARK_UV_RESPONSE	http://www.broadinstitute.org/gsea/msigdb/cards/HALLMARK_UV_RESPONSE_UP combined UP & DN	-1.92238	0.00019996	0	0.000299498	0.00019996	NaN	0.0103979	1	1	1.03651	1446.88	511.338	1499.71	580.718	10000
25	KO	HALLMARK_BILE_ACID_METABOLISM	http://www.broadinstitute.org/gsea/msigdb/cards/HALLMARK_BILE_ACID_METABOLISM	-2.02211	0.00019996	0	0.000299498	0.00019996	NaN	0.0103979	1	1	1.02545	2288.66	542.354	2346.9	605.631	10000
24	KO	HALLMARK_ALLOGRAFT_REJECTION	http://www.broadinstitute.org/gsea/msigdb/cards/HALLMARK_ALLOGRAFT_REJECTION	-2.14801	0.00019996	0	0.000299498	0.00019996	NaN	0.0103979	1	1	1.00594	5307.26	283.362	5338.76	304.823	10000
22	KO	HALLMARK_FATTY_ACID_METABOLISM	http://www.broadinstitute.org/gsea/msigdb/cards/HALLMARK_FATTY_ACID_METABOLISM	-2.37492	0.00019996	0	0.000299498	0.00019996	NaN	0.0103979	1	1	1.0096	4204.71	344.34	4245.07	344.947	10000
20	KO	HALLMARK_P53_PATHWAY	http://www.broadinstitute.org/gsea/msigdb/cards/HALLMARK_P53_PATHWAY	-2.45185	0.00019996	0	0.000299498	0.00019996	NaN	0.0103979	1	1	1.01036	4035.36	325.43	4077.17	356.408	10000
10	KO	HALLMARK_PANCREAS_BETA_CELLS	http://www.broadinstitute.org/gsea/msigdb/cards/HALLMARK_PANCREAS_BETA_CELLS	-3.80631	0.00019996	0	0.000299498	0.00019996	NaN	0.0103979	1	1	1.07579	2543.39	1065.97	2736.14	1005.82	10000
4	KO	HALLMARK_OXIDATIVE_PHOSPHORYLATION	http://www.broadinstitute.org/gsea/msigdb/cards/HALLMARK_OXIDATIVE_PHOSPHORYLATION	-7.47772	0.00019996	0	0.000299498	0.00019996	NaN	0.0103979	1	1	1.02752	5303.18	369.953	5449.13	409.231	10000
3	KO	HALLMARK_INTERFERON_GAMMA_RESPONSE	http://www.broadinstitute.org/gsea/msigdb/cards/HALLMARK_INTERFERON_GAMMA_RESPONSE	-7.93229	0.00019996	0	0.000299498	0.00019996	NaN	0.0103979	1	1	1.04895	5033.19	591.091	5279.58	650.103	10000
1	KO	HALLMARK_INTERFERON_ALPHA_RESPONSE	http://www.broadinstitute.org/gsea/msigdb/cards/HALLMARK_INTERFERON_ALPHA_RESPONSE	-9.56154	0.00019996	0	0.000299498	0.00019996	NaN	0.0103979	1	0	1.07855	5031.77	823.779	5427.02	846.393	10000

## Sheet: Monocytes2.comp.marker_table
Rank	Upregulated In	Feature	Description	T-Test	Feature P	Feature P Low	Feature P High	FDR(BH)	Q Value	Bonferroni	maxT	FWER	Fold Change	KOaNK Mean	KOaNK Std	KO Mean	KO Std	k
5	KOaNK	HALLMARK_TGF_BETA_SIGNALING	http://www.broadinstitute.org/gsea/msigdb/cards/HALLMARK_TGF_BETA_SIGNALING	3.83263	0.00039992	3.03285e-05	0.000639896	0.00519896	0.00339399	0.0207958	0.0064	0.0073	1.04908	4544.42	593.409	4331.81	749.115	1
6	KOaNK	HALLMARK_TNFA_SIGNALING_VIA_NFKB	http://www.broadinstitute.org/gsea/msigdb/cards/HALLMARK_TNFA_SIGNALING_VIA_NFKB	3.51568	0.00079984	0.000235002	0.00122569	0.00693195	0.00452532	0.0415917	0.0219	0.0244	1.03835	5379.86	554.742	5181.17	785.251	3
7	KOaNK	HALLMARK_PI3K_AKT_MTOR_SIGNALING	http://www.broadinstitute.org/gsea/msigdb/cards/HALLMARK_PI3K_AKT_MTOR_SIGNALING	3.0407	0.00259948	0.00156184	0.00349473	0.0181964	0.011879	0.135173	0.1076	0.1186	1.02042	4899.58	371.963	4801.53	422.122	12
8	KOaNK	HALLMARK_PROTEIN_SECRETION	http://www.broadinstitute.org/gsea/msigdb/cards/HALLMARK_PROTEIN_SECRETION	2.99437	0.00279944	0.00172295	0.00373333	0.0181964	0.011879	0.145571	0.1195	0.1344	1.02192	4970	446.707	4863.39	446.057	13
9	KOaNK	HALLMARK_UV_RESPONSE_DN	http://www.broadinstitute.org/gsea/msigdb/cards/HALLMARK_UV_RESPONSE_DN	2.69342	0.0079984	0.00619798	0.00965407	0.046213	0.0301688	0.415917	0.2616	0.2979	1.03233	3344.5	456.641	3239.75	504.9	39
10	KOaNK	HALLMARK_HEME_METABOLISM	http://www.broadinstitute.org/gsea/msigdb/cards/HALLMARK_HEME_METABOLISM	2.54766	0.0105979	0.00853379	0.0125169	0.055109	0.0359763	0.55109	0.3644	0.4137	1.02525	3637.16	422.817	3547.58	451.068	52
11	KOaNK	HALLMARK_HEDGEHOG_SIGNALING	http://www.broadinstitute.org/gsea/msigdb/cards/HALLMARK_HEDGEHOG_SIGNALING	2.34072	0.0191962	0.0164452	0.021801	0.0907455	0.0592406	0.9982	0.5331	0.5986	1.14731	1838.51	1097.68	1602.45	1353.01	95
12	KOaNK	HALLMARK_ADIPOGENESIS	http://www.broadinstitute.org/gsea/msigdb/cards/HALLMARK_ADIPOGENESIS	2.22015	0.0257948	0.0226245	0.0288188	0.111778	0.0729708	1	0.6346	0.7089	1.01509	4317.86	330.259	4253.66	380.199	128
13	KOaNK	HALLMARK_ANDROGEN_RESPONSE	http://www.broadinstitute.org/gsea/msigdb/cards/HALLMARK_ANDROGEN_RESPONSE	1.92939	0.05019	0.0458428	0.0543874	0.20076	0.13106	1	0.8612	0.9148	1.01843	4208.65	495.075	4132.48	494.801	250
14	KOaNK	HALLMARK_UV_RESPONSE_UP	http://www.broadinstitute.org/gsea/msigdb/cards/HALLMARK_UV_RESPONSE_UP	1.91163	0.0559888	0.0514144	0.060413	0.207958	0.13576	1	0.8654	0.9232	1.01435	4400.5	374.271	4338.27	426.852	279
15	KOaNK	HALLMARK_MITOTIC_SPINDLE	http://www.broadinstitute.org/gsea/msigdb/cards/HALLMARK_MITOTIC_SPINDLE	1.82589	0.0689862	0.0639492	0.0738716	0.239152	0.156124	1	0.9065	0.953	1.01512	3873.94	367.259	3816.25	412.14	344
16	KOaNK	HALLMARK_COAGULATION	http://www.broadinstitute.org/gsea/msigdb/cards/HALLMARK_COAGULATION	1.49907	0.140172	0.133292	0.146892	0.455559	0.297398	1	0.9913	0.9988	1.01478	3747.21	422.293	3692.64	475.346	700
17	KOaNK	HALLMARK_SPERMATOGENESIS	http://www.broadinstitute.org/gsea/msigdb/cards/HALLMARK_SPERMATOGENESIS	1.44147	0.152969	0.145838	0.15994	0.467906	0.305459	1	0.9938	0.9994	1.09236	891.437	622.058	816.065	674.392	764
19	KOaNK	HALLMARK_MYOGENESIS	http://www.broadinstitute.org/gsea/msigdb/cards/HALLMARK_MYOGENESIS	1.33437	0.178964	0.171373	0.186392	0.489797	0.31975	1	0.9984	0.9999	1.02003	2478.71	418.281	2430.02	478.905	894
20	KOaNK	HALLMARK_UNFOLDED_PROTEIN_RESPONSE	http://www.broadinstitute.org/gsea/msigdb/cards/HALLMARK_UNFOLDED_PROTEIN_RESPONSE	1.24703	0.219756	0.211559	0.227785	0.543528	0.354826	1	0.999	1	1.00874	4801.69	406.651	4760.06	425.243	1098
21	KOaNK	HALLMARK_EPITHELIAL_MESENCHYMAL_TRANSITION	http://www.broadinstitute.org/gsea/msigdb/cards/HALLMARK_EPITHELIAL_MESENCHYMAL_TRANSITION	1.23855	0.208358	0.200318	0.216231	0.541732	0.353654	1	0.999	1	1.01571	2681.88	382.767	2640.38	440.45	1041
22	KOaNK	HALLMARK_APICAL_JUNCTION	http://www.broadinstitute.org/gsea/msigdb/cards/HALLMARK_APICAL_JUNCTION	1.21007	0.229954	0.221624	0.238113	0.543528	0.354826	1	0.999	1	1.00909	3805.32	348.943	3771.06	358.423	1149
23	KOaNK	HALLMARK_APOPTOSIS	http://www.broadinstitute.org/gsea/msigdb/cards/HALLMARK_APOPTOSIS	1.10286	0.267147	0.25839	0.275729	0.603984	0.394293	1	0.9998	1	1.00588	5153.9	311.715	5123.76	359.585	1335
24	KOaNK	HALLMARK_PEROXISOME	http://www.broadinstitute.org/gsea/msigdb/cards/HALLMARK_PEROXISOME	0.973246	0.327135	0.317851	0.336238	0.708792	0.462714	1	1	1	1.00962	4069.33	431.366	4030.53	535.941	1635
27	KOaNK	HALLMARK_NOTCH_SIGNALING	http://www.broadinstitute.org/gsea/msigdb/cards/HALLMARK_NOTCH_SIGNALING	0.847195	0.39852	0.388832	0.40802	0.727161	0.474706	1	1	1	1.02847	2609.07	1039.59	2536.85	1085.21	1992
29	KOaNK	HALLMARK_WNT_BETA_CATENIN_SIGNALING	http://www.broadinstitute.org/gsea/msigdb/cards/HALLMARK_WNT_BETA_CATENIN_SIGNALING	0.80897	0.419516	0.409751	0.429091	0.727161	0.474706	1	1	1	1.02638	2435.1	960.724	2372.51	975.172	2097
34	KOaNK	HALLMARK_GLYCOLYSIS	http://www.broadinstitute.org/gsea/msigdb/cards/HALLMARK_GLYCOLYSIS	0.551892	0.568686	0.558877	0.578288	0.866858	0.565903	1	1	1	1.00539	3538.95	408.061	3519.96	444.385	2843
38	KOaNK	HALLMARK_APICAL_SURFACE	http://www.broadinstitute.org/gsea/msigdb/cards/HALLMARK_APICAL_SURFACE	0.487697	0.60248	0.592784	0.611965	0.866858	0.565903	1	1	1	1.00995	3255.53	760.177	3223.45	860.112	3012
39	KOaNK	HALLMARK_MYC_TARGETS_V1	http://www.broadinstitute.org/gsea/msigdb/cards/HALLMARK_MYC_TARGETS_V1	0.428292	0.656469	0.647053	0.665667	0.875292	0.571409	1	1	1	1.00231	5171.13	321.092	5159.23	363.19	3282
41	KOaNK	HALLMARK_ANGIOGENESIS	http://www.broadinstitute.org/gsea/msigdb/cards/HALLMARK_ANGIOGENESIS	0.349004	0.734453	0.725685	0.742995	0.893297	0.583163	1	1	1	1.01377	2247.17	1046.32	2216.66	1124.32	3672
42	KOaNK	HALLMARK_KRAS_SIGNALING_DN	http://www.broadinstitute.org/gsea/msigdb/cards/HALLMARK_KRAS_SIGNALING_DN	0.340408	0.727055	0.718211	0.735672	0.893297	0.583163	1	1	1	1.02623	619.96	554.922	604.114	599.813	3635
45	KOaNK	HALLMARK_G2M_CHECKPOINT	http://www.broadinstitute.org/gsea/msigdb/cards/HALLMARK_G2M_CHECKPOINT	0.298234	0.764447	0.756016	0.772649	0.893297	0.583163	1	1	1	1.00311	3260.64	410.984	3250.54	432.498	3822
46	KOaNK	HALLMARK_E2F_TARGETS	http://www.broadinstitute.org/gsea/msigdb/cards/HALLMARK_E2F_TARGETS	0.187611	0.84903	0.841894	0.855928	0.939353	0.613229	1	1	1	1.00378	1990.89	479.629	1983.4	512.399	4245
48	KOaNK	HALLMARK_ESTROGEN_RESPONSE_LATE	http://www.broadinstitute.org/gsea/msigdb/cards/HALLMARK_ESTROGEN_RESPONSE_LATE	0.111027	0.90022	0.894223	0.905972	0.956405	0.624361	1	1	1	1.00173	2417.81	459.727	2413.62	480.067	4501
51	KOaNK	HALLMARK_HYPOXIA	http://www.broadinstitute.org/gsea/msigdb/cards/HALLMARK_HYPOXIA	0.0764779	0.925215	0.919935	0.930247	0.956405	0.624361	1	1	1	1.00059	4541.64	371.767	4538.96	476.494	4626
52	KO	HALLMARK_KRAS_SIGNALING_UP	http://www.broadinstitute.org/gsea/msigdb/cards/HALLMARK_KRAS_SIGNALING_UP	-0.0678447	0.965607	0.961907	0.969054	0.965607	0.630369	1	1	1	1.00064	3613.77	404.709	3616.08	439.371	5172
50	KO	HALLMARK_IL2_STAT5_SIGNALING	http://www.broadinstitute.org/gsea/msigdb/cards/HALLMARK_IL2_STAT5_SIGNALING	-0.0913528	0.938012	0.933161	0.942615	0.956405	0.624361	1	1	1	1.00071	3818.69	371.708	3821.38	368.535	5310
49	KO	HALLMARK_CHOLESTEROL_HOMEOSTASIS	http://www.broadinstitute.org/gsea/msigdb/cards/HALLMARK_CHOLESTEROL_HOMEOSTASIS	-0.104582	0.923615	0.918285	0.928698	0.956405	0.624361	1	1	1	1.00107	4601.27	552.782	4606.2	611.865	5382
47	KO	HALLMARK_INFLAMMATORY_RESPONSE	http://www.broadinstitute.org/gsea/msigdb/cards/HALLMARK_INFLAMMATORY_RESPONSE	-0.183274	0.840432	0.833135	0.84749	0.939353	0.613229	1	1	1	1.00174	4164.68	436.429	4171.92	526.59	5798
44	KO	HALLMARK_MYC_TARGETS_V2	http://www.broadinstitute.org/gsea/msigdb/cards/HALLMARK_MYC_TARGETS_V2	-0.298807	0.762647	0.754195	0.770871	0.893297	0.583163	1	1	1	1.0293	862.336	1076.7	887.602	1049.91	6187
43	KO	HALLMARK_FATTY_ACID_METABOLISM	http://www.broadinstitute.org/gsea/msigdb/cards/HALLMARK_FATTY_ACID_METABOLISM	-0.303745	0.773045	0.764721	0.781139	0.893297	0.583163	1	1	1	1.00254	4148.03	433.426	4158.56	435.257	6135
40	KO	HALLMARK_KRAS_SIGNALING	http://www.broadinstitute.org/gsea/msigdb/cards/HALLMARK_KRAS_SIGNALING_UP combined UP & DN	-0.365224	0.728054	0.719222	0.736662	0.893297	0.583163	1	1	1	1.00606	2993.81	607.846	3011.97	632.064	6360
37	KO	HALLMARK_ESTROGEN_RESPONSE_EARLY	http://www.broadinstitute.org/gsea/msigdb/cards/HALLMARK_ESTROGEN_RESPONSE_EARLY	-0.492996	0.633473	0.623923	0.642809	0.866858	0.565903	1	1	1	1.00983	2022.35	489.982	2042.22	514.096	6833
36	KO	HALLMARK_BILE_ACID_METABOLISM	http://www.broadinstitute.org/gsea/msigdb/cards/HALLMARK_BILE_ACID_METABOLISM	-0.505017	0.629074	0.619501	0.638434	0.866858	0.565903	1	1	1	1.00984	2495.96	570.45	2520.52	631.86	6855
35	KO	HALLMARK_REACTIVE_OXIGEN_SPECIES_PATHWAY	http://www.broadinstitute.org/gsea/msigdb/cards/HALLMARK_REACTIVE_OXIGEN_SPECIES_PATHWAY	-0.512586	0.623275	0.613672	0.632664	0.866858	0.565903	1	1	1	1.00529	5161.53	629.355	5188.85	690.072	6884
33	KO	HALLMARK_PANCREAS_BETA_CELLS	http://www.broadinstitute.org/gsea/msigdb/cards/HALLMARK_PANCREAS_BETA_CELLS	-0.606619	0.54829	0.538435	0.55794	0.863973	0.56402	1	1	1	1.0364	2000.92	1503.89	2073.76	1506.01	7259
32	KO	HALLMARK_MTORC1_SIGNALING	http://www.broadinstitute.org/gsea/msigdb/cards/HALLMARK_MTORC1_SIGNALING	-0.627105	0.531294	0.521413	0.540971	0.863352	0.563615	1	1	1	1.00412	4539.28	345.905	4557.97	389.106	7344
31	KO	HALLMARK_P53_PATHWAY	http://www.broadinstitute.org/gsea/msigdb/cards/HALLMARK_P53_PATHWAY	-0.706111	0.477305	0.467418	0.486994	0.80064	0.522675	1	1	1	1.00557	3910.01	354.87	3931.79	404.285	7614
30	KO	HALLMARK_COMPLEMENT	http://www.broadinstitute.org/gsea/msigdb/cards/HALLMARK_COMPLEMENT	-0.799265	0.412318	0.402576	0.421868	0.727161	0.474706	1	1	1	1.00361	4974.51	276.097	4992.47	284.958	7939
28	KO	HALLMARK_UV_RESPONSE	http://www.broadinstitute.org/gsea/msigdb/cards/HALLMARK_UV_RESPONSE_UP combined UP & DN	-0.844922	0.410918	0.401182	0.420464	0.727161	0.474706	1	1	1	1.04026	1056	584.274	1098.52	656.728	7946
26	KO	HALLMARK_IL6_JAK_STAT3_SIGNALING	http://www.broadinstitute.org/gsea/msigdb/cards/HALLMARK_IL6_JAK_STAT3_SIGNALING	-0.865586	0.390722	0.381067	0.400188	0.727161	0.474706	1	1	1	1.00651	5311.07	449.944	5345.62	527.937	8047
25	KO	HALLMARK_DNA_REPAIR	http://www.broadinstitute.org/gsea/msigdb/cards/HALLMARK_DNA_REPAIR	-0.903504	0.379524	0.369922	0.38894	0.727161	0.474706	1	1	1	1.01558	2632.64	525.097	2673.64	593.339	8103
18	KO	HALLMARK_XENOBIOTIC_METABOLISM	http://www.broadinstitute.org/gsea/msigdb/cards/HALLMARK_XENOBIOTIC_METABOLISM	-1.40138	0.167367	0.159973	0.174598	0.483503	0.315641	1	0.9959	0.9996	1.01363	3485.53	403.578	3533.02	436.939	9164
4	KO	HALLMARK_OXIDATIVE_PHOSPHORYLATION	http://www.broadinstitute.org/gsea/msigdb/cards/HALLMARK_OXIDATIVE_PHOSPHORYLATION	-3.89518	0.00059988	0.000120654	0.000942625	0.00623875	0.00407279	0.0311938	0.0058	0.0063	1.02624	5112.97	395.587	5247.11	451.664	9998
3	KO	HALLMARK_INTERFERON_GAMMA_RESPONSE	http://www.broadinstitute.org/gsea/msigdb/cards/HALLMARK_INTERFERON_GAMMA_RESPONSE	-4.60802	0.00019996	0	0.000299498	0.00346597	0.00339399	0.0103979	0.0004	0.0004	1.05027	4793.23	582.592	5034.19	694.984	10000
2	KO	HALLMARK_ALLOGRAFT_REJECTION	http://www.broadinstitute.org/gsea/msigdb/cards/HALLMARK_ALLOGRAFT_REJECTION	-4.99447	0.00019996	0	0.000299498	0.00346597	0.00339399	0.0103979	0	0	1.01909	5406.74	250.262	5509.94	264.052	10000
1	KO	HALLMARK_INTERFERON_ALPHA_RESPONSE	http://www.broadinstitute.org/gsea/msigdb/cards/HALLMARK_INTERFERON_ALPHA_RESPONSE	-5.937	0.00019996	0	0.000299498	0.00346597	0.00339399	0.0103979	0	0	1.08961	4659.43	826.483	5076.96	912.568	10000
