# Supplementary material for: Antagonistic Inflammatory Phenotypes Dictate Tumor Fate and Response to Immune Checkpoint Blockade
Source: Immunity. 2020 Dec 15;53(6):1215–1229.e8. doi: 10.1016/j.immuni.2020.10.020 (PMC7772804; doi:10.1016/j.immuni.2020.10.020)
Supplement: Table S4. Ingenuity Pathway Analysis of Sorted TAMs, Related to Figure S5 [file mmc5.xlsx]

## Sheet: Supplementary Table4
¬© 2000-2019 QIAGEN. All rights reserved.
Upstream Regulator	Expr Log Ratio	Molecule Type	Predicted Activation State	Activation z-score	p-value of overlap	Target molecules in dataset	Mechanistic Network
IFNG		cytokine	Activated	3.428	4.43e-22	AQP1,B2M,C4A/C4B,CAV1,CCL17,Ccl2,Ccl7,Ccl8,CCR2,CD38,CD5L,CD83,CLEC10A,CYBB,DDR2,DUSP4,EGR1,EGR2,F2RL1,FABP5,FN1,FOSB,GAS6,GPRC5B,HERC6,HLA-A,HLA-DQA1,HMOX1,HSPA1A/HSPA1B,IFI16,IFIT2,IFIT3,Ifitm1,IGF1,IL17RA,IL1RL1,IRF4,KLF2,KLF4,LPL,Ly6a (includes others),MMP13,MMP9,PF4,Retnla,RSAD2,SELENOP,SLC25A5,SLC28A2,TAP1,TAP2,TBXAS1,TIMP1,TNFAIP2,UBE2L6,Wfdc17,ZFP36	112 (18)
dexamethasone		chemical drug		-1.257	1.17e-21	Acp5,ADAM9,AQP1,B2M,B3GALNT1,BCAR1,CAV1,CAVIN2,CCL17,Ccl2,Ccl7,CCR2,CD83,CLEC4D,CLU,CRIP1,CST3,CYBB,DDIT4,DEXI,DPYSL3,DUSP4,DZIP1L,EGR1,EGR2,F2RL1,FABP5,FKBP2,FLNB,FN1,FOSB,GAS6,GHR,HLA-A,HMOX1,Ifi27l2a/Ifi27l2b,IFIT2,IFIT3,IGF1,IGHM,IL1RL1,KIF14,KLF4,KLF5,LPL,Ly6a (includes others),LYVE1,MMP13,MMP14,MMP9,NECTIN3,NKTR,NR4A1,PF4,PLEC,Ppbp,PRKG2,RSAD2,SDHAF3,SELENOP,SLC25A5,SPARC,TAP2,TBXAS1,TIMP1,…	118 (24)
TNF		cytokine		0.68	1.18e-19	Acp5,AQP1,ATP5PF,B2M,C1QTNF1,CAV1,CAVIN3,CCL17,Ccl2,CCL24,Ccl7,CCR2,CD38,CD83,CLU,CYBB,CYP26B1,DLX1,DUSP4,DUSP6,EGR1,EGR2,F2RL1,FABP5,FN1,FOSB,GFRA2,GHR,GPRC5B,HLA-A,HMOX1,HSPA1A/HSPA1B,IFI16,IFIT3,IGF1,IL1RL1,IRF4,KLF2,KLF4,KLF5,KRT18,LPL,LYVE1,MMP13,MMP14,MMP9,NR4A1,NRP1,PLVAP,Ppbp,RCN3,RPS11,SELENOP,SLC7A2,SOX4,SPARC,TAP1,TBXAS1,TIMP1,TM4SF1,TNFAIP2,ZFP36	116 (21)
lipopolysaccharide		chemical drug	Activated	2.134	2.04e-19	AQP1,BATF3,CAV1,CCL17,Ccl2,CCL24,Ccl7,Ccl8,CCR2,CD38,CD83,CLEC4C,CLEC4D,CST3,CYBB,CYP4F2,DDIT4,DUSP4,Ear2 (includes others),EGR1,EGR2,F2RL1,FABP5,FN1,FOSB,GHR,HLA-A,HLA-DQA1,Hmga2,HMOX1,HSPA1A/HSPA1B,IFI16,IFIT2,IFIT3,IGF1,IGHM,IL17RA,IRF4,KLF2,KLF4,LPL,Ly6a (includes others),MMP13,MMP14,MMP9,NR4A1,NRP1,PF4,PHLDB2,RSAD2,SELENOP,SIGLEC1,SLC28A2,SLC30A4,SPARC,TAP1,TIMD4,TIMP1,TNFAIP2,TOP2A,Wfdc17,Z…	125 (21)
TGFB1		growth factor		-1.796	8.68e-18	Acp5,ACTN1,AQP1,B2M,CAV1,CAVIN2,Ccl2,Ccl7,Ccl8,CCR2,CD83,CENPE,CLU,COL8A1,CST3,CYBB,DDIT4,DDR2,DPYSL3,DUSP4,EGR1,EGR2,F13A1,F2RL1,FABP5,FERMT2,FLNB,FN1,FOSB,GPRC5B,HLA-DQA1,HMOX1,HSPA1A/HSPA1B,IFI16,IFIT3,IGF1,IGHM,IL1RL1,ITGA7,KLF2,KLF4,KRT18,LPL,Ly6a (includes others),LYVE1,MMP13,MMP14,MMP9,NR4A1,NRP1,PDGFC,RNF152,RSAD2,SOX4,SPARC,TIMP1,TOP2A,Tpm1,ZFP36	121 (24)
KRAS		enzyme		0.343	2.86e-17	APLP2,B2M,Cald1,CAV1,CAVIN2,Ccl2,CLEC10A,CLU,DCLK1,DUSP4,DUSP6,EGR1,EGR2,ETV4,F2RL1,FN1,FOSB,Hmga2,HMOX1,ITM2B,LMO7,Ly6a (includes others),MMP9,NR4A1,PARVA,PHLDB2,Ppbp,Retnla,SPARC,TAP1,TNFAIP2,TOP2A,Tpm1	110 (23)
IL1B		cytokine		1.674	2.37e-16	B2M,CCL17,Ccl2,CCL24,Ccl7,CCR2,CD83,CYBB,DDIT4,EGR1,F13A1,F2RL1,FABP5,FN1,FOSB,GAS6,GHR,HLA-A,HMOX1,HSPA1A/HSPA1B,IFI16,IFIT3,IGF1,IL1RL1,IRF4,MMP13,MMP14,MMP9,MYEF2,NR4A1,NRP1,Ppbp,RSAD2,SELENOP,SPARC,TAP2,TIMP1,TNFAIP2,UBE2L6,ZFP36	107 (21)
HRAS		enzyme		1.111	2.89e-15	ATP5PF,B2M,Cald1,CAV1,Ccl2,CLU,DLX1,DUSP6,EGR1,ETV4,FERMT2,FN1,FOSB,GAS6,HMOX1,IL1RL1,KLF5,KRT18,MMP13,MMP14,MMP9,NEXN,NRP1,OAF,PDGFC,PLTP,RPS11,SOX4,SPARC,TAP1,TAP2,TOP2A,Tpm1	106 (22)
IL4		cytokine	Activated	2.836	1.72e-14	Acp5,CCL17,Ccl2,CCL24,Ccl7,CD38,CD83,CLEC10A,CLEC4C,CRIP1,CYBB,EGR2,F13A1,F2RL1,FLNB,FN1,FOSB,HSPA1A/HSPA1B,IFI16,IFIT3,IGF1,IL1RL1,IRF4,LMO7,LPL,Ly6a (includes others),LYL1,MMP9,Nedd4,NRP1,PKIB,PLEC,PRRC2C,Retnla,SLC7A2,SOX2,TAP2,TIMP1,ZFP36	95 (16)
EGR1	2.107	transcription regulator		-0.223	1.79e-14	BCAR1,CAV1,Ccl2,Ccl7,Ccl8,CCR2,CLU,DUSP4,EGR1,EGR2,FN1,HMOX1,MMP14,MMP9,NR4A1,PDGFC,PF4,Ppbp,TIMP1	119 (24)
IL6		cytokine		1.143	7.93e-14	Acp5,Ccl2,CCL24,CCR2,CD38,CD83,CENPE,CLEC10A,CLU,CST3,CYBB,DUSP6,EGR1,EGR2,ETV4,FN1,HLA-A,HLA-DQA1,HMOX1,IFI16,IFIT2,IGF1,IGHM,IL1RL1,IRF4,KRT18,LPL,MMP13,MMP9,Retnla,TAP1,TBXAS1,TIMP1,TOP2A	106 (18)
IGF1	4.443	growth factor		1.184	7.13e-13	C4A/C4B,CAVIN2,Ccl2,Ccl7,Ccl8,CLU,CYBB,DCLK1,DDIT4,DUSP6,EGR1,EGR2,FN1,FOSB,GHR,HMOX1,IGF1,LPL,Ly6a (includes others),MMP13,MMP14,NR4A1,SOX2,TAP1,TAP2,ZFP36	97 (22)
CSF2		cytokine		1.026	9.93e-13	C4A/C4B,CCL17,Ccl2,Ccl8,CD38,CD83,CENPE,CLEC4C,CLEC6A,COL8A1,CYBB,DUSP6,EGR1,EGR2,F2RL1,FOLR2,IGF1,IL1RL1,IRF4,MMP14,MMP9,NR4A1,NRP1,SLC30A4,TOP2A,ZFP36	92 (19)
CTGF		growth factor		-1.917	1.29e-12	CAVIN2,COL8A1,EGR1,FLNB,FN1,IGF1,MMP13,MMP14,MMP9,SOX2,SOX4,SPARC,TIMP1,Tpm1	104 (22)
ERK		group		-0.648	1.9e-12	ACTN1,CAV1,Ccl2,Ccl7,CLU,EGR1,EGR2,FN1,GPRC5C,HMOX1,KLF5,KRT18,MMP13,MMP14,MMP9,PDGFC,SOX4,TIMP1,ZFP36	104 (20)
STAT6		transcription regulator		1.49	2.33e-12	Acp5,CCL17,Ccl2,CCL24,CD38,CRIP1,CYBB,EGR1,EGR2,IFI16,IFIT3,IGF1,IRF4,LMO7,Ly6a (includes others),MMP13,MMP14,MMP9,PDGFC,PKIB,Retnla,TIMP1,ZFP36	108 (21)
poly rI:rC-RNA		biologic drug	Activated	2.303	3.82e-12	B2M,CCL17,Ccl2,CD83,CYP4F2,DLX1,EGR1,FN1,HLA-A,IFI16,IFIT2,IFIT3,IGF1,KLF4,LPL,MMP9,NR4A1,Retnla,RSAD2,SOX2,TAP1,TAP2,TNFAIP2,VPS54,ZFP36	98 (16)
beta-estradiol		chemical - endogenous mammalian		-0.026	3.86e-12	AQP1,C4A/C4B,CAV1,Ccl2,CCR2,CLEC4D,CLU,CYBB,CYP26B1,DCLK1,DDIT4,DUSP4,DUSP6,EGR1,EGR2,ETV4,F2RL1,FABP5,FLNB,FN1,FOSB,GHR,GPC1,HLA-A,HLA-DQA1,HMOX1,IGF1,IRF4,KLF2,KLF4,KRT18,LMO7,LPL,LYL1,MMP13,MMP9,NR2F1,NR4A1,NRP1,PKIB,Retnla,RPS11,SLC25A5,SLC7A2,SLIT2,SOX4,SPARC,TAP2,TIMP1,TM4SF1,TOP2A,ZFP36	115 (20)
tretinoin		chemical - endogenous mammalian		-0.1	8.24e-12	Acp5,AQP1,CAVIN3,Ccl2,CCL24,CD38,CYBB,CYP26B1,CYP4F2,DPYSL3,DUSP4,EGR1,FABP5,Fcna,FN1,FOLR2,GHR,HLA-A,HMOX1,IFI16,IFIT2,IFIT3,IGF1,IGHM,IRF4,ITM2B,KLF4,KLF5,KRT18,Ly6a (includes others),MMP13,MMP14,MMP9,NAV2,NECTIN3,NR2F1,NRP1,SLC7A2,SOX2,SOX4,SPARC,TAP1,TIMP1,TNFAIP2,TOP2A,UBE2L6	106 (17)
methylprednisolone		chemical drug		1.839	1.02e-11	B2M,Cald1,Ccl2,CD38,CST3,CYBB,DDIT4,DUSP6,FABP5,FBXO30,FN1,GHR,GPC1,HMOX1,HSPA1A/HSPA1B,IGF1,ITGA7,LPL,Ly6a (includes others),LYVE1,MMP9,SLC7A2,SPARC,TOP2A,Tpm1,ZFP36	111 (21)
APP		other		0.483	2.39e-11	APLP2,ATP5PF,C4A/C4B,Ccl2,Ccl7,CD5L,CLU,CYBB,CYP26B1,EGR1,F2RL1,FN1,FOSB,GHR,GPC1,HERC6,HMOX1,HSPA1A/HSPA1B,IFI16,IFIT2,IGF1,IRF4,Ly6a (includes others),MMP13,MMP14,MMP9,NRP1,RSAD2,SHOX2,SLIT2,TNFAIP2,TOP2A,Tpm1	83 (16)
CCR2	1.769	G-protein coupled receptor	Activated	2.546	4e-11	CCL17,Ccl2,CCL24,Ccl7,Ccl8,CCR2,F13A1,FN1,IGF1,MMP13,MMP9,SPARC,TIMP1	113 (21)
CG		complex		1.042	4.03e-11	B2M,Ccl2,Ccl7,CLU,DUSP6,EGR1,F2RL1,FABP5,GPC1,HLA-A,HLA-DQA1,IFIT3,IGF1,KLF4,MMP9,NR2F1,NR4A1,NRP1,PRKG2,TIMP1,TM4SF1	101 (17)
STAT3		transcription regulator		-0.026	6.48e-11	CCL17,Ccl2,Ccl8,CD83,EGR1,EGR2,FERMT2,FN1,HERC6,HLA-A,HLA-DQA1,HMOX1,IFI16,IFIT2,IFIT3,IRF4,KLF4,MMP13,MMP9,NRP1,RSAD2,SLC28A2,SOX2,TAP1,TIMP1,ZFP36	103 (21)
Immunoglobulin		complex		0.723	7.34e-11	CCL17,Ccl2,CCR2,CD83,DUSP4,EGR1,EGR2,FLNB,FOSB,HMOX1,IRF4,KLF4,Ly6a (includes others),MMP13,MMP9,NKTR,NR4A1,NRP1,RPS11,RSAD2,SOX2,TIMP1	105 (21)
NFkB (complex)		complex		1.812	7.56e-11	AQP1,CCL17,Ccl2,Ccl7,CCR2,CD83,CLU,CYBB,EGR1,F2RL1,FABP5,FN1,GAS6,HLA-A,HMOX1,IRF4,MMP13,MMP9,Retnla,RSAD2,SLIT2,TAP1,TAP2,TIMP1,TNFAIP2,Wfdc17,ZFP36	110 (21)
Ifnar		group	Activated	3.396	9.14e-11	B2M,Ccl2,Ccl7,HLA-A,IFI16,IFIT2,IFIT3,MMP9,RSAD2,TAP1,TAP2,UBE2L6	90 (18)
U0126		chemical - kinase inhibitor		-0.758	1.43e-10	AQP1,CAV1,CCL17,Ccl2,CCR2,CYBB,CYP4F2,DUSP4,DUSP6,EGR1,FN1,FOSB,HLA-DQA1,HMOX1,IGHM,KLF5,LPL,MMP13,MMP9,NR4A1,Retnla,SOX2,TAP2,ZFP36	103 (21)
IL13		cytokine		1.76	2.21e-10	Acp5,CCL17,Ccl2,CCL24,Ccl7,Ccl8,CLEC10A,CYBB,EGR1,F13A1,GAS6,HMOX1,IGF1,IL1RL1,MMP13,MMP14,MMP9,PDGFC,Retnla,SLC7A2,TIMP1	87 (18)
IFN alpha/beta		group	Activated	3.255	2.86e-10	CCL24,CCR2,CD83,CLEC10A,HLA-A,IFI16,Ifi27l2a/Ifi27l2b,IFIT2,IFIT3,Ly6a (includes others),RSAD2	101 (17)
VEGFA		growth factor		-0.317	5.56e-10	BCL6B,CAV1,Ccl2,CD83,CST3,DUSP4,EGR1,ETV4,FN1,FOSB,HMOX1,MMP13,MMP9,NR4A1,NRP1,SLC25A5,SPARC,TIMP1	87 (23)
TP53		transcription regulator		-0.026	5.6e-10	ACTN1,BCL6B,Cald1,CAV1,Ccl2,CENPE,CHIC1,CLU,CYP26B1,DDIT4,DLX1,DUSP4,DUSP6,EGR1,EGR2,FABP5,FERMT2,FN1,GAS6,GPR160,GPRC5C,HLA-DQA1,HMOX1,HSPA1A/HSPA1B,IFI16,IGF1,IL17RA,KLF4,KRT18,Ly6a (includes others),MMP13,MMP9,NECTIN3,NEXN,NR2F1,NRP1,PARVA,PLTP,SOX2,TAP1,TAP2,TBXAS1,TIMP1,TNFAIP2,TOP2A,Tpm1,ZFP36	95 (16)
NRG1		growth factor		0.375	5.97e-10	ACTN1,CAV1,DUSP4,DUSP6,EGR1,EGR2,FABP5,FN1,FOSB,HMOX1,MMP9,NR4A1,PRKG2,SOX2,SOX4,ZFP36	99 (25)
EGF		growth factor		1.18	7.79e-10	ACTN1,CAV1,CAVIN2,CCL17,Ccl2,CLU,DUSP4,DUSP6,EGR1,EGR2,ENAH,FN1,FOSB,HMOX1,IGF1,MMP13,MMP9,NR4A1,NRP1,SOX4,SPARC,TIMP1,ZFP36	114 (22)
TCL1A		transcription regulator			8.07e-10	Acp5,CD5L,CLEC4D,CLEC6A,CYBB,HMOX1,IL17RA,Ly6a (includes others),MMP13,MMP9,TNFAIP2	66 (7)
PD98059		chemical - kinase inhibitor		-0.502	8.87e-10	Cald1,CAV1,Ccl2,CCR2,CD83,CLU,DUSP4,DUSP6,EGR1,EGR2,FN1,FOSB,Hmga2,HMOX1,IGF1,LPL,MMP13,MMP14,MMP9,NR4A1,PLEC,SELENOP,TIMP1,TOP2A	102 (20)
CD40LG		cytokine	Activated	2.917	1.48e-09	B2M,BATF3,CCL17,CCR2,CD38,CD83,CLU,DUSP4,EGR1,FOSB,HLA-DQA1,HSPA1A/HSPA1B,IFIT2,IFIT3,IRF4,LYL1,MMP14,TAP1,TAP2,TNFAIP2	99 (19)
salmonella minnesota R595 lipopolysaccharides		chemical - endogenous non-mammalian	Activated	3.403	1.79e-09	ADAM9,Ccl2,Ccl7,Ccl8,CD38,CD83,EGR1,FOSB,HLA-DQA1,IFIT2,RSAD2,SLC7A2	62 (13)
STAT1		transcription regulator		1.976	1.81e-09	B2M,C4A/C4B,Ccl2,Ccl8,EGR1,HERC6,HLA-DQA1,IFI16,IFIT2,IFIT3,IGF1,KLF4,MMP9,PDGFC,PF4,Retnla,RSAD2,TAP1,Wfdc17	91 (15)
Jnk		group		-0.666	2.27e-09	Ccl2,CD83,CLEC10A,EGR1,F2RL1,FN1,FOSB,HMOX1,IGF1,MMP13,MMP14,MMP9,NR4A1,TIMP1,ZFP36	87 (19)
hydrogen peroxide		chemical - endogenous mammalian		0.167	2.36e-09	ADAM9,CAV1,Ccl2,CCR2,CLU,CST3,DDIT4,DUSP4,EGR1,F2RL1,FN1,HMOX1,IFIT2,KLF2,KLF4,MMP13,MMP9,Nedd4,NR4A1,SELENOP,SPARC,TAP1	100 (22)
MYC		transcription regulator		1.158	2.39e-09	ACTN1,AQP1,Cald1,CAV1,CLU,COL8A1,CRIP1,DDIT4,DUSP4,DUSP6,Ear2 (includes others),EGR1,EGR2,FABP5,FN1,GPC1,HLA-A,HMOX1,IFI16,IFIT2,IFIT3,IRF4,ITM2B,KLF4,Ly6a (includes others),MMP9,NRP1,RSAD2,SLC25A5,SOX2,SPARC,TIMP1,Tpm1,ZFP36	108 (19)
CSF1		cytokine		0.909	2.74e-09	Acp5,Ccl2,Ccl7,CYBB,DUSP4,EGR1,F2RL1,FN1,FOLR2,IGF1,IL1RL1,IRF4,MMP9,Retnla,SIGLEC1	94 (20)
PDGF BB		complex		0.898	2.82e-09	Ccl2,Ccl7,DUSP6,EGR1,EGR2,FN1,FOSB,GHR,Hmga2,HMOX1,IGF1,IL1RL1,MMP14,MMP9,NEXN,NR4A1,TIMP1,ZFP36	100 (25)
SB203580		chemical - kinase inhibitor		-0.616	2.89e-09	Acp5,AQP1,C4A/C4B,CCL17,Ccl2,Ccl7,CD83,CYP26B1,EGR1,FN1,FOSB,HMOX1,IFIT2,IFIT3,MMP13,MMP9,NR4A1,PHLDB2,RCN3,SPARC,TIMP1	97 (19)
TET2		enzyme		-0.816	3.13e-09	Ccl2,Ccl7,CLEC4D,FN1,IFI16,IFIT2,IFIT3,Ifitm1,KLF2,MMP13,RSAD2,TIMP1	68 (7)
MAPK14		kinase		0.524	3.18e-09	Ccl2,Ccl7,CD83,DUSP6,FN1,HMOX1,MMP13,MMP9,NRP1,SOX2,TIMP1,TOP2A,Tpm1,ZFP36	93 (18)
SP600125		chemical - kinase inhibitor		-0.234	3.3e-09	AQP1,Ccl2,CD83,COL8A1,DDIT4,EGR1,FABP5,FN1,FOSB,HMOX1,IGF1,MMP13,MMP9,NR4A1,PLEC,SPARC,ZFP36	81 (20)
DYSF		other			3.81e-09	B2M,Ccl7,Ccl8,CD83,FN1,HLA-A,HLA-DQA1,HSPA1A/HSPA1B,IFI16,TIMP1
rosiglitazone		chemical drug		-0.966	5.53e-09	C4A/C4B,CAV1,CCL17,Ccl2,Ccl7,Ccl8,CCR2,FABP5,FN1,HMOX1,IFIT2,IGF1,KLF2,KLF4,KRT18,LPL,MMP9,PLTP,Retnla,TIMP1	100 (21)
LY294002		chemical - kinase inhibitor		-0.081	5.77e-09	Cald1,Ccl2,CCR2,CD38,CD83,CST3,DUSP4,DUSP6,EGR1,EGR2,FN1,FOSB,HMOX1,IGF1,IGHM,MMP13,MMP14,MMP9,MYEF2,NR4A1,TOP2A,ZFP36	103 (22)
phorbol myristate acetate		chemical drug		0.028	5.84e-09	ADAM9,BCAR1,CAV1,Ccl2,Ccl7,CCR2,CYBB,DDIT4,DUSP6,EGR1,EGR2,FOSB,IGF1,IRF4,KLF2,KLF4,KLF5,LPL,LYVE1,MAST4,MMP13,MMP14,MMP9,NAV2,NR4A1,NRP1,PF4,PRKG2,PTGIR,Retnla,SPARC,TBXAS1,TIMP1,ZFP36	112 (22)
MYD88		other		0.844	5.86e-09	CCL17,Ccl2,CD38,CD83,CLEC10A,Ear2 (includes others),EGR1,HLA-A,HMOX1,IFIT2,IGF1,MMP14,MMP9,RSAD2,SLC7A2,TIMP1	104 (20)
TLR9		transmembrane receptor	Activated	2.197	7.19e-09	CCL17,Ccl2,Ccl7,CD38,CD83,EGR1,HMOX1,IFI16,IFIT2,IFIT3,IRF4,NR4A1,RSAD2,TIMP1,Wfdc17	101 (19)
IRF8		transcription regulator		-0.251	8.8e-09	B2M,CCR2,CD83,CYBB,EGR1,EGR2,IFIT2,IFIT3,IL17RA,IRF4,KLF4,MMP9	81 (15)
prostaglandin E2		chemical - endogenous mammalian		1.326	8.84e-09	Ccl2,CD83,EGR1,EGR2,F2RL1,FN1,FOSB,HMOX1,IGF1,IRF4,KLF4,MMP13,MMP14,MMP9,NR4A1,NRP1,Retnla	85 (21)
IL17A		cytokine		-0.383	9.57e-09	CCL17,Ccl2,Ccl7,Ccl8,CD83,DLX1,EGR2,IL17RA,KLF2,LPL,MMP13,MMP9,NRP1,Retnla,TIMP1	104 (19)
PTX3		other		-1.929	1.05e-08	Ccl2,Ccl7,Ccl8,CCR2,EGR2,IGF1,MMP9	67 (10)
ZBTB16		transcription regulator		-1.154	1.12e-08	Ccl2,Ccl7,CCR2,CD83,CLEC4C,EGR2,F13A1,F2RL1,KLF2,Ly6a (includes others),MMP9,PF4	16 (2)
superoxide		chemical - endogenous mammalian		-1.406	1.13e-08	CAV1,CLU,FN1,HMOX1,MMP9,TIMP1	98 (18)
D-glucose		chemical - endogenous mammalian		0.34	1.41e-08	ACTN1,AQP1,CAV1,Ccl2,CLU,CYBB,DDIT4,EGR1,FABP5,FKBP2,FN1,HMOX1,Ifi27l2a/Ifi27l2b,IGF1,LPL,MMP13,MMP14,MMP9,NEXN,NR4A1,SELENOP,SLC25A5,TIMP1,Tpm1	113 (21)
CHUK		kinase		-0.207	1.5e-08	Acp5,Ccl2,CLU,DUSP6,ENAH,HLA-A,HMOX1,IFI16,IFIT2,ITM2B,KLF5,MMP13,MMP9,TNFAIP2	89 (18)
IFNAR1		transmembrane receptor	Activated	2.199	1.66e-08	B2M,CCL17,CCL24,CLEC4D,DUSP6,HLA-A,IFI16,IFIT2,IFIT3,Ly6a (includes others),RSAD2,TNFAIP2	75 (18)
JUN		transcription regulator		-1.091	1.71e-08	BCL9,CAV1,Ccl2,CLU,DUSP6,FN1,FOLR2,GAS6,HMOX1,IFI16,IL1RL1,MMP13,MMP9,NR4A1,PARVA,PKIB,SOX2,SPARC,TIMP1,ZFP36	81 (16)
KCNE3		ion channel			1.79e-08	CCL17,DUSP6,FABP5,FOSB,HSPA1A/HSPA1B,IGHM,IRF4,KLF4,NR4A1
P38 MAPK		group		0.105	1.82e-08	CAV1,Ccl2,CD83,CYBB,EGR1,EGR2,FN1,HMOX1,IL1RL1,KLF4,KLF5,MMP13,MMP9,Nedd4,NR4A1,TIMP1,TOP2A,ZFP36	96 (22)
ERBB2		kinase		-1.3	1.82e-08	APLP2,CAVIN2,CAVIN3,Ccl7,CENPE,CLU,CRIP1,DUSP6,EGR1,ETV4,FN1,GAS6,GHR,GPC1,HSPA1A/HSPA1B,KLF4,MMP13,MMP14,MMP9,NRP1,PLAC8,SOX4,SPARC,TAP1,TAP2,TOP2A	104 (19)
LDLR		transporter		-1.606	1.9e-08	Ccl2,Ccl7,Ccl8,CCR2,EGR1,FABP5,GAS6,LPL,MMP14,MMP9,PKIB,PLTP,TAP1,TOP2A	95 (22)
thapsigargin		chemical toxicant		0.077	1.94e-08	CAV1,Ccl2,CD83,CLU,DDIT4,EGR1,EGR2,FN1,HMOX1,IGF1,KLF4,MMP9,NR4A1	99 (22)
mifepristone		chemical drug		-0.246	1.98e-08	AQP1,CAV1,Ccl2,CCR2,CLU,CYBB,DDIT4,EGR1,EGR2,GAS6,KLF4,Ly6a (includes others),MMP9,NR4A1,PEPD,PRKG2	114 (21)
E. coli serotype 0127B8 lipopolysaccharide		chemical - endogenous non-mammalian		0.961	2.68e-08	AQP1,CAV1,CCL17,Ccl2,Ccl7,Ccl8,EGR2,F2RL1,GPRC5B,HMOX1,IGF1,KLF2,RSAD2	95 (19)
cholesterol		chemical - endogenous mammalian		1.674	3.01e-08	CAV1,Ccl2,Ccl7,CCR2,CD5L,CYBB,FABP5,FN1,LPL,MMP14,NR4A1,PLTP,TIMP1,Tpm1	93 (17)
PPARG		ligand-dependent nuclear receptor		0.235	3.58e-08	CAV1,CAVIN2,CCL17,Ccl2,FABP5,FN1,HMOX1,IGF1,KLF4,KRT18,LPL,MMP14,MMP9,NR4A1,PEPD,PF4,PRKG2,Retnla,TBXAS1,VAMP5	110 (23)
FOSL1		transcription regulator		-1.544	3.77e-08	Ccl2,Ccl7,Ccl8,EGR1,EGR2,FOSB,MMP13,MMP9,SPARC	69 (13)
Mek		group		-0.532	3.98e-08	Ccl2,CLU,DDR2,DUSP4,DUSP6,EGR1,EGR2,ETV4,MMP13,MMP14,MMP9,NR4A1,TOP2A,Tpm1	97 (21)
Ap1		complex		-0.65	4.58e-08	CLU,DUSP6,F2RL1,FN1,HMOX1,IGF1,KRT18,LPL,MMP13,MMP9,SPARC,TIMP1	99 (19)
platelet activating factor		chemical - endogenous mammalian		-0.734	4.7e-08	EGR1,EGR2,FN1,GAS6,MMP14,MMP9,NR4A1,TIMP1	98 (24)
filgrastim		biologic drug		-1.438	4.75e-08	B2M,CAVIN2,CD83,CLEC4D,CLU,CST3,CYBB,DEXI,DPYSL3,EGR2,FABP5,IFIT2,IFIT3,MMP9,NR4A1,PF4,RSAD2,SDHAF3,TNFAIP2
IL10RA		transmembrane receptor		-0.636	5.22e-08	DDIT4,F13A1,FABP5,FN1,FOLR2,GAS6,GHR,HLA-A,IFI16,Ly6a (includes others),PF4,Retnla,RSAD2,SPARC,TAP1,TAP2
S100A4		other		-0.751	6.08e-08	CCL24,FN1,MMP13,MMP14,MMP9,PF4,TIMP1	81 (19)
IRF3		transcription regulator		1.798	6.33e-08	ADAM9,B2M,Ccl2,FN1,IFI16,Ifi27l2a/Ifi27l2b,IFIT2,IFIT3,MMP9,PLAC8,RSAD2,TAP1,UBE2L6	59 (14)
OSM		cytokine		1.097	7.5e-08	B2M,Ccl2,CCL24,COL8A1,EGR1,FN1,FOSB,HLA-A,HMOX1,MMP13,MMP9,MYEF2,PEPD,TAP1,TAP2,TIMP1,TM4SF1,TNFAIP2,TOP2A,UBE2L6,ZFP36	89 (19)
raloxifene		chemical drug		0.55	8.91e-08	CLU,DDIT4,DUSP4,FLNB,HMOX1,HSPA1A/HSPA1B,IGF1,MMP13,SLIT2,TIMP1,TM4SF1,TOP2A	81 (15)
dihydrotestosterone		chemical - endogenous mammalian		1.372	9.26e-08	Acp5,AQP1,B2M,BCAR1,C4A/C4B,CLU,CYBB,EGR1,FN1,GAS6,GHR,HLA-A,HSPA1A/HSPA1B,IGF1,LPL,MMP13,MMP9,NR4A1,SELENOP,SPARC,VPS54	105 (22)
IKBKB		kinase		-0.048	9.42e-08	Acp5,Cald1,CCL17,Ccl2,CLU,DUSP6,EGR1,HLA-A,HMOX1,IFI16,KLF5,KRT18,MMP13,MMP9,TNFAIP2	108 (17)
Ige		complex		-0.046	1.13e-07	ACTN1,CAV1,CCL17,Ccl2,CCL24,Ccl7,DUSP4,DUSP6,EGR1,EGR2,HMOX1,IRF4,NRP1,PIGZ,RSAD2,Tpm1	100 (21)
MAFB		transcription regulator	Activated	2.813	1.26e-07	ACTN1,CD38,EGR2,F13A1,GFRA2,IGF1,MMP9,PTGIR,SELENOP
cycloheximide		chemical reagent	Activated	2.277	1.26e-07	B2M,CAV1,CD38,DDIT4,EGR1,FN1,FOSB,HMOX1,IGF1,IL1RL1,KLF5,LPL,MMP13,NR4A1,RSAD2,TIMP1,TNFAIP2	95 (21)
IL21		cytokine		1.228	1.3e-07	CCL17,CCL24,CD38,EGR1,HERC6,IFI16,IFIT2,IFIT3,IRF4,MMP9,RSAD2,TAP1	99 (17)
NR3C1		ligand-dependent nuclear receptor		-0.77	1.37e-07	ACTN1,AQP1,B2M,C1QTNF1,C4A/C4B,CAV1,CAVIN2,Ccl2,CD38,CD83,DDIT4,DUSP22,EGR1,F2RL1,FN1,IFIT2,IGF1,MMP13,MMP9,POGK,SELENOP,SOX4,TNFAIP2	114 (20)
IFNB1		cytokine	Activated	2.752	1.41e-07	Acp5,Ccl2,CD38,CD83,HLA-A,Hmga2,IFI16,Ifi27l2a/Ifi27l2b,IFIT2,IFIT3,Ifitm1,MMP9,PHLDB2,RSAD2,TIMP1	87 (14)
A23187		chemical reagent		0.626	1.47e-07	CD83,DDIT4,EGR1,FN1,FOSB,IGF1,IL1RL1,IRF4,MMP13,NR4A1	80 (21)
ACKR2		G-protein coupled receptor		-1.633	1.49e-07	CCR2,IFI16,Ifi27l2a/Ifi27l2b,IFIT2,IFIT3,Ifitm1,RSAD2
NR1H3		ligand-dependent nuclear receptor		1.698	1.55e-07	CCL17,Ccl2,CCL24,Ccl7,Ccl8,CCR2,CD5L,GAS6,LPL,MMP9,PLTP,TAP1,TOP2A	61 (10)
IKBKE		kinase		-0.332	1.59e-07	Ccl2,HLA-A,IFI16,IFIT2,IFIT3,MMP13,MMP9,RSAD2	74 (16)
BSCL2		other			1.8e-07	Ccl2,Ccl7,CLEC10A,IL1RL1,LPL,MMP13,RSAD2,TIMP1
GW3965		chemical reagent		1.052	1.87e-07	CAV1,Ccl2,Ccl7,FABP5,LPL,MMP9,PKIB,PLTP,PRKG2,TOP2A	61 (11)
LDL		complex		0.789	2.02e-07	Ccl2,CCR2,CYBB,EGR1,FOSB,GAS6,HMOX1,IFIT2,IGF1,IL17RA,MMP14,MMP9,NR4A1,SIGLEC1	95 (20)
JUND		transcription regulator		-0.391	2.57e-07	CLU,CYBB,HMOX1,MMP13,MMP9,NR4A1,SOX4,TIMP1	85 (14)
Insulin		group		0.559	2.63e-07	Ccl2,CYBB,DDIT4,DUSP4,EGR1,EGR2,FN1,FOSB,HMOX1,IGF1,KLF4,LPL,MMP13,MMP9,NR4A1,SELENOP,SLC25A5	95 (23)
Interferon alpha		group	Activated	3.32	2.86e-07	B2M,CD38,CD83,DDIT4,DUSP6,HERC6,HLA-A,HSPA1A/HSPA1B,IFI16,IFIT2,IFIT3,IL17RA,IRF4,RSAD2,SIGLEC1,TAP1,TAP2,UBE2L6	72 (13)
cyclosporin A		biologic drug		-0.171	2.95e-07	C4A/C4B,CAV1,CD83,CLU,DDIT4,DEXI,EGR1,EGR2,FN1,FOSB,HMOX1,IRF4,LYVE1,MMP14,MMP9,NR4A1,TIMP1,Tpm1	101 (22)
INHBA		growth factor		-0.991	3.14e-07	ACTN1,CCL17,CCR2,F13A1,FN1,FOLR2,IGF1,KLF4,PRPF38B,SOX2,SOX4,TIMP1	82 (14)
HGF		growth factor		-0.266	3.2e-07	CAV1,Ccl2,DUSP4,DUSP6,EGR1,FN1,FOSB,HMOX1,IGF1,KRT18,LYVE1,MMP13,MMP14,MMP9,NR4A1,NRP1,SOX2,TIMP1,TNFAIP2	92 (20)
ID1		transcription regulator		-0.378	3.23e-07	EGR1,FN1,IFI16,Ly6a (includes others),MMP13,MMP14,MMP9,SOX2	80 (18)
NRAS		enzyme			3.32e-07	B2M,CYBB,DUSP6,EGR1,FN1,HLA-A,IFI16,IGHM,MMP13,P3H4,PLTP,TAP1	95 (18)
FOS		transcription regulator		-1.916	3.39e-07	Acp5,APLP2,BCL9,CLU,EGR1,EGR2,ENAH,FN1,FOLR2,FOSB,HMOX1,IL1RL1,LPL,MMP13,MMP9,NR4A1,PKIB,RGMA,TIMP1,Tpm1	88 (18)
bicuculline		chemical - endogenous non-mammalian		1.238	3.79e-07	DUSP6,EGR1,EGR2,FOSB,KLF4,Nedd4,NR4A1	97 (17)
TGFBR2		kinase		1.803	4.14e-07	Ccl2,Ccl7,CLU,FN1,KRT18,MMP13,MMP14,MMP9,NRP1,SPARC,TBXAS1,TIMP1	112 (23)
SP1		transcription regulator		-0.453	5.16e-07	CAV1,Ccl2,COL8A1,EGR1,FN1,FOLR2,GHR,GLTP,HMOX1,IGF1,IRF4,KLF4,KRT18,LPL,MMP14,MMP9,PDGFC,SLC25A5,SPARC,TIMP1	77 (16)
MEF2C		transcription regulator			5.34e-07	Ccl2,Ccl8,CCR2,EGR2,FOSB,IRF4,KLF2,MMP13,NR4A1,ZFP36
HIF1A		transcription regulator		0.556	5.96e-07	ATP5PF,CAV1,Ccl2,CCR2,DDIT4,FN1,GHR,HMOX1,IGF1,IL17RA,KRT18,MMP13,MMP9,NR4A1,PLAC8,SPACA9,TNFAIP2	101 (21)
E. coli B4 lipopolysaccharide		chemical toxicant	Activated	2.413	6.13e-07	AQP1,Ccl2,CD38,CD83,F13A1,FOSB,Gm4951,HLA-A,HMOX1,IFI16,IFIT3,Ly6a (includes others),RSAD2,TAP1	79 (17)
OGA		enzyme	Activated	2	6.16e-07	AHNAK2,CAV1,CAVIN2,Ccl2,DCLK1,EGR2,FERMT2,FLNB,FN1,GAS6,IFIT3,IGF1,IL1RL1,MMP14,PRKG2,SOX2,TIMP1	78 (7)
MAPK8		kinase		-1.184	6.22e-07	AQP1,Ccl2,CYBB,DUSP4,DUSP6,EGR1,HMOX1,MMP13,MMP9,NRP1,ZFP36	93 (18)
RETNLB		other	Activated	2.157	6.8e-07	Ccl2,Ccl8,CCR2,FN1,IGF1,NR4A1,Retnla,TIMP1	90 (24)
FOXP3		transcription regulator		1.387	7.06e-07	CCR2,DUSP4,DUSP6,HLA-A,IL17RA,IL1RL1,IRF4,MMP9,NRP1	74 (10)
tacrolimus		chemical drug		0.426	7.54e-07	Ccl2,CYBB,DPYSL3,DUSP4,EGR1,FN1,FOSB,GPRC5B,IL1RL1,IRF4,NR4A1,NRP1,SLIT2	95 (23)
AKT1		kinase		-0.639	7.55e-07	Ccl8,CLU,COL8A1,CST3,EGR1,FABP5,FN1,FOSB,HMOX1,MMP14,MMP9,NEXN,SHOX2,TIMP1	100 (21)
leuprolide		biologic drug		0.651	7.58e-07	EGR1,MMP14,MMP9,NR4A1,TIMP1	87 (22)
IRF1		transcription regulator		1.784	7.86e-07	B2M,CYBB,IFIT2,IFIT3,IL17RA,IRF4,MMP9,PF4,RSAD2,TAP1,TAP2	83 (17)
RELA		transcription regulator		0.725	8.25e-07	B2M,CAV1,Ccl2,CYBB,EGR1,FN1,FOSB,HMOX1,IGF1,IGHM,IRF4,KRT18,MMP9,NR4A1,TAP1,TAP2,TNFAIP2	115 (22)
5-N-ethylcarboxamido adenosine		chemical reagent		-1.405	8.29e-07	Ccl2,EGR1,EGR2,HLA-DQA1,HMOX1,IFIT2,IFIT3,NR4A1,NRP1	94 (23)
INTS11		other			8.38e-07	EGR1,FOSB,NR4A1
GFRA2	6.855	transmembrane receptor			8.38e-07	EGR1,EGR2,FOSB
Ccl2	2.472	cytokine		0	8.53e-07	Ccl2,Ccl7,CCR2,IGF1,KLF4,LPL,SOX2	98 (17)
ETV4	-10.163	transcription regulator			8.67e-07	CAV1,ETV4,FN1,MMP14,MMP9,PLEC	55 (7)
FOXO1		transcription regulator		-0.195	9.36e-07	ATP5PF,CAV1,DDIT4,EGR1,EGR2,FABP5,FLNB,FN1,FOSB,HMOX1,IGF1,IL17RA,KLF2,KLF4,LPL,MMP9,SOX2	114 (22)
arsenite		chemical toxicant		0.06	9.69e-07	CAV1,COL8A1,EGR1,GPC1,HMOX1,HSPA1A/HSPA1B,IGF1,KLF2,NR4A1	105 (22)
CSF3		cytokine		-0.506	9.87e-07	Ccl2,CST3,CYBB,DUSP6,EGR1,EGR2,HLA-DQA1,HMOX1,IGF1,Ly6a (includes others),MMP9	99 (22)
HRG		other		0.447	1e-06	CCL24,CD83,HLA-DQA1,SPARC,TIMP1
ADRB		group		0.149	1.12e-06	CAVIN2,Ccl2,CLEC4D,DDIT4,HMOX1,IFIT3,KLF4,MMP9,NR4A1,RSAD2	79 (14)
losartan potassium		chemical drug		-1.373	1.13e-06	AQP1,CAV1,Ccl2,CST3,CYBB,EGR1,FN1,MMP9,TIMP1	90 (18)
bisindolylmaleimide I		chemical - kinase inhibitor		-0.277	1.13e-06	CLU,EGR1,FN1,HMOX1,IGF1,LPL,MMP13,MMP9,NR4A1	77 (20)
NKX2-3		transcription regulator	Inhibited	-2.887	1.22e-06	CAVIN2,CD38,DCLK1,F2RL1,GHR,KLF2,KLF4,NR2F1,SHOX2,TAP1,TAP2,UBE2L6
E. coli B5 lipopolysaccharide		chemical - endogenous non-mammalian		0.641	1.34e-06	B2M,CCL17,Ccl2,CCL24,Ccl7,CD83,CYBB,HLA-A,HMOX1,IL17RA,MMP13,PF4,SELENOP	78 (15)
CD40		transmembrane receptor		0.59	1.4e-06	CCL17,Ccl2,CD38,CD83,DUSP6,IRF4,KLF4,Ly6a (includes others),MMP14,MMP9,TAP1,TAP2	71 (18)
HMOX1	-1.706	enzyme		-0.134	1.42e-06	AQP1,CCL17,Ccl2,HMOX1,IGF1,MMP9,SLC25A5,SPARC,ZFP36	103 (21)
EGFR		kinase		-1.713	1.42e-06	CAV1,COL8A1,CST3,DUSP4,EGR1,ETV4,F2RL1,GHR,GPC1,IGF1,MMP13,MMP14,MMP9,Retnla,SOX2,TBXAS1	104 (21)
MAPK3		kinase		-1.026	1.46e-06	DUSP4,EGR1,EGR2,FN1,FOSB,MMP9,NR4A1,TIMP1	80 (22)
ERK1/2		group		-1.129	1.48e-06	B2M,CAV1,Ccl2,CYBB,DUSP4,EGR1,FN1,FOSB,HLA-A,MMP13,MMP9,TAP1,TAP2,TIMP1	93 (18)
genistein		chemical drug		1.729	1.51e-06	Ccl2,CCR2,CLU,CYP4F2,Fcna,HLA-A,HLA-DQA1,HMOX1,HSPA1A/HSPA1B,IFIT2,IGF1,LPL,MMP13,MMP9,PKIB,PLTP	87 (16)
MAPK1		kinase	Inhibited	-2.713	1.55e-06	CAV1,EGR1,EGR2,FN1,FOSB,HMOX1,IFI16,IFIT2,IFIT3,MMP13,MMP9,NR4A1,NRP1,TAP1,UBE2L6	109 (25)
propofol		chemical drug		0.436	1.69e-06	CYBB,EGR1,HMOX1,MMP9,PF4,ZFP36	100 (24)
HMGA1		transcription regulator		-0.239	1.73e-06	B2M,CAV1,EGR1,GHR,IGF1,KLF2,Ly6a (includes others),MMP9,SOX4,SPARC	91 (15)
Vegf		group		-0.252	1.75e-06	C1QTNF1,Ccl2,DUSP4,DUSP6,EGR1,FN1,FOSB,GPRC5B,HMOX1,LYVE1,MMP13,MMP14,MMP9,NR4A1,NRP1,PLVAP,SLC7A2,TIMP1	92 (23)
PTGER4		G-protein coupled receptor	Inhibited	-2.789	1.84e-06	Ccl2,Ccl7,CYBB,EGR1,HERC6,IFI16,IFIT2,MMP13,MMP9,RSAD2	101 (22)
testosterone		chemical - endogenous mammalian		0.469	1.84e-06	CAV1,CLU,CYP26B1,DDIT4,EGR1,FN1,FOSB,GPC1,HSPA1A/HSPA1B,IGF1,PKIB,RPS11,TAP2,TBXAS1,TOP2A	114 (21)
FGF2		growth factor		0.664	1.89e-06	CAV1,Ccl2,DKK2,DUSP6,EGR1,ETV4,FN1,IGF1,LYVE1,MMP13,MMP9,NR4A1,PDGFC,SPARC,TIMP1,TOP2A	103 (23)
MEF2D		transcription regulator			1.95e-06	EGR2,FN1,FOSB,IRF4,KLF2,NR4A1,ZFP36
MAP2K5		kinase		-0.124	2.13e-06	BCAR1,KLF2,KLF5,MMP9,NR4A1	27 (4)
dalfampridine		chemical drug		1.633	2.29e-06	DUSP6,EGR1,EGR2,FOSB,KLF4,NR4A1	64 (12)
PRKCA		kinase	Activated	2.01	2.33e-06	CAV1,CYBB,EGR1,FN1,HSPA1A/HSPA1B,IFIT3,LPL,MMP9,RSAD2	81 (21)
NFKB1		transcription regulator		0.223	2.39e-06	B2M,CCL17,Ccl2,CYBB,EGR1,FOSB,HMOX1,IGHM,IRF4,MMP13,MMP9,NR4A1,Retnla	91 (20)
IL1A		cytokine		-0.801	2.44e-06	Acp5,Ccl2,CCR2,CD83,F2RL1,FOSB,HMOX1,IGF1,MMP13,MMP14,MMP9,SPARC	97 (20)
MAS1		G-protein coupled receptor			2.45e-06	Ccl2,CLEC10A,CYBB,Retnla
sphingosine-1-phosphate		chemical - endogenous mammalian		0.292	2.45e-06	Ccl2,EGR1,FN1,KLF5,MMP14,MMP9,NRP1,TIMP1	105 (22)
IL2		cytokine		1.066	2.53e-06	CCL17,Ccl2,Ccl8,CCR2,CD38,CD83,DUSP4,DUSP6,GFRA2,HSPA1A/HSPA1B,IL1RL1,IRF4,ITM2B,Ly6a (includes others),MMP9,NRP1,PDGFC,PLAC8,PTGIR,TIMP1	95 (18)
bleomycin		chemical drug		1.297	2.83e-06	CCL17,Ccl2,Ccl8,CCR2,FN1,IGF1,MMP14,MMP9,NR4A1,Retnla,TIMP1	91 (17)
decitabine		chemical drug		-1.336	2.85e-06	B2M,CAV1,Ccl2,CCR2,CLU,FN1,HSPA1A/HSPA1B,IFI16,IFIT2,KLF4,KRT18,MMP13,MMP14,MMP9,MYEF2,SPARC,TOP2A,Tpm1	112 (20)
FAS		transmembrane receptor		-0.956	2.95e-06	Ccl2,CD83,COL8A1,EGR1,EGR2,F2RL1,FOSB,IL17RA,ITGA7,MMP13,MMP9,NR4A1,PLEC,RSAD2,ZFP36	86 (21)
JAK		group		1.673	3.06e-06	CD83,IFIT2,IFIT3,IGF1,MMP9,RSAD2	91 (17)
TREM1		transmembrane receptor		0.728	3.12e-06	CCL17,Ccl2,CD83,DUSP4,EGR1,EGR2,FERMT2,IFIT2,IL1RL1,LPL,PLAC8	102 (21)
trinitrobenzenesulfonic acid		chemical reagent		-0.426	3.13e-06	Ccl2,CCL24,Ccl7,CLEC4D,MMP13,MMP9,PF4,TIMP1	56 (9)
PRL		cytokine		0.779	3.27e-06	B2M,CAV1,CLU,CST3,EGR1,FN1,HERC6,IFIT3,LYVE1,MMP14,RSAD2,SPARC,TIMP1	105 (23)
troglitazone		chemical drug		-0.661	3.47e-06	Cald1,CAV1,Ccl2,EGR1,FABP5,FN1,HMOX1,IFI16,KIF14,KLF4,LPL,MMP9,NR4A1,PLEC,TBXAS1	95 (21)
MAPK9		kinase		-0.647	3.66e-06	AQP1,CAV1,Ccl2,Ccl7,EGR1,IFI16,LMO7,LPL,MMP9,ZFP36	116 (21)
bee venom		chemical - endogenous non-mammalian	Activated	2.449	4.29e-06	Ccl2,Ccl7,CYBB,FOSB,KLF2,KLF4,TNFAIP2,TOP2A	47 (7)
forskolin		chemical toxicant		1.747	4.43e-06	ACTN1,CLU,DDIT4,DUSP6,EGR1,ETV4,FN1,FOSB,GPRC5B,GPRC5C,HLA-DQA1,HMOX1,HSPA1A/HSPA1B,IGF1,KLF4,KRT18,MMP9,NR4A1,RPS11,TIMP1,TM4SF1	95 (19)
pioglitazone		chemical drug		-0.198	4.54e-06	AQP1,CAV1,Ccl2,EGR1,FN1,HMOX1,KLF4,LPL,MMP9,NR4A1	98 (23)
Hbb-b2		other	Activated	2.449	4.59e-06	Ccl2,Ccl7,CCR2,CMTM3,CYBB,FN1
Pdgf (complex)		complex		1.109	4.63e-06	CAV1,Ccl2,EGR1,FN1,FOSB,HMOX1,SPARC,TIMP1	84 (20)
FN1	2.368	enzyme		-1.085	4.78e-06	APLP2,CD83,FERMT2,FN1,GFRA2,MMP13,MMP14,MMP9,SOX2,SPARC,TNFAIP2	86 (19)
MAC		complex		0.447	4.95e-06	EGR1,EGR2,FN1,MMP13,ZFP36	92 (19)
TRIM24		transcription regulator	Inhibited	-2.121	4.99e-06	HERC6,Ifi27l2a/Ifi27l2b,IFIT2,IFIT3,Ly6a (includes others),PLAC8,PLEC,TAP1	53 (7)
TLR2		transmembrane receptor		0.025	5.32e-06	Ccl2,CCR2,CYBB,FN1,HLA-DQA1,HMOX1,KLF2,MMP13,MMP9,Retnla	90 (21)
IRF7		transcription regulator	Activated	2.796	5.32e-06	Ccl2,IFI16,IFIT2,IFIT3,Ly6a (includes others),PLAC8,RSAD2,TAP1,TAP2,UBE2L6	51 (13)
NFKBIA		transcription regulator		1.066	5.41e-06	Ccl2,Ccl7,CLU,DUSP6,FN1,HLA-A,HMOX1,IFI16,KLF5,KRT18,MMP13,MMP14,MMP9,NR4A1,TIMP1,TNFAIP2	112 (20)
dextran sulfate		chemical drug		-0.742	5.68e-06	C4A/C4B,Ccl2,Ccl8,CCR2,CD83,CENPE,HMOX1,MMP13,MMP14,MMP9,NRP1,TOP2A	102 (16)
carbon tetrachloride		chemical toxicant		-0.015	5.74e-06	Ccl2,CD38,DCLK1,FN1,HMOX1,IGF1,MMP13,MMP9,NR4A1,PDGFC,TIMP1	93 (19)
NFAT5		transcription regulator		-0.65	5.93e-06	AQP1,C1QTNF1,Ccl2,CYBB,DDIT4,SLC7A2,TNFAIP2	54 (7)
ADA		enzyme		0.278	5.98e-06	CCL17,Ccl2,CCL24,MMP9,TIMP1	42 (5)
SRF		transcription regulator		0.715	6.12e-06	Cald1,EGR1,EGR2,FERMT2,FOSB,HMOX1,IGF1,IGHM,LPL,MMP9,NR4A1,Ppbp,TBXAS1,Tpm1	50 (10)
fluticasone propionate		chemical drug		-0.923	6.21e-06	ADAM9,CD83,DDIT4,HLA-DQA1,LPL,MMP9,PLAC8,SELENOP,TAP1,TIMP1	31 (3)
TP73		transcription regulator		0.181	6.45e-06	B2M,Ccl2,CD83,DDIT4,EGR1,FN1,HSPA1A/HSPA1B,KLF5,MMP13,MMP14,NRP1,TAP1,TIMP1,TNFAIP2,Wfdc17	100 (19)
carrageenan		chemical drug		1.633	6.69e-06	Ccl2,EGR1,EGR2,F2RL1,FOSB,SELENOP	94 (17)
progesterone		chemical - endogenous mammalian		-0.545	7.05e-06	AQP1,B3GALNT1,CAV1,CCR2,CST3,EGR1,F2RL1,FN1,GAS6,GHR,IGF1,KLF5,LMO7,LPL,MMP13,MMP9,NR4A1,NRP1,TIMP1	90 (19)
IRAK4		kinase			7.11e-06	CCL17,Ccl2,EGR1,FOSB,IRF4,NR4A1,ZFP36	106 (18)
formaldehyde		chemical - endogenous mammalian		1	7.17e-06	EGR1,EGR2,FOSB,GHR,MMP9	83 (21)
hemozoin		chemical - endogenous non-mammalian		0.4	7.17e-06	Ccl2,CCR2,CD83,HMOX1,MMP9	78 (14)
TNFSF12		cytokine		-0.517	7.18e-06	Ccl2,CCL24,Ccl7,CLEC4D,MMP13,MMP9,PF4,TIMP1	95 (18)
SB-431542		chemical reagent		-0.707	7.18e-06	CCL17,Ccl2,Ccl7,CCR2,FN1,FOLR2,IGF1,KRT18
TLR3		transmembrane receptor		1.52	7.2e-06	CCL17,Ccl2,Ccl7,CD38,CLU,HMOX1,IFI16,IFIT2,IFIT3,NR4A1,RSAD2,TIMP1	86 (17)
5A apoA-I mimetic peptide		chemical reagent	Inhibited	-2	7.26e-06	CCL17,CCL24,Ccl7,Retnla
TERT		enzyme			7.3e-06	B2M,CAV1,DUSP6,IFI16,IFIT2,MMP14,MMP9,PDGFC,PLTP
Irgm1		other	Inhibited	-2.359	7.54e-06	Ccl2,IFI16,Ifi27l2a/Ifi27l2b,IFIT2,IFIT3,RSAD2
nitroprusside		chemical drug		-0.704	7.54e-06	ACTN1,CAV1,DUSP6,EGR1,HMOX1,IGF1	101 (23)
S100A8		other		0.266	7.99e-06	Ccl2,Ccl7,DDIT4,HMOX1,IGF1,IL1RL1,MMP13,MMP14,MMP9,PDGFC	110 (20)
BRCA1		transcription regulator		0.096	8.82e-06	DDIT4,EGR1,Hmga2,HMOX1,IFIT2,IFIT3,Ly6a (includes others),PLTP,TAP1,TNFAIP2	99 (12)
pyrrolidine dithiocarbamate		chemical reagent		-0.12	8.85e-06	Ccl2,CCR2,HMOX1,IGF1,MMP13,MMP14,MMP9,NR4A1	103 (20)
rottlerin		chemical toxicant		0.315	9.24e-06	AQP1,Ccl2,HMOX1,LPL,MMP13,MMP9,ZFP36	87 (19)
GPER1		G-protein coupled receptor		0.896	9.51e-06	DDIT4,DUSP4,EGR1,FOSB,IGF1,ZFP36	96 (21)
SPP1		cytokine		-1.815	9.71e-06	Acp5,Ccl2,FN1,HMOX1,IGF1,KRT18,MMP13,MMP14,MMP9,TIMP1	92 (20)
F2		peptidase		0.184	9.79e-06	Ccl2,CLU,CYBB,EGR1,F2RL1,FN1,FOSB,HMOX1,IGF1,MMP9,SLIT2,TAP2	82 (17)
TREX1		enzyme			9.83e-06	IFI16,Ifi27l2a/Ifi27l2b,IFIT2,Ly6a (includes others)
CNOT7		transcription regulator			1.01e-05	B2M,HERC6,TAP1,TAP2,UBE2L6	51 (7)
linsidomine		chemical drug		-1.069	1.01e-05	EGR1,ETV4,HMOX1,MMP13,NR4A1	103 (23)
topotecan		chemical drug	Activated	2.025	1.02e-05	C4A/C4B,CCR2,CD83,EGR1,FOSB,HLA-DQA1,HSPA1A/HSPA1B,NECTIN3,SOX4,TOP2A
H89		chemical - kinase inhibitor		-0.596	1.03e-05	Ccl2,CD83,EGR1,EGR2,HMOX1,IGF1,MMP13,MMP9,NR4A1	83 (22)
MAP2K1/2		group		-0.637	1.09e-05	Ccl2,DUSP4,EGR1,EGR2,HMOX1,KLF5,MMP9	98 (24)
fingolimod		chemical drug	Inhibited	-2.583	1.09e-05	CCL17,Ccl2,Ccl7,CCR2,FN1,FOSB,HLA-DQA1	73 (10)
IL10		cytokine		-0.541	1.12e-05	CCL17,Ccl2,Ccl7,CCR2,CD83,GPRC5B,HMOX1,IFIT2,IL17RA,MMP9,TAP1,TAP2,TIMP1,ZFP36	101 (19)
SIRT1		transcription regulator		-0.599	1.15e-05	Ccl2,CD83,FN1,HLA-A,HLA-DQA1,HMOX1,IFIT3,IGF1,IGHM,KLF2,MMP13,MMP9,RSAD2,TAP1	97 (20)
PD 0325901		chemical drug		1.274	1.19e-05	CCL17,DDIT4,KLF2,KLF4,Retnla
KEAP1		transcription regulator		-0.762	1.19e-05	Acp5,HMOX1,MMP9,TBXAS1,TOP2A	55 (9)
RNA polymerase II		complex			1.27e-05	Acp5,B2M,CD83,GHR,HLA-DQA1,HSPA1A/HSPA1B,IGF1,MINOS1,MMP9,TAP1,TAP2,TOP2A	57 (6)
MTPN		transcription regulator		0.378	1.29e-05	Ccl2,COL8A1,FN1,GAS6,IGF1,SOX2,SPARC
Cux1		transcription regulator			1.3e-05	Ccl7,Ccl8,DKK2,DPYSL3
leukotriene D4		chemical - endogenous mammalian	Activated	2.387	1.32e-05	EGR1,EGR2,KLF2,KLF4,NR4A1,ZFP36	71 (11)
Tgf beta		group		-0.328	1.32e-05	Acp5,Ccl2,CCR2,CLU,EGR2,FN1,HMOX1,IGF1,MMP13,MMP9,SPARC,TIMP1	96 (19)
CAT		enzyme		0.075	1.32e-05	CAV1,Ccl2,FN1,HMOX1,MMP9,TIMP1	97 (21)
mir-21		microRNA		0.749	1.36e-05	CCL17,CLU,EGR2,FN1,IFI16,IGHM,MMP9,SIGLEC1,SOX2,TAP1,TOP2A,UBE2L6	82 (12)
sirolimus		chemical drug		0.551	1.39e-05	Acp5,B2M,Ccl2,DDIT4,EGR1,FN1,Hmga2,HMOX1,KLF2,MMP13,MMP14,MMP9,SLC25A5,SNRPF,TIMP1,TOP2A,ZFP36	84 (21)
APOE		transporter		-0.271	1.4e-05	CAV1,Ccl2,CLEC4C,CLU,CYBB,EGR1,F2RL1,HMOX1,HSPA1A/HSPA1B,IGF1,LPL,MMP9,TIMP1	98 (20)
PRKCD		kinase		-1.933	1.41e-05	Ccl2,DUSP6,KLF5,MAST4,MMP13,MMP9,NAV2,NR4A1,SOX2,ZFP36	92 (19)
paraquat		chemical toxicant		-1.452	1.41e-05	CYBB,FN1,HMOX1,KLF2,MMP9,NR4A1,PLTP,TIMP1	89 (21)
ELK1		transcription regulator		0.92	1.47e-05	EGR1,EGR2,FOSB,MMP13,MMP9,ZFP36	109 (25)
SPIB		transcription regulator		1.026	1.51e-05	CCR2,CLEC10A,EGR1,EGR2,HSPA1A/HSPA1B,IRF4,NAV2
GATA6		transcription regulator		-1.081	1.62e-05	C4A/C4B,Cald1,CAV1,CD5L,CLEC10A,Fcna,KLF2,LYVE1,SOX2,SPARC
TNFRSF14		transmembrane receptor			1.64e-05	F2RL1,MMP13,MMP9	59 (12)
ITGA11		other			1.64e-05	IGF1,MMP13,MMP14	48 (7)
SERPIND1		other			1.64e-05	Ccl2,EGR1,KLF5
zofenopril		chemical drug			1.64e-05	Ccl2,HMOX1,TIMP1	51 (7)
WT1		transcription regulator		0.205	1.65e-05	ACTN1,APLP2,EGR1,FOSB,IGF1,ITM2B,KLF4,MMP13,MMP14,MMP9,TM4SF1	52 (7)
TO-901317		chemical reagent		1.192	1.65e-05	Acp5,Ccl2,CCL24,CD5L,FABP5,GHR,IGF1,LPL,MMP9,PLTP,TIMP1	67 (14)
GIP		other	Activated	2	1.69e-05	Ccl2,Ccl7,Ccl8,LPL	42 (7)
LAMA5		other		-0.254	1.69e-05	Ccl2,Ccl7,MMP14,MMP9	49 (9)
IL11RA		transmembrane receptor		1.982	1.69e-05	CCL17,Ccl2,Ccl7,Ccl8	76 (7)
phenyl-N-tert-butylnitrone		chemical reagent		-1.96	1.69e-05	CD83,FN1,HMOX1,HSPA1A/HSPA1B	102 (23)
IL33		cytokine		0.728	1.78e-05	CCL17,Ccl2,Ccl7,CCR2,EGR2,HMOX1,Ifitm1,IL1RL1,Retnla,TIMP1,TNFAIP2	81 (16)
estrogen receptor		group		0	1.85e-05	CAV1,EGR1,FN1,HSPA1A/HSPA1B,IGF1,KRT18,MMP14,MMP9,PDGFC,SPARC,TIMP1	100 (19)
IFNA2		cytokine	Activated	3.124	1.85e-05	B2M,CAV1,HERC6,HLA-A,IFI16,IFIT2,IFIT3,MMP9,RSAD2,TAP1,UBE2L6	100 (19)
alitretinoin		chemical drug	Activated	2.242	1.85e-05	CCL24,CD38,CD5L,CD83,CYP4F2,FN1,FOLR2,MMP9,PLTP	66 (10)
estrogen		chemical drug		0.53	1.88e-05	ATP5PF,CLU,CYBB,EGR1,FN1,IGF1,IL1RL1,LPL,NR4A1,SPARC,TOP2A,ZFP36	113 (20)
CCL2		cytokine		1.315	1.9e-05	Ccl2,CCR2,FOLR2,IGF1,LPL,MMP9,TIMP1	86 (17)
diphenyleneiodonium		chemical reagent		1.032	1.99e-05	Ccl2,FN1,HMOX1,MMP13,MMP9,TIMP1	100 (22)
Ifn		group		1.915	2.04e-05	B2M,CD83,HLA-A,IFI16,IGF1,MMP9,RSAD2,TAP1	85 (14)
RUNX2		transcription regulator		-0.323	2.04e-05	C4A/C4B,CCR2,DPYSL3,FN1,MMP13,MMP14,NEXN,TIMP1	79 (11)
CTNNB1		transcription regulator		-1.311	2.04e-05	Ccl7,CLU,CRIP1,EGR1,ETV4,F13A1,FN1,GHR,IGHM,IRF4,KLF5,LPL,MMP13,MMP14,MMP9,NR4A1,SHOX2,SLF1,SOX2,SOX4,TIMP1	112 (23)
ERBB3		kinase		0.811	2.05e-05	ADAM9,CLU,EGR1,FN1,GHR,HMOX1,SPARC	101 (18)
RARG		ligand-dependent nuclear receptor		1.134	2.05e-05	CYP26B1,EGR1,EGR2,FOLR2,KLF4,NR2F1,SOX2	75 (7)
TNFRSF1A		transmembrane receptor		1.353	2.05e-05	Ccl2,CD38,CD83,GHR,IGF1,KIF14,MMP13,MMP14,MMP9	90 (20)
camptothecin		chemical drug		-0.2	2.14e-05	CD83,DUSP6,EGR2,F2RL1,FOSB,HLA-A,HLA-DQA1,IFI16,IL17RA,ITGA7,MMP9,NR4A1,NRP1,PLAC8,PLEC,RSAD2,SLC25A5,TAP1	85 (11)
VCAN		other		0.396	2.15e-05	C4A/C4B,Ccl2,CLU,FABP5,FN1,IFIT2,MMP9,TIMP1,Tpm1	92 (20)
SMAD3		transcription regulator		-0.163	2.16e-05	Ccl2,DUSP4,EGR1,FN1,HMOX1,Ly6a (includes others),MMP13,MMP9,SOX2,TIMP1,ZFP36	109 (24)
FOSB	2.255	transcription regulator		-0.577	2.16e-05	FOLR2,FOSB,MMP13,MMP9,TIMP1	49 (8)
IL1R1		transmembrane receptor	Inhibited	-2	2.2e-05	Ccl2,Ccl7,EGR1,IGF1,MMP9,TIMP1	99 (20)
IRS1		enzyme			2.29e-05	EGR1,HMOX1,IGF1,LPL,MMP14,NR2F1,NRP1,SIGLEC1	75 (21)
gentamicin		chemical drug		0.784	2.33e-05	AQP1,C4A/C4B,Ccl2,CLU,EGR1,GHR,HMOX1,HSPA1A/HSPA1B,Nedd4,TAP1,TIMP1	89 (15)
C5		cytokine		-0.165	2.43e-05	BCL6B,Ccl2,CYBB,EGR1,FN1,MMP9,TNFAIP2,ZFP36	69 (17)
SAA		group		1.503	2.47e-05	CCL17,Ccl2,IRF4,MMP13,Retnla	58 (12)
F7		peptidase		-0.128	2.47e-05	EGR1,KLF5,MMP13,MMP14,ZFP36	95 (18)
ADORA2B		G-protein coupled receptor		-0.277	2.47e-05	CCL17,Ccl2,KLF4,MMP9,TIMP1	69 (15)
THBS1		other		1.067	2.47e-05	Ccl2,EGR1,FN1,MMP9,TIMP1	96 (20)
PTH		other		1.067	2.5e-05	Acp5,Ccl2,EGR2,FN1,FOSB,IGF1,MMP13,NR4A1,PHLDB2	80 (20)
thioacetamide		chemical toxicant	Inhibited	-2.217	2.51e-05	C4A/C4B,CLU,IGF1,ITGA7,LYVE1,MMP13,MMP14,SOX2,SPARC,TIMP1,Tpm1	77 (7)
LGALS3		other		-0.2	2.55e-05	Ccl2,CCR2,DUSP6,FN1,IGF1,KRT18,Retnla	102 (19)
GATA1		transcription regulator		-0.183	2.55e-05	ACTN1,AQP1,BATF3,CYBB,EGR1,FOSB,IL1RL1,LYL1,PF4,RPS11,TOP2A,Tpm1
JUNB		transcription regulator		-1.154	2.58e-05	CAV1,CLU,FN1,HMOX1,IL1RL1,MMP13,MMP9,TIMP1	91 (17)
FGF1		growth factor		-1.556	2.58e-05	CAVIN4,Ccl2,DUSP6,EGR1,Hmga2,HMOX1,SLC7A2,SOX2	81 (11)
butyric acid		chemical - endogenous mammalian		0.811	2.59e-05	AQP1,CD83,CLU,IFI16,IFIT3,IL1RL1,KLF4,KLF5,MMP9,NR4A1,NRP1,SELENOP,TIMP1,TNFAIP2,TOP2A	115 (21)
PDGFB		growth factor		0.603	2.65e-05	EGR1,FN1,KLF2,MMP9,NR4A1,TIMP1	85 (21)
LEP		growth factor		0.835	2.66e-05	CAV1,Ccl2,CYBB,DUSP6,EGR1,EGR2,IGF1,LPL,MMP13,MMP14,SELENOP,SLC25A5,SPARC,TIMP1,ZFP36	103 (22)
NRTN		growth factor		1.998	2.71e-05	EGR1,EGR2,FOSB,GFRA2
BMP2		growth factor		1.051	2.72e-05	Cald1,FN1,FOSB,IFI16,KLF4,MMP13,MMP9,SOX2,SPARC,TIMP1	92 (16)
LRP6		transmembrane receptor		-1.387	2.83e-05	CAV1,KRT18,MMP13,MMP14,MMP9	44 (6)
ERCC4		enzyme			2.85e-05	FN1,GHR,IGF1	48 (7)
IRF2		transcription regulator	Activated	2.213	2.89e-05	B2M,C1QTNF1,CLEC10A,KLF4,Retnla,TAP1,TAP2,UBE2L6	59 (10)
AGT		growth factor		0.449	2.95e-05	CAV1,Ccl2,CYBB,EGR1,FN1,HMOX1,HSPA1A/HSPA1B,IGF1,ITGA7,KLF5,MMP9,NR4A1,SOX4,TIMP1,ZFP36	96 (21)
CD44		other		1.526	2.96e-05	Ccl2,Ccl7,CCR2,CLU,FN1,Ly6a (includes others),MMP13,MMP14,MMP9,SOX2	96 (19)
ERG		transcription regulator		-1.134	2.96e-05	ACTN1,FLNB,FOSB,MMP9,PARVA,RPS11,SLIT2,SOX4,SPARC,Tpm1
PTGS2		enzyme		0.164	3.02e-05	AQP1,Ccl2,CLU,EGR1,FN1,IGF1,LPL,MMP14,MMP9	86 (20)
atorvastatin		chemical drug		-0.322	3.08e-05	CAV1,Ccl2,CYBB,EGR1,FOSB,HMOX1,LPL,MMP9,NR4A1,ZFP36	88 (21)
Go 6976		chemical - kinase inhibitor		-0.766	3.19e-05	Ccl2,CD83,CYBB,FN1,HMOX1,MMP9	75 (20)
plerixafor		chemical drug			3.36e-05	CCL17,Ly6a (includes others),MMP13,MMP9	70 (14)
bucladesine		chemical toxicant		-0.543	3.43e-05	CD38,CLU,DUSP6,EGR1,EGR2,ETV4,HMOX1,IGF1,MMP13,MMP14,MMP9,NR4A1,TIMP1	92 (17)
S100A9		other		0.431	3.48e-05	Ccl2,Ccl7,DDIT4,IGF1,IL1RL1,MMP13,MMP14,MMP9,PDGFC	93 (16)
ADIPOQ		other		-1.224	3.48e-05	Ccl2,CLEC10A,CYBB,EGR1,FN1,HMOX1,LPL,MMP13,TIMP1	90 (22)
NRG2		growth factor			3.48e-05	EGR1,FOSB,HMOX1,NR4A1,PRKG2,SOX2
EFNA1		other		1.633	3.48e-05	DUSP4,DUSP6,FABP5,FN1,HERC6,KRT18	65 (6)
Map3k7		kinase		1.325	3.48e-05	Ccl2,Ccl7,EGR2,IFIT2,MMP9,RSAD2	97 (20)
N-nitro-L-arginine methyl ester		chemical drug		0.444	3.61e-05	Ccl2,CD83,CYBB,FN1,HMOX1,MMP9,TIMP1	89 (18)
gefitinib		chemical drug			3.65e-05	Ccl2,COL8A1,DUSP4,ETV4,GHR,HMOX1,IGF1,PF4,TOP2A	99 (16)
Bay 11-7082		chemical - kinase inhibitor		-0.406	3.8e-05	CAVIN3,Ccl2,CCR2,CD83,HMOX1,MMP9	66 (15)
docosahexaenoic acid		chemical drug		-0.128	3.82e-05	Ccl2,CD83,HMOX1,MMP13,MMP9,PLTP,PRKG2,Retnla,TIMP1	80 (16)
BMP6		growth factor		-0.186	3.86e-05	Cald1,CAVIN2,Hmga2,HMOX1,KLF4,MMP13,TIMP1	54 (7)
simvastatin		chemical drug		0.211	3.92e-05	CYBB,ETV4,HMOX1,KLF2,KLF4,LPL,Ly6a (includes others),MMP9,TIMP1,Tpm1	82 (19)
RNASEH2A		enzyme			4.12e-05	IFI16,Ifi27l2a/Ifi27l2b,IFIT2,IFIT3,RSAD2
MAP3K5		kinase		1.091	4.12e-05	Ccl2,Ccl7,CYBB,HMOX1	86 (17)
Collagen type I		complex		-0.342	4.14e-05	CD83,F13A1,FN1,MMP13,MMP14,MMP9	83 (17)
RARA		ligand-dependent nuclear receptor		-0.064	4.2e-05	CD38,CYP26B1,EGR1,EGR2,ENAH,FOLR2,GHR,KLF4,NAV2,NR2F1,NRP1,RSAD2,SOX2	94 (12)
IgG		complex		1.299	4.37e-05	B2M,Ccl2,FABP5,FN1,FOSB,KRT18,Ly6a (includes others),MMP9,ZFP36	116 (24)
LIF		cytokine		0.147	4.41e-05	Ccl2,EGR1,FN1,IFI16,IGF1,LPL,MMP13,SOX2,TIMP1,TMEM176A	99 (22)
Raf		group			4.51e-05	DUSP4,DUSP6,EGR1,IFI16,KRT18,TOP2A	99 (16)
ITGB3		transmembrane receptor			4.51e-05	APLP2,FN1,MMP14,MMP9,SPARC,TIMP1	73 (19)
MIA		other			4.53e-05	FN1,MMP14,SPARC
CD5L	9.659	transmembrane receptor			4.53e-05	Ccl2,Ccl7,Ccl8
SMN1/SMN2		other			4.53e-05	Ccl2,Ccl7,IGF1	48 (7)
TAPBP		transporter			4.53e-05	HLA-A,TAP1,TAP2
GIPR		G-protein coupled receptor			4.53e-05	Ccl2,Ccl7,Ccl8
ETS1		transcription regulator		-1.029	4.59e-05	CAV1,Ccl2,EGR1,FN1,HMOX1,HSPA1A/HSPA1B,MMP13,MMP9,PF4,TBXAS1	111 (21)
TNFSF11		cytokine		0.67	4.61e-05	Acp5,CAV1,Ccl2,Ccl7,Ccl8,CD83,EGR2,HMOX1,IGF1,IRF4,MMP9	103 (20)
ribavirin		chemical drug		1.387	4.65e-05	CCL17,CD38,IFIT2,IFIT3,RSAD2	95 (13)
GDNF		growth factor		0.981	4.9e-05	EGR1,EGR2,ETV4,FN1,FOSB,MMP13	101 (24)
COLQ		other			4.9e-05	COL8A1,FN1,GPC1,ITGA7,MMP9,TIMP1
lipoteichoic acid		chemical - endogenous non-mammalian		0.565	4.9e-05	Ccl2,CD83,CYBB,HMOX1,MMP9,NR4A1	74 (17)
MKNK1		kinase		0.378	5e-05	DPYSL3,FLNB,FOSB,GPS1,IFIT2,PLTP,SPARC
palmitic acid		chemical - endogenous mammalian		-0.414	5.15e-05	Ccl2,CYBB,CYP4F2,F2RL1,FOLR2,HMOX1,IGF1,KLF4,NR4A1,SHOX2	76 (19)
IKBKG		kinase		-0.52	5.24e-05	Ccl2,Ccl8,CLU,DUSP6,HLA-A,IFI16,KLF5,TNFAIP2	102 (18)
INSIG1		other		-1.134	5.33e-05	CCL17,Ccl8,CLEC4D,CYP4F2,FABP5,HLA-DQA1,LPL	28 (3)
tyrphostin AG 1478		chemical - kinase inhibitor		-0.128	5.76e-05	CAV1,CCL17,COL8A1,EGR1,MMP13,MMP9	107 (24)
IFNLR1		transmembrane receptor			5.84e-05	CLEC4D,IFIT2,IFIT3,RSAD2,TNFAIP2	53 (8)
HOXA10		transcription regulator		-1.093	5.94e-05	AQP1,B3GALNT1,CYBB,EGR2,FN1,GAS6,HLA-DQA1,KRT18,NR4A1
N-acetyl-L-cysteine		chemical drug		0.123	5.99e-05	AQP1,CAV1,Ccl2,CCR2,CYBB,DUSP6,EGR1,HMOX1,LPL,MMP9	116 (25)
IFN Beta		group	Activated	2.596	6.1e-05	CD83,FN1,HLA-A,IFI16,IFIT2,IFIT3,MMP9,RSAD2	84 (16)
TCR		complex		1.253	6.2e-05	CCL17,CCR2,CD38,EGR1,EGR2,IFIT2,IFIT3,IL1RL1,IRF4,KLF2,NR4A1,NRP1,RSAD2	107 (22)
NGF		growth factor		-0.207	6.21e-05	CAV1,CD83,DUSP4,DUSP6,EGR1,EGR2,ETV4,HMOX1,MMP9,NR4A1	99 (23)
ETS2		transcription regulator	Inhibited	-2.195	6.23e-05	DUSP6,HMOX1,KRT18,MMP13,MMP9,SOX2	53 (7)
PTHLH		other	Activated	2.2	6.23e-05	Ccl2,FN1,HSPA1A/HSPA1B,IGF1,MMP13,MMP9	89 (22)
GnRH-A		chemical reagent	Activated	2.408	6.23e-05	EGR1,EGR2,FOSB,KLF4,NR4A1,ZFP36	92 (18)
15-deoxy-delta-12,14 -PGJ 2		chemical - endogenous mammalian		-1.157	6.47e-05	Ccl2,CYBB,EGR1,FN1,HMOX1,KLF4,MMP13,MMP9,TBXAS1	83 (23)
KDR		kinase		-0.277	6.52e-05	Ccl2,CD38,HMOX1,MMP14,NR4A1	97 (24)
heparin		chemical - endogenous mammalian		1.214	6.74e-05	CD83,FN1,LPL,MMP14,MMP9,PF4	84 (22)
HAS2		enzyme			6.75e-05	Ccl2,MMP9,TIMP1	71 (15)
CD99		other			6.75e-05	CAV1,FOSB,MMP9	45 (7)
FOXO3		transcription regulator		-0.128	6.92e-05	CAV1,DDIT4,EGR1,EGR2,FABP5,FLNB,FN1,FOSB,IGF1,MMP13,MMP9,SLIT2	99 (19)
epigallocatechin-gallate		chemical drug		-0.96	6.93e-05	CCL17,Ccl7,EGR1,FN1,FOSB,HMOX1,MMP13,MMP9,TAP1,TIMP1	81 (19)
TICAM1		other	Activated	2.758	7.08e-05	Ccl2,CD38,EGR1,IFI16,IFIT2,IFIT3,RSAD2,SLC7A2	65 (16)
COL4A3		other			7.16e-05	FN1,MMP14,MMP9,TIMP1	87 (17)
TRPV4		ion channel		0.762	7.16e-05	Ccl2,Ccl7,Ccl8,TIMP1	68 (7)
L-glutamic acid		chemical - endogenous mammalian		-0.031	7.23e-05	B2M,Ccl2,EGR1,FOSB,TAP1,TAP2,TIMP1	72 (15)
SPHK1		kinase		0.284	7.26e-05	CCL17,Ccl2,EGR1,FN1,TIMP1	78 (17)
LCN2		transporter		-0.73	7.28e-05	ACTN1,CCL17,Ccl2,Ccl7,HMOX1,Retnla	55 (7)
methamphetamine		chemical drug		-0.256	7.28e-05	Ccl2,EGR1,FOSB,HMOX1,MMP9,NR4A1	83 (21)
TLR4		transmembrane receptor	Activated	2.109	7.47e-05	Ccl2,Ccl7,Ccl8,CD38,HLA-DQA1,HMOX1,IFI16,IFIT2,IFIT3,MMP9,NR4A1,RSAD2,Wfdc17	113 (20)
ADRA1B		G-protein coupled receptor			8.06e-05	EGR1,EGR2,FABP5,FN1,NR4A1	71 (19)
ADRA1D		G-protein coupled receptor			8.06e-05	EGR1,EGR2,FABP5,FN1,NR4A1	57 (7)
ethanol		chemical - endogenous mammalian		-1.096	8.09e-05	Ccl2,Ccl7,CLU,DDR2,DUSP6,EGR1,FOSB,HLA-A,HMOX1,IGHM,MMP13,MMP9,TIMP1	98 (17)
HNRNPA2B1		other			8.18e-05	CRIP1,DCLK1,FN1,GPRC5B,MAST4,NR2F1,PDGFC,PKIB
1-methyl-4-phenyl-1,2,3,6-tetrahydropyridine		chemical toxicant		1.501	8.45e-05	Ccl2,CYBB,EGR1,FOSB,HMOX1,NR4A1	86 (22)
captopril		chemical drug	Inhibited	-2.433	8.45e-05	C4A/C4B,CLU,HMOX1,MMP9,TIMP1,Tpm1	95 (19)
CELA1		peptidase			8.93e-05	HLA-A,HSPA1A/HSPA1B
PTPN6		phosphatase		-1	8.93e-05	Ccl2,CYBB,FN1,IGHM,TIMP1	74 (18)
COL11A1		other			8.93e-05	DDR2,MMP13
hydroxyl radical		chemical toxicant			8.93e-05	CAV1,KLF4
malolactomycin D		chemical - endogenous non-mammalian			8.93e-05	MMP13,MMP9	74 (15)
valsartan		chemical drug		0.277	8.93e-05	AQP1,Ccl2,CYBB,FN1,TIMP1	95 (20)
CCL5		cytokine		-1.172	9.1e-05	Ccl2,DUSP6,F2RL1,MMP9,PLEC,ZFP36	87 (19)
SMAD7		transcription regulator		-0.736	9.42e-05	Ccl2,FN1,GAS6,HMOX1,ITGA7,MMP9,SOX2,TIMP1	82 (18)
Akt		group		-1.336	9.44e-05	Ccl2,EGR2,FN1,HMOX1,IGF1,LPL,MMP14,MMP9,Nedd4,SOX2,SOX4	104 (23)
LGALS3BP		transmembrane receptor			9.57e-05	FN1,MMP13,MMP14
FOXA2		transcription regulator		-1.253	9.73e-05	CCL17,CCL24,Ccl8,FABP5,Hmga2,IGF1,LPL,Retnla,TBXAS1
bexarotene		chemical drug		-0.308	9.73e-05	Ccl2,CST3,DDIT4,FKBP2,LPL,MMP9,Retnla,SPARC,TM4SF1	57 (7)
MMP9	-6.324	peptidase		-0.128	9.78e-05	Acp5,Ccl2,MMP13,MMP14,MMP9,TIMP1	97 (22)
MAP3K7		kinase		1.432	9.78e-05	Ccl2,Ccl7,HMOX1,IFIT2,IFIT3,MMP13	101 (20)
isobutylmethylxanthine		chemical toxicant		0.822	9.87e-05	CAV1,Ccl2,EGR1,EGR2,KLF4,LPL,MMP13,TIMP1	88 (20)
SPRY1		other			9.92e-05	ETV4,IGF1,MMP14,NR2F1
bisindolylmaleimide		chemical - kinase inhibitor		-1.067	9.92e-05	EGR1,FN1,MMP13,NR4A1	84 (22)
CREBBP		transcription regulator		1.546	9.94e-05	B2M,CYBB,DUSP22,DUSP4,EGR1,EGR2,FOSB,KLF2,LPL,MMP9,NR4A1,RSAD2,TAP2	91 (22)
RET		kinase		-0.025	0.000102	Ccl2,CLU,DUSP6,EGR1,HSPA1A/HSPA1B,MMP14,MMP9	95 (19)
SMARCA4		transcription regulator		-0.201	0.000107	CCDC9B,CCR2,DUSP4,DUSP6,EGR1,FLNB,FN1,IFI16,IGF1,ITGA7,KRT18,NRP1,PARVA,SELENOP,SLF1,SOX2,TAP1	78 (7)
hyaluronic acid		chemical - endogenous mammalian		1.652	0.000108	Ccl2,CD83,FN1,MMP13,MMP9,NR4A1,TIMP1	87 (21)
DUSP1		phosphatase		-0.909	0.000108	Ccl2,CLEC10A,CYBB,DUSP6,IFIT3,NRP1,ZFP36	107 (19)
cytokine		group		-0.522	0.000108	CLU,EGR1,HMOX1,Ly6a (includes others),MMP13,MMP9,SPARC,TIMP1	92 (17)
CREB1		transcription regulator		1.419	0.000109	DKK2,EGR1,EGR2,FN1,FOSB,HLA-A,HMOX1,KLF4,KLF5,LPL,MMP13,NECTIN3,NR4A1,NRP1,Retnla,ZFP36	99 (20)
ADRA1A		G-protein coupled receptor			0.000109	EGR1,EGR2,FABP5,FN1,NR4A1	98 (23)
brefeldin A		chemical - endogenous non-mammalian		-0.391	0.000109	HLA-A,HMOX1,KLF4,LPL,TIMP1	108 (22)
tetrodotoxin		chemical drug		0.713	0.000116	B2M,EGR1,TAP1,TAP2	41 (8)
DPP4		peptidase		0.068	0.000116	EGR2,MMP14,TIMP1,TOP2A	92 (21)
CCR1		G-protein coupled receptor		0.063	0.000116	Acp5,Ccl2,MMP9,SPARC	80 (14)
indomethacin		chemical drug		-0.631	0.000117	C4A/C4B,Ccl2,CLU,HMOX1,IGF1,IL1RL1,LPL,MMP14,Ppbp,TIMP1	108 (18)
17-alpha-ethinylestradiol		chemical drug		0.174	0.000118	Ccl2,CCR2,CD5L,IFI16,IGF1,IL17RA,MMP9,SLC25A5	92 (16)
PI3K (complex)		complex		-0.075	0.00012	Ccl2,CYBB,DDIT4,FABP5,FN1,HMOX1,IGF1,KLF2,MMP13,MMP14,MMP9	76 (21)
APOA1		transporter	Inhibited	-2.213	0.00012	CAV1,Ccl2,CCR2,CYBB,KLF2	97 (21)
ID3		transcription regulator		-0.97	0.000123	CD83,DUSP22,DUSP4,EGR2,IFI16,IRF4,MMP9,NR4A1,SOX4
Pam3-Cys-Ser-Lys4		chemical reagent		0.492	0.000124	CCL17,Ccl2,CCR2,CD83,HLA-A,IRF4,MMP9,Wfdc17	103 (17)
oleic acid		chemical - endogenous mammalian	Activated	2.207	0.000127	Ccl2,CLU,CYP4F2,HMOX1,IGF1,LPL,NR4A1	89 (20)
NFATC2		transcription regulator		1.109	0.000128	CCL17,Ccl2,CD83,EGR2,IFIT2,IFIT3,IRF4,NR4A1,RSAD2	75 (15)
EDN1		cytokine		1.279	0.000128	CST3,CYBB,EGR1,ENAH,FN1,FOSB,MMP13,MMP9,TIMP1	89 (25)
EPHB1		kinase			0.000131	Ccl2,EGR1,EGR2	92 (18)
SRC (family)		group		1.98	0.000131	Ccl2,EGR1,FN1,KLF2,SOX2	98 (22)
GPR132		G-protein coupled receptor			0.000131	CCL17,Ccl2,EGR1
CHRM3		G-protein coupled receptor			0.000131	EGR1,HMOX1,MMP9	80 (19)
SART1		other			0.000131	DDIT4,MMP9,SOX2
WISP2		growth factor		-1.387	0.000131	FN1,KLF4,KRT18,LPL,SPARC
AFP		transporter			0.000131	EGR1,EGR2,MMP9
NCF1		enzyme		1	0.000134	Ccl2,FN1,HMOX1,IGF1	97 (20)
staurosporine		chemical - kinase inhibitor		-1.937	0.000134	HMOX1,IFIT2,IGF1,MMP13,MMP9,NR4A1,RPS11	82 (21)
MMP1		peptidase		0.175	0.000144	EGR1,FN1,IGF1,MMP9,PLTP	97 (24)
paclitaxel		chemical drug		1	0.000144	CAV1,CLU,CYP4F2,DUSP4,DUSP6,EGR1,HLA-A,IGHM,MMP9,SOX2,TAP2	101 (23)
SREBF1		transcription regulator		1.98	0.000152	CCL17,CYP4F2,FABP5,FN1,HMOX1,HSPA1A/HSPA1B,IGHM,LPL,PLTP,SELENOP	80 (18)
mir-135		microRNA		-1	0.000154	Ccl7,Ccl8,KLF4,MMP13
ARRB1		other			0.000154	Ccl2,EGR1,ENAH,LPL	71 (15)
IFNL1		cytokine	Activated	2.224	0.000158	CD83,HERC6,IFIT2,IFIT3,RSAD2,UBE2L6	85 (11)
MAP3K1		kinase		-1.387	0.000158	EGR1,HMOX1,MMP13,TIMP1,TOP2A	90 (20)
TGFBR1		kinase	Activated	2	0.000158	EGR2,FN1,HMOX1,KLF4,MMP13,ZFP36	89 (17)
metformin		chemical drug		-0.263	0.000161	CAV1,DDIT4,FN1,HMOX1,IGF1,MMP9,SELENOP,SLIT2	96 (21)
curcumin		chemical drug		0.325	0.000162	AQP1,CAV1,Ccl2,EGR1,FOSB,HMOX1,HSPA1A/HSPA1B,LPL,MMP13,MMP14,MMP9,TOP2A	102 (19)
AMPK		complex		0	0.000165	Ccl2,CYBB,CYP4F2,DUSP4,EGR1,HMOX1,MMP9	82 (17)
SNAI1		transcription regulator		-0.418	0.000165	ACTN1,FLNB,FN1,KRT18,MMP14,MMP9,SPARC	63 (10)
CYR61		other		1.969	0.000168	Ccl2,Ccl7,FN1,MMP9,NR4A1,TIMP1	94 (21)
homocysteine		chemical - endogenous mammalian		0.168	0.000168	Ccl2,CLU,HMOX1,LPL,MMP13,TIMP1	98 (19)
IL12 (complex)		complex		0.078	0.000171	CCL17,Ccl2,CCR2,IFIT2,IRF4,Ly6a (includes others),MMP9,PLAC8,TIMP1	94 (15)
MOG		other		1.408	0.000172	Ccl2,Ccl7,CCR2,IGF1,MMP9	90 (16)
EBI3		cytokine	Activated	2	0.000172	B2M,CCL24,HLA-A,HLA-DQA1,TAP1	66 (14)
NUMBL		other			0.000173	KLF4,MMP9,SPARC
AGN194204		chemical drug		1.455	0.000175	CST3,IGHM,LPL,MMP9,PLAC8,TAP1,TIMP1,TOP2A	59 (7)
NPC1		transporter			0.000179	CAV1,CCR2,EGR1,KLF4,LPL,MMP14	51 (7)
ERBB4		kinase		-0.896	0.000179	ADAM9,EGR1,GHR,GPC1,HMOX1,TBXAS1	57 (7)
FADD		other		0	0.000179	Ccl2,DLX1,EGR1,IFIT2,MMP9,VPS54	89 (20)
LIPE		enzyme			0.000182	AQP1,EGR1,HLA-DQA1,HSPA1A/HSPA1B,IL1RL1,LYL1,NR4A1
diethylstilbestrol		chemical drug		-0.208	0.000186	CD83,CENPE,CLU,DCLK1,DUSP6,EGR1,HLA-A,IGF1,KLF4,SPARC,TOP2A	108 (23)
H2AFY		other		-0.555	0.000187	EGR1,FN1,LPL,SOX2,SPARC	61 (7)
MAPKAPK2		kinase		1.172	0.000187	Ccl2,Ccl7,MMP9,Retnla,TOP2A	99 (20)
BIRC5		other			0.000187	Ccl8,COL8A1,FN1,HLA-DQA1,IGHM
IFNA1/IFNA13		cytokine	Activated	2.173	0.000187	CD83,IFIT2,RSAD2,SIGLEC1,UBE2L6	36 (4)
WNT3A		cytokine		-0.213	0.00019	CAVIN4,DDIT4,DKK2,EGR2,FN1,KLF4,MMP13,MMP14,SLC7A2,SPARC	92 (17)
nitrofurantoin		chemical drug		-1.51	0.00019	C4A/C4B,CLU,CST3,HMOX1,IGF1,MMP14,SELENOP,TIMP1
AREG		growth factor		-1.671	0.000191	EGR1,IFIT2,IFIT3,KIF14,MMP9,TOP2A	91 (12)
TSC2		other		-1.145	0.000192	Ccl2,CRIP1,EGR1,HMOX1,PKIB,TMEM176A,ZFP36	83 (9)
ABCB4		transporter		0.927	0.000201	Ccl2,MMP13,SPARC,TIMP1
KRT17		other	Inhibited	-2	0.000201	CCL17,CCL24,MMP13,MMP9
KLF4	1.893	transcription regulator		0.067	0.000203	CENPE,CLEC10A,COL8A1,DUSP4,FN1,KLF4,KLF5,NRP1,Retnla,SOX2
hexachlorobenzene		chemical toxicant		-1.342	0.000204	C4A/C4B,CLU,MMP9,TIMP1,Tpm1	45 (5)
PTK2		kinase			0.000204	Ccl2,FN1,KRT18,MMP9,TIMP1	89 (19)
GNRH1		other		1.11	0.000204	DUSP4,EGR1,EGR2,FOSB,IGF1	94 (20)
BDNF		growth factor		0.817	0.000213	DPYSL3,DUSP4,DUSP6,EGR1,EGR2,FLNB,FOSB,GPS1,NR4A1,PLTP,SPARC	94 (22)
PTEN		phosphatase		0.246	0.000215	Ccl2,Ccl8,EGR2,GPR160,GPRC5C,Hmga2,HSPA1A/HSPA1B,IGF1,KLF5,MMP14,MMP9,Nedd4,PF4,PLEC,SNRPF,SOX4	97 (20)
RASSF1		other		0	0.000216	CAV1,CLU,EGR1,GHR,KLF4,SELENOP
LGALS1		other		0.6	0.000221	Ccl2,FN1,IGHM,MMP13,MMP9	95 (18)
PRKCB		kinase		1.177	0.000221	Acp5,CD83,EGR1,FN1,MMP9	82 (20)
IGF2		growth factor		0.924	0.000223	Ccl2,DLX1,EGR1,EGR2,FN1,GHR,IGF1,SELENOP	94 (23)
ELK4		transcription regulator			0.000223	EGR1,EGR2,NR4A1	49 (10)
NEDD4		enzyme			0.000223	DUSP6,FN1,MMP9	43 (7)
NOSTRIN		transcription regulator		-0.064	0.000228	CAV1,Ccl2,FN1,MMP9	67 (11)
Creb		group	Activated	2.578	0.000232	CD5L,COL8A1,DUSP4,EGR1,FLNB,FOSB,IFI16,IGF1,NR4A1,SLIT2,SOX4	67 (9)
NANOG		transcription regulator		1.633	0.000233	DLX1,EGR1,FOSB,HSPA1A/HSPA1B,KLF4,PRRC2C,SOX2
SP3		transcription regulator		0.832	0.000235	Ccl2,EGR1,GHR,GLTP,IGF1,KLF4,LPL,SPARC,TIMP1	100 (15)
SPI1		transcription regulator		1.549	0.000236	Acp5,CCL17,CYBB,DUSP6,EGR2,IFIT2,IFIT3,IRF4,KLF4,RSAD2	97 (16)
emodin		chemical drug		-1.192	0.00024	Ccl2,FN1,IRF4,LPL,MMP9	97 (19)
fulvestrant		chemical drug		-0.182	0.000243	CAV1,Ccl2,DDIT4,EGR1,GHR,IGF1,LPL,NRP1,SELENOP,SLC25A5	86 (18)
eicosapentenoic acid		chemical drug		0.126	0.000243	CD83,HMOX1,IGF1,MMP13,MMP9,SELENOP	77 (19)
Pkc(s)		group		1.299	0.000252	CCR2,CYBB,EGR1,EGR2,FN1,HMOX1,MMP13,MMP9,NR4A1	85 (23)
RAS		group		-0.445	0.000256	CAV1,EGR1,FN1,HMOX1,IGF1,MMP13,MMP9	94 (21)
IL17RA	-1.785	transmembrane receptor		-1	0.000258	Ccl2,MMP13,MMP9,TIMP1	85 (19)
Hbb-b1		transporter		1.633	0.000258	Ccl2,Ccl7,CCR2,CMTM3,CYBB,FN1
daidzein		chemical drug		0.816	0.000258	CAV1,Fcna,FOSB,HLA-A,HLA-DQA1,PKIB	75 (7)
STAT2		transcription regulator			0.00026	CAV1,Ccl2,IFIT2,IFIT3,RSAD2	102 (20)
GŒ±12/13		group			0.000266	IGF1,MMP13
MSRA		enzyme			0.000266	HMOX1,MSRB2
NR1H2		ligand-dependent nuclear receptor		-0.031	0.000273	AQP1,Ccl2,Ccl7,LPL,MMP9,PLTP	66 (11)
SNAI2		transcription regulator		0.314	0.000281	EGR2,FN1,KRT18,MMP14,MMP9	45 (5)
LOXL2		enzyme			0.000282	FN1,MMP14,MMP9
selenite		chemical toxicant			0.000282	MMP9,SELENOP,TIMP1
tetrachlorodibenzodioxin		chemical toxicant		1.103	0.000288	ACTN1,HMOX1,HSPA1A/HSPA1B,IGHM,ITGA7,KLF2,MMP13,MMP14,Nedd4,PF4,SHOX2,SLC25A5
PPIF		enzyme		0	0.00029	Ccl2,Ccl7,Ccl8,CCR2,PF4,Ppbp
green tea polyphenol		chemical drug		0	0.00029	CAV1,HMOX1,IGF1,MMP9	96 (19)
EP300		transcription regulator		0.576	0.000294	B2M,DUSP22,DUSP4,EGR1,EGR2,FN1,HMOX1,IGF1,IL17RA,NR4A1,RSAD2,SOX2,TBXAS1	106 (24)
IL15		cytokine		0.049	0.000294	CCL17,Ccl2,CCR2,CD38,CD83,EGR2,GPC1,HMOX1,KLF2,SLC25A5,TIMP1,TOP2A,ZFP36	83 (19)
erlotinib		chemical drug		0.849	0.000303	COL8A1,CYBB,EGR1,ENAH,MMP13	57 (7)
SOCS1		other		-1.516	0.000321	Ccl2,IFI16,IFIT2,IFIT3,MMP13,Retnla,RSAD2	100 (16)
ADORA2A		G-protein coupled receptor		-0.059	0.000321	CCL17,Ccl2,EGR2,HMOX1,MMP9,NR4A1,SPARC	93 (20)
mibolerone		chemical drug		-0.378	0.000321	C4A/C4B,CLU,HLA-DQA1,IGF1,LPL,SLC25A5,TOP2A
ETV5		transcription regulator			0.000324	CAV1,CAVIN2,FN1,LMO7,MMP14,Retnla
SU6656		chemical toxicant		-1	0.000325	Ccl2,Ccl7,EGR1,IL1RL1	82 (16)
andrographolide		chemical drug			0.000325	FN1,HMOX1,MMP9,TIMP1	103 (21)
Fcer1		complex		0.625	0.000327	Ccl2,Ccl7,CD83,DUSP6,IFIT2	91 (16)
halofuginone		chemical drug			0.000336	C4A/C4B,EGR1,ITGA7,MMP13,MMP9,SPARC,TIMP1	95 (19)
quercetin		chemical drug		0.991	0.000336	CAV1,Ccl2,EGR1,HMOX1,LPL,MMP13,MMP9	104 (23)
4-hydroxytamoxifen		chemical drug		0.988	0.000341	CLU,DDIT4,DUSP4,EGR1,FOSB,IGF1,TM4SF1,ZFP36	76 (15)
Ifn gamma		complex		0.014	0.000343	Ccl2,CYBB,FN1,IL17RA,Ly6a (includes others),MMP9	93 (23)
PGR		ligand-dependent nuclear receptor		0.222	0.000345	F2RL1,FN1,GAS6,GPR160,KLF4,KLF5,KRT18,PRKG2,SELENOP,TM4SF1
YY1		transcription regulator			0.000345	CENPE,CLU,CYBB,DKK2,EGR1,HMOX1,KLF2,MMP13,TOP2A,Tpm1	75 (7)
Nos		group			0.00035	EGR1,HMOX1,TIMP1	61 (16)
MMP12		peptidase		-1.131	0.000352	ACTN1,Ccl8,MMP13,MMP14,MMP9	60 (10)
glutamine		chemical - endogenous mammalian		1.4	0.000362	FABP5,FN1,HSPA1A/HSPA1B,KLF4,NR4A1,SOX2	90 (11)
BRAF		kinase			0.000362	Ccl2,CCR2,DUSP4,EGR1,MMP14,MMP9	105 (24)
lipoxin A4		chemical - endogenous mammalian		-1.969	0.000363	Ccl2,FN1,HMOX1,TIMP1	95 (20)
TWIST2		transcription regulator		-0.064	0.000363	DUSP6,FN1,MMP9,SOX2	76 (7)
IGFBP3		other		0.849	0.000363	CD38,IGF1,LYVE1,MMP13	53 (9)
morphine		chemical drug		0.25	0.000367	CYBB,FOSB,GHR,MMP9,Nedd4,NR4A1,SPARC	104 (25)
DDX58		enzyme	Activated	2.2	0.000378	Ccl2,IFIT2,IFIT3,KLF4,RSAD2	90 (17)
BCL2L1		other		0.447	0.000378	Ccl2,FN1,Ly6a (includes others),MMP9,TIMP1	97 (20)
TAZ		enzyme			0.000382	AHNAK2,CAV1,F2RL1,FN1,HMOX1,IFI16
arachidonic acid		chemical - endogenous mammalian		-0.728	0.000382	CD83,CLU,EGR1,HMOX1,MMP13,PLTP	80 (17)
KITLG		growth factor		-0.208	0.000396	B2M,Ccl2,EGR1,FABP5,GAS6,HMOX1,Ifi27l2a/Ifi27l2b,IGHM,IL1RL1	94 (21)
CAV1	-3.544	transmembrane receptor		-1.091	0.0004	CAV1,EGR1,HMOX1,KRT18,NR4A1,SLC7A2,SOX2	84 (20)
CD3		complex		1.015	0.000401	CCL17,CCR2,CD83,DUSP22,EGR2,FKBP2,HSPA1A/HSPA1B,IGF1,IRF4,Ly6a (includes others),NKTR,NR4A1,PLEC,SLC25A5,TOP2A,ZFP36	92 (18)
KDM1A		enzyme		0.64	0.000403	DDR2,KLF2,KRT18,PRKG2,SOX2,TM4SF1
CNR1		G-protein coupled receptor		-0.323	0.000418	Ccl2,Ccl8,IGF1,MMP13,RGMA,SLIT2,TIMP1	97 (21)
2-amino-5-phosphonovaleric acid		chemical - other		-1.195	0.000418	CAVIN2,DKK2,DUSP6,EGR1,EGR2,FOSB,NR4A1
Ren2		peptidase			0.000428	CYBB,MMP13,TIMP1	43 (5)
CGAS		enzyme			0.000428	IFIT2,IFIT3,RSAD2	45 (7)
DDR1		kinase			0.000428	Ccl2,MMP14,MMP9	89 (19)
DSP		other			0.000428	Ccl2,LPL,MMP14
101.10 peptide		chemical reagent			0.000428	Ccl2,MMP13,MMP9	97 (20)
morin		chemical - endogenous non-mammalian			0.000428	MMP13,MMP9,TIMP1	92 (15)
rebamipide		chemical drug			0.000428	MMP13,MMP9,TIMP1	83 (17)
ATP-gamma-S		chemical reagent			0.000435	CCL24,CD83,IRF4,MMP9,NRP1	113 (20)
silibinin		chemical drug		-0.594	0.000435	CD38,EGR1,FN1,KRT18,MMP9	101 (23)
zymosan		chemical - endogenous non-mammalian		-0.128	0.000435	Ccl2,CCL24,CST3,HMOX1,LPL	70 (13)
sodium chloride		chemical - endogenous mammalian		-0.109	0.000435	AQP1,Ccl2,CYBB,DDIT4,HMOX1	108 (21)
IL5		cytokine		0.317	0.000442	CCR2,CRIP1,DUSP6,EGR1,EGR2,IGHM,IL1RL1,LMO7,MMP9,PKIB	87 (22)
cisplatin		chemical drug		-0.04	0.000444	AHNAK2,AQP1,C4A/C4B,CAV1,Ccl2,CLU,DDIT4,DUSP6,EGR1,FN1,GHR,HMOX1,ITGA7,TAP1,TIMP1,TOP2A,Tpm1,VPS54	97 (18)
TFAP2A		transcription regulator		-0.555	0.000448	DCLK1,KLF4,Ly6a (includes others),MMP14,MMP9,TIMP1	54 (7)
LCK		kinase			0.000448	EGR1,KRT18,MMP9,SOX2	99 (21)
F2R		G-protein coupled receptor		1.498	0.000448	Ccl2,EGR1,FN1,HMOX1,MMP9,NR4A1	90 (18)
SUMO3		other		-1.131	0.000448	CAV1,CD38,MMP14,TAP1
SERPINE2		other			0.000448	CCL17,Ccl2,Ccl8,MMP9	50 (6)
REL		transcription regulator		1.934	0.000462	B2M,EGR2,FN1,HLA-A,IGHM,IRF4,MMP9,NR4A1,RSAD2	63 (9)
Pro-inflammatory Cytokine		group		-0.218	0.000466	CLU,HMOX1,MMP9,NR4A1,TIMP1	87 (18)
2-(4-amino-1-isopropyl-1H-pyrazolo[3,4-d]pyrimidin-3-yl)-1H-indol-5-ol		chemical reagent		-0.243	0.000466	EGR1,EGR2,KIF14,NR4A1,TOP2A	77 (9)
F3		transmembrane receptor		-1	0.000466	Ccl2,DUSP6,EGR1,FERMT2,MMP9	88 (21)
PLAU		peptidase		0.447	0.000466	Ccl2,FN1,IGF1,MMP9,Retnla	102 (23)
trovafloxacin		chemical drug		-0.447	0.000466	B2M,HLA-A,HMOX1,IL17RA,MMP13	76 (11)
Histone h3		group			0.000468	B2M,CAV1,Ccl2,EGR1,GHR,Hmga2,Ifi27l2a/Ifi27l2b,IGF1,KLF2,MMP9,PIGZ,RSAD2,TOP2A	84 (18)
GLI2		transcription regulator			0.000471	CCL17,CCL24,CLU,IL1RL1,MMP13,MMP9
PTGER2		G-protein coupled receptor		-1.342	0.000496	CENPE,CLEC4D,CLEC6A,EGR1,MMP9,TIMP1	86 (17)
NEDD9		other		-1.067	0.000496	DDIT4,MMP14,MMP9,PLAC8	83 (11)
paricalcitol		chemical drug		0	0.000496	Ccl2,F2RL1,FN1,TIMP1	63 (11)
ethionine		chemical toxicant		-1	0.000496	C4A/C4B,CLU,TIMP1,Tpm1
ID2		transcription regulator		-0.555	0.000505	CD83,DUSP22,DUSP4,EGR2,IFI16,IRF4,NR4A1,SOX4	32 (4)
IL27		cytokine	Activated	2.606	0.000514	B2M,CD38,EGR1,EGR2,HLA-A,HLA-DQA1,TAP1	100 (19)
triclosan		chemical drug			0.000516	CYBB,HMOX1,TIMP1	78 (11)
FZD9		G-protein coupled receptor			0.000516	Ccl2,IFI16,Ifi27l2a/Ifi27l2b
Cyp2c23		enzyme			0.000516	Ccl2,CCR2,TIMD4
TNK1		kinase			0.000516	IFI16,IFIT2,Ifitm1
THY1		other			0.000516	CLU,GAS6,MMP13
GAB1		kinase			0.000516	EGR1,EGR2,Retnla	62 (13)
IL19		cytokine			0.000516	FN1,HMOX1,MMP9	102 (19)
CSNK2A1		kinase			0.000516	DUSP6,FN1,ZFP36	31 (4)
glutamyl-Se-methylselenocysteine		chemical - endogenous mammalian			0.000516	CLU,EGR1,RPS11
oxysterol		chemical - endogenous mammalian			0.000516	CAV1,Ccl2,TIMP1	8 (2)
cocaine		chemical drug		1.101	0.000523	Ccl2,EGR1,EGR2,FOSB,KLF5,NR4A1,NRDC,Tpm1	85 (21)
cloprostenol		chemical drug			0.000529	MMP13,TIMP1	67 (7)
LEO1		other			0.000529	SOX2,SOX4
PKIA		other			0.000529	FN1,IGF1
MOGAT1		enzyme			0.000529	Ccl2,TIMP1
griseofulvin		chemical drug			0.000529	HMOX1,KRT18
calphostin C		chemical - kinase inhibitor		0.179	0.000533	CLU,FN1,LPL,MMP13,MMP9	96 (20)
IL7		cytokine		-0.478	0.000535	Ccl2,FN1,IGHM,KLF2,Ly6a (includes others),MMP13,MMP9	76 (21)
CIITA		transcription regulator		1.906	0.000547	B2M,HLA-A,HLA-DQA1,MMP9
miR-27a-3p (and other miRNAs w/seed UCACAGU)		mature microRNA		-0.849	0.000547	IFI16,IGF1,MMP13,SIGLEC1
pristane		chemical toxicant			0.000547	Ccl2,FN1,IFI16,Ly6a (includes others)
Mapk		group		-0.6	0.000548	CYBB,EGR1,HMOX1,IGF1,MMP13,MMP9	77 (21)
MET		kinase		-0.59	0.000548	Ccl7,FN1,HMOX1,KLF4,MMP13,SOX2	93 (19)
RXRA		ligand-dependent nuclear receptor		0.017	0.000562	CCL17,Ccl8,CD38,FABP5,GAS6,HMOX1,IGF1,LPL,NAV2,PLTP	59 (8)
JAK1/2		group		1.342	0.000569	Ccl2,HLA-DQA1,LMO7,PLAC8,RSAD2	51 (7)
KLF6		transcription regulator		-1.004	0.000569	Ccl2,MMP9,NR2F1,NR4A1,Retnla	93 (19)
TGFB2		growth factor		0.757	0.000576	EGR1,EGR2,FN1,HMOX1,MMP9,TIMP1	101 (21)
kainic acid		chemical toxicant		1.274	0.00058	Ccl2,EGR1,EGR2,FOSB,MMP9,NR4A1,TIMP1	79 (22)
LMNA		other			0.000586	CD38,COL8A1,DUSP4,FN1,KRT18,MMP14,MMP9,TMEM64,ZFP36	75 (10)
cardiotoxin		chemical - other		1.633	0.000603	B2M,Ccl2,Ccl7,CCR2,IGF1,MMP13,TIMP1
TRAF3IP2		other		0.83	0.000607	Ccl2,CCL24,Ccl7,CCR2,MMP9	84 (11)
5-hydroxytryptamine		chemical - endogenous mammalian		0.18	0.000607	CYBB,EGR1,IGF1,MMP13,NR4A1	77 (22)
GLIS2		transcription regulator			0.000615	Ccl2,MMP14,SPARC
ADORA1		G-protein coupled receptor			0.000615	CCL17,CCL24,MMP9	42 (6)
piperine		chemical drug			0.000615	MMP13,MMP14,MMP9	87 (19)
CXCL12		cytokine		-0.63	0.000619	EGR1,FN1,Ly6a (includes others),MMP13,MMP14,MMP9,NR4A1,TIMP1	85 (24)
wortmannin		chemical - kinase inhibitor		-0.616	0.000619	Ccl2,EGR1,FN1,HMOX1,IGF1,MMP14,MMP9,NR4A1	98 (22)
RAC1		enzyme		-0.674	0.000635	Ccl2,FN1,HMOX1,MMP13,MMP14,MMP9	92 (22)
deferoxamine		chemical drug		0.119	0.00064	EGR1,F13A1,HMOX1,HSPA1A/HSPA1B,IFI16,IGF1,LPL,RSAD2	86 (14)
doxorubicin		chemical drug		1.277	0.000644	C4A/C4B,Ccl2,CLU,CYBB,EGR1,HMOX1,KRT18,TAP1,TAP2,TIMP1,TOP2A,Tpm1	99 (18)
Nr1h		group		-0.64	0.000652	CAV1,Ccl2,CCR2,CD5L,LPL,PLTP,TAP1	56 (8)
metribolone		chemical reagent		-0.375	0.000656	ACTN1,ATP5PF,B2M,CLU,EGR1,IGF1,KRT18,RGMA,SELENOP,TM4SF1	73 (10)
EFNA4		kinase		1	0.00066	DUSP4,DUSP6,FABP5,KRT18
D-fructose		chemical - endogenous mammalian		1.029	0.00066	Ccl2,Ccl7,FN1,TIMP1	63 (7)
NCOA2		transcription regulator		1.091	0.000666	Ccl2,EGR1,IFIT2,LPL,MMP13,PLTP	81 (13)
CREM		transcription regulator		1.432	0.000678	COL8A1,DUSP4,EGR1,EGR2,KLF5,NR4A1,Tpm1	95 (19)
PRKAA2		kinase		-1.114	0.000698	CYBB,DUSP4,EGR1,FN1,Ly6a (includes others),MMP9	100 (23)
INS		other		0.886	0.000704	Ccl2,EGR1,EGR2,FOSB,IGF1,LPL,NR4A1	84 (22)
IFIH1		enzyme			0.000722	EGR1,Ly6a (includes others),RSAD2,SIGLEC1	53 (7)
EFNA3		kinase		1	0.000722	DUSP4,DUSP6,FABP5,KRT18
cyclooxygenase		group			0.000726	HMOX1,IGF1,Retnla	75 (14)
NT5E		phosphatase			0.000726	Ccl2,MMP13,TIMP1	86 (13)
PTK2B		kinase			0.000726	BCAR1,IGHM,MMP13
PARP9		enzyme			0.000726	HLA-DQA1,IFIT2,IFIT3	50 (7)
cuprizone		chemical toxicant			0.000726	Ccl2,Ccl7,IGF1
isotretinoin		biologic drug		1.528	0.000732	CD38,IFIT3,MMP13,MMP9,TNFAIP2	45 (5)
cigarette smoke		chemical toxicant		0.104	0.000758	Ccl2,DDIT4,EGR1,FABP5,HMOX1,IGF1,KLF4,MMP9,TIMP1	101 (22)
IL6R		transmembrane receptor		-0.425	0.000778	FN1,IGF1,MMP13,MMP9,TIMP1	81 (20)
MAP2K6		kinase			0.000778	Ccl2,CD83,IFIT2,MMP13,MMP9	104 (22)
doxycycline		chemical drug		1.941	0.000778	CD38,EGR2,HSPA1A/HSPA1B,MMP9,TIMP1	80 (15)
Collagen type II		complex			0.000789	Ccl2,CCL24,CCR2,SIGLEC1
advanced glycation end-products		chemical - endogenous mammalian			0.000789	FN1,KLF2,MMP9,SLIT2	85 (20)
Ro31-8220		chemical - kinase inhibitor		0.339	0.000789	DUSP4,EGR1,FN1,HMOX1	96 (23)
U73122		chemical reagent		-0.339	0.000789	FN1,MMP13,MMP14,NR4A1	100 (22)
ESR1		ligand-dependent nuclear receptor		0.819	0.000836	AQP1,CAV1,CD83,CENPE,COL8A1,CYP26B1,DDIT4,DUSP4,EGR1,ENAH,F2RL1,FOSB,GHR,IGF1,IL17RA,IRF4,LPL,MINOS1,MMP9,PKIB,RSAD2,SLC7A2,SOX4,TM4SF1,TNFAIP2	99 (20)
GH1		growth factor		1.582	0.000839	CLU,EGR1,FN1,GHR,IGF1,ZFP36	102 (24)
DDIT3		transcription regulator		-1.664	0.000839	Ccl2,DDR2,FN1,HMOX1,PLEC,SOX2
EIF4G2		translation regulator			0.000848	KLF4,KLF5,SOX2
ZNF202		transcription regulator			0.000848	LPL,PLTP,ZFP36
W7		chemical reagent			0.000848	CD83,DUSP4,NR4A1
chitin		chemical - endogenous non-mammalian			0.000848	CCL17,Ccl2,Retnla
nitric oxide		chemical - endogenous mammalian		-0.053	0.000849	Ccl7,DPYSL3,DUSP6,EGR1,HMOX1,MMP13,MMP9	90 (19)
ZMPSTE24		peptidase			0.000859	Ccl8,DDIT4,GHR,IGF1	48 (7)
EFNA5		kinase		1	0.000859	DUSP4,DUSP6,FABP5,KRT18
IFNGR1		transmembrane receptor		-0.577	0.000859	CCL17,Ccl2,CD38,MMP9	100 (16)
GPX1		enzyme			0.000859	Ccl2,CYBB,DUSP4,MMP9	79 (14)
dimethylnitrosamine		chemical toxicant		0.068	0.000859	HMOX1,MMP9,NR4A1,TIMP1	90 (16)
NFKB2		transcription regulator			0.000875	CD83,HLA-DQA1,IRF4,MMP9,TNFAIP2	79 (16)
SLC39A8		transporter			0.000876	MMP13,MMP9	3 (3)
FGF13		growth factor			0.000876	MMP13,MMP9	49 (11)
CRK		other			0.000876	CAV1,MMP13	96 (23)
MC3R		G-protein coupled receptor			0.000876	Ccl2,HMOX1	62 (9)
N-lauroyl-L-phenylalanine		chemical reagent			0.000876	KLF2,NR4A1
ADAM9	11.287	peptidase			0.000876	SLIT2,TIMP1
LY379196		chemical - kinase inhibitor			0.000876	EGR1,LPL	44 (6)
ruboxistaurin		chemical drug			0.000876	CYBB,EGR1	42 (7)
ESR2		ligand-dependent nuclear receptor		0.766	0.000877	CAV1,CYP26B1,EGR1,F2RL1,IGF1,KLF4,LPL,MMP14,PKIB,PLEC,SOX4,TIMP1	110 (20)
MIF		cytokine		-1.435	0.000878	Ccl2,F2RL1,IL17RA,MMP13,MMP9,TIMP1	70 (14)
trans-hydroxytamoxifen		chemical drug		0.816	0.000878	CLU,DDIT4,DUSP4,SLIT2,TM4SF1,TOP2A
bisphenol A		chemical - endogenous mammalian		1.944	0.000881	CLU,EGR1,HSPA1A/HSPA1B,IGF1,MMP9,NR4A1,SOX2	106 (22)
XBP1		transcription regulator		-0.086	0.000908	Ccl2,FKBP2,FN1,HMOX1,IRF4,KLF4,RCN3,SPARC	97 (23)
cholecalciferol		chemical - endogenous mammalian		0	0.000918	Acp5,CD38,CD83,DKK2,F13A1,IGF1	53 (7)
enterotoxin B		biologic drug	Activated	2.213	0.000927	CCL17,Ccl2,CCL24,Ccl7,RSAD2
SFTPA1		transporter		-1.342	0.000927	Ccl2,EGR1,FOSB,IL1RL1,KLF2	93 (20)
PROC		peptidase		1.919	0.000934	Ccl2,CLU,MMP9,NR4A1	87 (21)
stallimycin		biologic drug	Activated	2	0.000934	IFI16,IFIT2,IFIT3,IRF4	84 (11)
TNFRSF11A		transmembrane receptor			0.000982	FN1,SOX2,TFAP2B	44 (7)
NLRC5		transcription regulator			0.000982	B2M,HLA-A,TAP1
ST8SIA1		enzyme			0.000982	C4A/C4B,MMP9,SOX2
SCGB1A1		cytokine			0.000982	FN1,MMP14,MMP9	65 (11)
TUG1		other			0.000982	Ccl2,KLF2,SOX2
ciglitazone		chemical drug		-0.849	0.000982	CAV1,Ccl2,CYBB,FN1,MMP9	85 (19)
dehydroisoandrosterone		chemical - endogenous mammalian			0.000982	B2M,Ccl2,CCR2,IGF1,TAP2	78 (17)
Zn2+		chemical - endogenous mammalian			0.000982	MMP13,MMP9,Nedd4	60 (16)
GNAQ		enzyme			0.00105	Ccl2,EGR1,F2RL1,GAS6,NR4A1,PRKG2	67 (16)
EPAS1		transcription regulator		-1.294	0.00106	CAV1,CCR2,FN1,LPL,MMP13,MMP14,PKIB,SOX2	92 (17)
SATB1		transcription regulator		1.408	0.00109	ACTN1,CYBB,DUSP4,FERMT2,FOSB,KLF2,UBE2L6
TMEM173		other			0.0011	IFI16,Ifi27l2a/Ifi27l2b,IFIT3,RSAD2	85 (12)
PRKD1		kinase		0.83	0.0011	Ccl2,LPL,MMP9,NR4A1	102 (22)
RAF1		kinase		-1.25	0.00112	DUSP4,DUSP6,EGR1,MMP13,MMP9,PLEC,TIMP1,Tpm1	102 (22)
L-triiodothyronine		chemical - endogenous mammalian		0.789	0.00112	C4A/C4B,CLU,CST3,EGR1,EGR2,FUOM,IGF1,ITGA7,MMP14,MMP9,NR4A1	87 (22)
lactosylceramide		chemical - endogenous mammalian			0.00113	Ccl2,Ccl7,HLA-DQA1
miR-204-5p (and other miRNAs w/seed UCCCUUU)		mature microRNA			0.00113	MMP9,SOX4,SPARC
TGFB1I1		transcription regulator			0.00113	FN1,KLF4,KRT18	81 (11)
GLP-1-(7-34)-amide		biologic drug			0.00113	HMOX1,LPL,NR4A1	85 (23)
selenomethylselenocysteine		chemical - endogenous mammalian			0.00113	CLU,EGR1,RPS11
androgen		chemical drug	Activated	2.236	0.00117	C4A/C4B,IGF1,KLF5,MMP9,NR4A1,PF4,SOX4	75 (12)
IFN type 1		group		1.954	0.00119	Ccl2,IFI16,IFIT2,MMP9	96 (19)
RETN		other		-0.762	0.00119	FABP5,HMOX1,LPL,MMP14	74 (16)
FOSL2		transcription regulator			0.00119	FOLR2,MMP13,SOX4,TIMP1	72 (12)
MAPK7		kinase		0.985	0.00119	HMOX1,KLF2,KLF4,NR4A1	55 (8)
WNT5A		cytokine		0.555	0.00124	CD38,DLX1,FN1,Ly6a (includes others),MMP13,SPARC	47 (6)
HTT		transcription regulator			0.00125	AQP1,B2M,CAVIN3,DUSP6,EGR1,EGR2,FN1,GPC1,IFI16,KLF4,KLF5,MMP14,NR2F1,NR4A1,SELENOP,TM4SF1	103 (23)
BAPTA-AM		chemical reagent		-1.199	0.00128	EGR1,FN1,MMP13,NR4A1	85 (21)
2-aminopurine		chemical reagent			0.00129	HMOX1,IFIT2,IGF1	44 (7)
allopurinol		chemical drug		-0.447	0.00129	C4A/C4B,CLU,HMOX1,TIMP1,Tpm1	68 (7)
PDGF-DD		complex			0.00129	Ccl2,Ccl7,CLU
NADPH oxidase		complex			0.00129	CYBB,HMOX1,MMP9	86 (18)
FAM3B		cytokine			0.00129	CAV1,FN1,SPARC
SEMA7A		transmembrane receptor			0.00129	EGR1,FN1,TIMP1
5-O-mycolyl-beta-araf-(1->2)-5-O-mycolyl-alpha-araf-(1->1')-glycerol		chemical - endogenous non-mammalian		1.342	0.00129	CD83,EGR2,IFIT2,IFIT3,MMP9
BRD4		kinase		1.4	0.00129	FN1,HMOX1,IRF4,PDGFC,SLC7A2,TIMP1
Sch-23390		chemical drug			0.00129	EGR1,EGR2,FOSB	78 (19)
dipyridamole		chemical drug			0.00129	HMOX1,MMP9,TIMP1	47 (11)
benzo(a)pyrene		chemical toxicant			0.0013	COL8A1,GPC1,HMOX1,HSPA1A/HSPA1B,IGF1,KLF2,NR4A1,TNFAIP2
GPIIB-IIIA		complex			0.00131	MMP14,MMP9	91 (16)
SERCA		group			0.00131	EGR1,ZFP36	85 (12)
VIPAS39		other			0.00131	PF4,SPARC
ZMYND10		other			0.00131	MMP14,MMP9	67 (7)
miR-320b (and other miRNAs w/seed AAAGCUG)		mature microRNA			0.00131	AQP1,IGF1
ERCC1		enzyme			0.00131	GHR,IGF1	57 (7)
SDC4		other			0.00131	KLF2,KLF4
TAF10		transcription regulator			0.00131	GHR,IGF1	57 (7)
carboxymethylflavin		chemical - endogenous mammalian			0.00131	MMP9,TIMP1	43 (5)
formylmethylflavin		chemical - endogenous non-mammalian			0.00131	MMP9,TIMP1	43 (5)
NET1		other			0.00131	FN1,MMP14	62 (12)
ERCC3		enzyme			0.00131	GHR,IGF1	12 (2)
6,7-dinitroquinoxaline-2,3-dione		chemical reagent			0.00131	EGR1,FOSB	56 (7)
lumichrome		chemical - endogenous non-mammalian			0.00131	MMP9,TIMP1	43 (5)
JAK2		kinase		1.981	0.00134	ACTN1,Ccl2,CYBB,EGR1,Ifitm1,TAP1	88 (16)
LEPR		transmembrane receptor			0.00134	Ccl2,FN1,IGF1,LPL,MMP13,MMP14,TIMP1	79 (24)
Sb202190		chemical - kinase inhibitor		-0.861	0.00134	Ccl2,EGR1,FN1,HMOX1,MMP13,MMP9	95 (20)
SMAD2		transcription regulator		-1.004	0.00136	FN1,HMOX1,MMP13,MMP9,SOX2	98 (19)
RHOA		enzyme		-0.152	0.00143	FN1,MMP13,MMP14,MMP9,Nedd4	92 (20)
streptozocin		chemical drug		-1.051	0.00145	CLU,FN1,HMOX1,IGF1,LPL,MMP9,SLC25A5,SLC7A2	87 (20)
TGM2		enzyme		0.684	0.00145	CCL24,FN1,IFIT2,IFIT3,MMP9,SLC7A2,TAP1,TNFAIP2	76 (17)
IL1RN		cytokine		0	0.00145	HERC6,IFIT3,IGF1,MMP9,RSAD2,TIMP1	70 (16)
dimethyl sulfoxide		chemical drug		-0.277	0.00145	HMOX1,IFI16,LPL,MMP13,Tpm1,UBE2L6	75 (9)
mir-183		microRNA			0.00146	EGR1,FN1,KLF4
miR-203a-3p (and other miRNAs w/seed UGAAAUG)		mature microRNA			0.00146	F2RL1,KLF4,MMP13
NTRK1		kinase			0.00146	EGR1,MMP9,NR4A1	99 (24)
WNT1		cytokine		-1.016	0.00151	DKK2,EGR1,ETV4,FN1,IGF1,KLF5	76 (11)
INSR		kinase			0.00154	AQP1,ATP5PF,Ccl2,CD83,DDR2,DLX1,EGR1,EGR2,IGF1,MMP9,SELENOP	81 (21)
SNCA		enzyme		0.114	0.00158	Ccl2,CYBB,HLA-DQA1,IGF1,LMO7,MMP9,PLAC8,RSAD2	100 (22)
potassium chloride		chemical drug		1.253	0.00158	Ccl2,EGR1,EGR2,IGF1,NR4A1	84 (21)
vancomycin		biologic drug		-1.069	0.00158	C4A/C4B,CLU,HMOX1,TIMP1,Tpm1
bromodeoxyuridine		chemical drug	Activated	2	0.00159	IFI16,IFIT2,IFIT3,IRF4	84 (11)
CEBPE		transcription regulator			0.00159	Ccl7,CLEC10A,MMP9,Retnla
BAX		transporter		0.152	0.00159	HLA-A,Ifitm1,MMP9,TIMP1	83 (12)
IL3		cytokine		1.71	0.00163	CCL17,CD83,CLEC4C,EGR1,EGR2,HLA-A,IL1RL1,MMP13,NRP1,SOX4	102 (21)
SAA1		transporter			0.00165	CCL17,Ccl2,Retnla	51 (7)
amino acids		chemical - endogenous mammalian			0.00165	FOSB,IGF1,SLC7A2
IL1		group		-1.233	0.0017	Ccl2,FN1,HMOX1,IGF1,IL1RL1,IRF4,MMP13,MMP9,SPARC,TIMP1	94 (18)
mir-223		microRNA		1.633	0.0017	EGR2,IFI16,IGF1,LPL,Ly6a (includes others),MMP13	44 (7)
FOXM1		transcription regulator		-1.397	0.0017	CAV1,CENPE,IGF1,MMP9,SOX2,TOP2A	94 (15)
RARB		ligand-dependent nuclear receptor		0.816	0.0017	CYP26B1,EGR1,FOLR2,KLF4,NR2F1,SOX2	75 (7)
IL25		cytokine		1.154	0.00171	CCL17,Ccl2,CCL24,IL1RL1	87 (17)
DETA-NONOate		chemical reagent		-1.958	0.00171	CAV1,HMOX1,MMP9,TIMP1	89 (21)
POR		enzyme		-1.982	0.00173	BATF3,HLA-A,HLA-DQA1,HMOX1,Ifitm1,LPL,TMEM176A
GDF2		growth factor		0.025	0.00175	CAV1,IGF1,LYVE1,MMP9,NRP1
TAF4		transcription regulator			0.00175	GAS6,KLF4,KLF5,MMP13,PDGFC	56 (7)
phorbol esters		chemical - other		-0.025	0.00175	B2M,BCAR1,EGR1,MMP9,TIMP1	74 (20)
PRDM1		transcription regulator		-0.956	0.00176	Ccl2,DDIT4,EGR2,HLA-DQA1,IGHM,IRF4,PLAC8,RSAD2	80 (14)
PRCP		peptidase			0.00182	KLF2,KLF4
AGTRAP		G-protein coupled receptor			0.00182	Ccl2,HMOX1	81 (12)
mir-320		microRNA			0.00182	AQP1,IGF1
EGR4		transcription regulator			0.00182	EGR1,EGR2
P2RY4		G-protein coupled receptor			0.00182	MMP9,TIMP1	51 (7)
DDR2	-8.951	kinase			0.00182	MMP13,MMP14	16 (3)
anethole		chemical - endogenous non-mammalian			0.00182	MMP9,TIMP1	71 (7)
sanguinarine		chemical - endogenous non-mammalian			0.00182	HMOX1,TIMP1	88 (14)
NOTCH3		transcription regulator		-1	0.00183	ACTN1,FN1,MMP9,SPARC	67 (7)
BNIP3L		other		1	0.00183	Ccl2,CENPE,CST3,TOP2A
FGF10		growth factor			0.00183	LMO7,MMP14,MMP9,SOX2
PTGES		enzyme			0.00183	Ccl2,CYBB,EGR1,MMP9	50 (7)
anisomycin		chemical - endogenous non-mammalian			0.00183	CYBB,EGR1,IL1RL1,NR4A1	71 (18)
NKX2-1		transcription regulator			0.00184	AQP1,CLU,Ear2 (includes others),HLA-A,Hmga2,NECTIN3,SOX2
acetaminophen		chemical drug		-0.647	0.00184	Ccl2,CCR2,GHR,HMOX1,IGF1,Retnla,SELENOP	98 (23)
IL-1R		group			0.00185	MMP13,MMP14,MMP9	93 (21)
CX3CL1		cytokine			0.00185	HMOX1,MMP9,TIMP1	100 (22)
TAF4B		transcription regulator			0.00185	FN1,IGHM,MMP13
bortezomib		chemical drug		-1.032	0.00185	CAV1,Ccl2,HSPA1A/HSPA1B,IGF1,IGHM,IRF4,PKIB,RSAD2	87 (19)
8-bromo-cAMP		chemical reagent		0.332	0.0019	Ccl2,CLU,DUSP4,EGR1,IGF1,NRP1,TIMP1	106 (23)
MAP2K1		kinase		-0.632	0.00196	DUSP6,EGR2,GPRC5B,MMP13,MMP14,MMP9,Retnla	95 (21)
okadaic acid		chemical toxicant		1.432	0.00201	CYBB,EGR1,FOSB,KLF4,MMP9	82 (21)
PLK4		kinase			0.00207	Ccl7,IFIT2,MMP13
ozone		chemical toxicant			0.00207	Ccl2,Ccl7,HMOX1	87 (15)
JAK inhibitor I		chemical - kinase inhibitor			0.00207	CD38,MMP9,TIMP1	52 (5)
EFNA2		kinase		1	0.00209	DUSP4,DUSP6,FABP5,KRT18
Ngf		group		0.339	0.00209	CLU,DUSP4,EGR1,NR4A1	77 (19)
actinomycin D		biologic drug		0.748	0.00211	CAV1,CD38,DUSP4,FN1,HMOX1,LPL,TAP1,TNFAIP2	100 (23)
MRTFA		transcription regulator			0.00212	EGR1,HLA-A,Ifitm1,MMP9,Ppbp,TBXAS1	29 (4)
CDKN2A		transcription regulator		1.372	0.00212	Ccl2,CCL24,Ccl7,Ccl8,EGR1,EGR2,GFRA2,Hmga2,SOX2	92 (11)
nicotine		chemical drug		0.524	0.00215	Ccl2,EGR1,FN1,HMOX1,IGF1,MMP9,ZFP36	78 (20)
NOS2		enzyme		-1.109	0.00221	Ccl2,Ccl7,CLEC4D,HMOX1,IFIT3,MMP9,TIMP1	80 (16)
rotenone		chemical toxicant			0.00222	CYBB,HMOX1,MMP9,TIMP1	96 (20)
capsaicin		chemical drug		-0.152	0.00222	HMOX1,IGF1,MMP14,MMP9	82 (18)
thioctic acid		chemical drug		-1.013	0.00222	Ccl2,HMOX1,LPL,MMP9	98 (20)
DICER1		enzyme		1.356	0.00227	CCR2,EGR1,EGR2,Hmga2,MMP9,SOX2,SPARC,TM4SF1,Tpm1	46 (7)
CX3CR1		G-protein coupled receptor			0.0023	Ccl2,HMOX1,IGF1	70 (15)
PRKAR2B		kinase			0.0023	EGR1,NR4A1,TOP2A	45 (9)
stearic acid		chemical - endogenous mammalian			0.0023	CLU,CYP4F2,F2RL1
Pka		complex		1.387	0.00236	CAV1,DUSP4,EGR1,HMOX1,IGF1,NR4A1	78 (21)
ISGF3		complex			0.00241	IFIT2,RSAD2
ADGRF5		G-protein coupled receptor			0.00241	Ccl2,MMP9	77 (17)
parathyroid hormone-related protein		biologic drug			0.00241	FN1,MMP13	72 (12)
HDAC10	10.159	transcription regulator			0.00241	MMP9,NR4A1
CD82		other			0.00241	BCAR1,TIMP1
PKP2		other			0.00241	Ccl2,FN1
OCLN		other			0.00241	MMP14,MMP9	41 (7)
CXCL16		cytokine			0.00241	CD38,FN1
PDZK1		transporter			0.00241	AQP1,SLC7A2
ULBP1		transmembrane receptor			0.00241	CD83,HLA-A
MIA-602		chemical reagent			0.00241	Ccl2,IGF1
buserelin		biologic drug			0.00241	DUSP4,EGR1	90 (22)
lysophosphatidic acid		chemical - other		-0.617	0.00242	Ccl2,EGR1,KLF5,LPL,MMP9	94 (22)
lovastatin		chemical drug		1.41	0.00245	BCAR1,CYP4F2,HMOX1,IGF1,KLF2,KLF4
MUC1		other		-1	0.00252	CD83,IFIT3,Ifitm1,MMP13
PRKAA1		kinase		-0.186	0.00254	CLU,FN1,GHR,IGF1,Ly6a (includes others),MMP9	108 (24)
CDX2		transcription regulator		0.064	0.00254	CAV1,CLU,Hmga2,KLF4,KLF5,SOX2
CHADL		other			0.00255	Ccl2,GFRA2,KLF2
LTB4R		G-protein coupled receptor			0.00255	Ccl2,CLEC10A,MMP9	86 (16)
ANGPT2		growth factor		0.765	0.00256	Ccl2,FKBP2,FN1,HMOX1,HSPA1A/HSPA1B,KLF5,MMP9	99 (23)
TNFSF10		cytokine		0.447	0.00264	HLA-A,IFI16,MMP9,TIMP1,TNFAIP2	91 (16)
NFE2L2		transcription regulator		0.08	0.00266	Acp5,Ccl2,CYBB,FN1,GHR,HMOX1,LPL,MMP9,SLC30A4,TBXAS1,Tpm1	85 (20)
AR		ligand-dependent nuclear receptor		0.632	0.00266	C4A/C4B,CAV1,CENPE,DDIT4,EGR1,FABP5,GAS6,IGF1,Ly6a (includes others),OVGP1,TBXAS1,TNFAIP2	105 (21)
MAVS		other		1.982	0.00268	IFIT2,IFIT3,RSAD2,UBE2L6	56 (12)
carbon monoxide		chemical - endogenous mammalian		-1.96	0.00268	CAV1,EGR1,FN1,HMOX1	101 (22)
trichostatin A		chemical drug		0	0.00271	B2M,Ccl2,CLU,CYBB,GHR,IRF4,MMP13,MMP9,NRP1,PKIB,Retnla,TIMP1,TNFAIP2,TOP2A	72 (16)
S-nitroso-N-acetyl-DL-penicillamine		chemical reagent			0.00282	ETV4,HMOX1,TIMP1	39 (5)
Focal adhesion kinase		group			0.00282	KRT18,MMP13,MMP9	99 (23)
ferulic acid		chemical - endogenous non-mammalian			0.00282	HMOX1,MMP13,TIMP1
ramipril		chemical drug			0.00282	FN1,MMP9,TIMP1	57 (7)
bardoxolone methyl		chemical drug			0.00282	Ccl2,HMOX1,MMP9	89 (19)
eplerenone		chemical drug			0.00282	Ccl2,CYBB,FN1	81 (12)
RHO		G-protein coupled receptor	Inhibited	-2	0.00284	AQP1,B2M,DPYSL3,SELENOP
Hif1		complex			0.00284	CD83,DDIT4,FN1,HMOX1
Tnf (family)		group		-0.894	0.003	CAVIN3,Ccl2,GHR,IGF1,MMP13,MMP9	91 (21)
geldanamycin		chemical - endogenous non-mammalian		-1	0.003	CLU,HLA-DQA1,HSPA1A/HSPA1B,IFIT2,IL1RL1,TAP1
OSMR		transmembrane receptor			0.00301	Ccl2,MMP13,TIMP1,ZFP36	106 (23)
HOXD10		transcription regulator		0	0.00301	CLEC10A,MMP14,RSAD2,TIMP1
F2RL1	-10.654	G-protein coupled receptor			0.00301	CAV1,DUSP6,F2RL1,MMP9	73 (9)
sphingosylphosphocholine		chemical - endogenous mammalian			0.00308	Ccl2,DUSP6
4-nonylphenol		chemical toxicant			0.00308	IGF1,LPL
Pde		group			0.00308	HMOX1,NR4A1
Ck2		complex			0.00308	CYBB,ZFP36	71 (8)
ZFAS1		other			0.00308	KLF2,MMP14
TPSAB1/TPSB2		peptidase			0.00308	FN1,MMP13	59 (10)
tryptase		group			0.00308	F2RL1,MMP9	21 (3)
Ins1		other		0.942	0.00308	EGR1,EGR2,IGF1,LPL,MMP13,SLC28A2,SPARC,TIMP1,VAMP5	87 (19)
PSMB9		peptidase			0.00308	HLA-A,TAP1
Ccl6		cytokine			0.00308	Ccl2,MMP9
RFXAP		transcription regulator			0.00308	B2M,HLA-DQA1	4 (2)
ALOX15B		enzyme			0.00308	KLF4,Ly6a (includes others)
COCH		other			0.00308	Ccl2,SOX2
1,1-bis(3'-indolyl)-1-(4-trifluoromethyl-phenyl)methane		chemical reagent			0.00308	CAV1,KRT18
8-hydroxy-2-(di-n-propylamino)tetralin		chemical reagent			0.00308	FOSB,NR4A1	25 (4)
N-chlorotaurine		chemical - kinase inhibitor			0.00308	HMOX1,MMP13	85 (16)
aurothioglucose		chemical drug			0.00308	HMOX1,SPARC
TNFSF14		cytokine			0.0031	Ccl2,F2RL1,MMP9	75 (15)
MAPK11		kinase			0.0031	CAV1,HMOX1,TIMP1	88 (14)
IDR-1002		chemical reagent			0.0031	Ccl2,Ccl7,PTGIR
PDPK1		kinase			0.0031	CAV1,CST3,KLF2
PBX1		transcription regulator			0.0031	CYBB,MMP9,PF4
gentamicin C		chemical drug		-1	0.00319	C4A/C4B,CLU,TIMP1,Tpm1
lomustine		chemical drug		-1	0.00319	C4A/C4B,CLU,TIMP1,Tpm1
25-hydroxycholesterol		chemical reagent		1.067	0.00319	CYP4F2,FOSB,HMOX1,NR4A1	63 (12)
ELAVL1		other		-1.319	0.00326	CD83,CENPE,HMOX1,TOP2A,ZFP36	75 (12)
GLI1		transcription regulator		-1.016	0.00329	CAV1,Ccl2,CLU,IGF1,KLF4,MMP9,SOX2	95 (13)
TLR7		transmembrane receptor	Activated	2.39	0.00332	Ccl2,Ccl7,CD38,CD83,IFIT3,RSAD2	77 (17)
MAP3K8		kinase		0.728	0.00332	Ccl2,CCR2,DUSP6,FLNB,GPR160,MMP9	102 (23)
isoproterenol		chemical drug		-0.928	0.00332	CAV1,HMOX1,LPL,MMP9,NR4A1,TIMP1	95 (20)
vitamin E		chemical drug		0	0.00337	CAV1,EGR1,LPL,MMP14	92 (17)
FOXL2		transcription regulator		1.103	0.00337	CYP26B1,GPRC5B,IGF1,SOX4
entinostat		chemical drug		1.067	0.00337	CD83,LYVE1,MMP13,MMP9	87 (19)
ALDH1A2		enzyme			0.00339	Ly6a (includes others),SPARC,TIMP1
HOXC8		transcription regulator			0.00339	Ccl2,Ccl7,Ly6a (includes others)
ARRB2		other			0.00339	Ccl2,CCR2,EGR1	76 (14)
CORT		other			0.00339	Ccl2,Ccl7,CCR2
hymecromone		chemical drug			0.00339	CAV1,MMP13,MMP9	66 (12)
vitamin A		chemical - endogenous mammalian			0.00339	AQP1,CYP26B1,GPRC5B
parthenolide		chemical drug			0.00339	Ccl2,HMOX1,MMP9	82 (17)
EIF2AK3		kinase		1.986	0.0034	Ccl2,EGR1,IGF1,KLF4,ZFP36	81 (20)
infliximab		biologic drug		0	0.00356	CCL17,Ccl2,DDIT4,DUSP4
triamterene		chemical drug		-1	0.00356	C4A/C4B,CLU,TIMP1,Tpm1
caffeine		chemical drug			0.00356	CAV1,EGR1,FOSB,NR4A1	69 (19)
KLF2	2.253	transcription regulator		-1.109	0.00365	CAV1,Ccl2,Ccl7,IL1RL1,MMP14,TIMP1	78 (10)
fatty acid		chemical - endogenous mammalian		0.042	0.00368	Ccl2,HMOX1,LPL,MMP9,NR4A1	84 (19)
prostaglandin J2		chemical - endogenous mammalian			0.00371	Cald1,HMOX1,HSPA1A/HSPA1B
8-bromoguanosine 3',5'-cyclic monophosphate		chemical - kinase inhibitor			0.00371	CAV1,HMOX1,MMP9	105 (23)
EZR		other			0.00371	DDIT4,MMP14,MMP9	83 (20)
TIMP1	-4.816	cytokine			0.00371	CD38,MMP9,PLTP	19 (3)
Am 580		chemical toxicant			0.00371	CYP26B1,FOLR2,TIMP1
taurine		chemical - endogenous mammalian			0.00371	Ccl2,FN1,MMP9	96 (22)
mir-15		microRNA			0.00376	Ccl2,HSPA1A/HSPA1B,MMP9,TIMP1	47 (7)
pCPT-cAMP		chemical - kinase inhibitor			0.00382	EGR1,NR4A1	51 (11)
elastase		group			0.00382	HMOX1,MMP9	71 (11)
Mcpt4		peptidase			0.00382	Ccl2,FN1	51 (10)
TAF5		transcription regulator			0.00382	GHR,IGF1
KCNN4		ion channel			0.00382	Acp5,MMP9
PDGFA		growth factor			0.00382	EGR1,SOX2
DAB2IP		other			0.00382	CLU,EGR1	75 (11)
MIR320		group			0.00382	FN1,MMP9
ADAM12		peptidase			0.00382	IL1RL1,ITGA7
HOXA1		transcription regulator			0.00382	EGR2,Ly6a (includes others)
CYBA		enzyme			0.00382	CYBB,FN1	66 (12)
allyl isothiocyanate		chemical toxicant			0.00382	HMOX1,MMP9	85 (13)
calmidazolium		chemical drug			0.00382	EGR1,FN1	48 (7)
Trolox C		chemical drug			0.00382	MMP13,MMP9	96 (23)
TAPI-1		chemical - protease inhibitor			0.00382	Ccl2,MMP9	61 (12)
CEBPA		transcription regulator		0	0.00396	EGR2,HMOX1,IGF1,KLF4,KLF5,LPL,Ly6a (includes others),LYL1,MMP13,NRP1,TBXAS1	97 (16)
Ca2+		chemical - endogenous mammalian		0.704	0.00396	CCR2,CD83,EGR1,FABP5,FN1,KLF4,MMP9,NR4A1	86 (21)
3,3'-diindolylmethane		chemical drug		1	0.00397	HLA-A,HMOX1,TAP1,TAP2	89 (15)
ATP		chemical - endogenous mammalian		0.555	0.00398	Ccl2,CD83,MMP13,NR4A1,NRP1	82 (20)
IRF4	10.385	transcription regulator			0.00401	Acp5,B2M,CCL17,Ccl2,IL17RA,IRF4	66 (13)
SOX17		transcription regulator			0.00404	NR2F1,SOX2,SPARC
OSCAR		other			0.00404	CCL24,CCR2,CD83	60 (7)
KL		enzyme			0.00404	CYBB,EGR1,MMP9	90 (20)
ALOX15		enzyme			0.00404	Ccl2,FN1,HMOX1	105 (23)
DNASE2		enzyme			0.00404	IFIT3,Ly6a (includes others),RSAD2
MARK2		kinase			0.00404	Ccl7,IGF1,RSAD2
ELF4		transcription regulator			0.00404	KLF2,KLF4,PLEC
PAK1		kinase			0.00404	FN1,MMP14,MMP9	91 (18)
PML		transcription regulator		1.172	0.00413	HERC6,HMOX1,IFIT3,LPL,TAP1,TAP2	77 (7)
peptidoglycan		chemical - endogenous non-mammalian		0.811	0.00414	AQP1,Ccl2,EGR1,HMOX1,MMP13	87 (18)
BCL6		transcription regulator		-1.142	0.00418	Ccl2,Ccl7,CLEC10A,DUSP6,HERC6,IRF4,Ly6a (includes others)	72 (8)
TRAF6		enzyme		1	0.00418	CCL17,Ccl2,CYBB,MMP13	87 (19)
fenamic acid		chemical reagent		-1	0.00418	C4A/C4B,CLU,TIMP1,Tpm1
IGF1R		transmembrane receptor		-0.046	0.00423	ATP5PF,CAVIN3,CD38,CD5L,CLU,EGR1,IGF1,NR4A1	100 (22)
PI3K (family)		group		-1.195	0.0043	DDIT4,HMOX1,KLF2,MMP9,SOX4	101 (21)
Rar		group			0.00438	CYP4F2,EGR1,MMP13
SETD2		enzyme			0.00438	CAV1,IGF1,PDGFC
CSF1R		kinase			0.00438	Acp5,HMOX1,MMP9	57 (12)
IL17F		cytokine			0.00438	IGF1,LPL,MMP13	75 (10)
methylnitrosourea		chemical toxicant			0.00438	CLU,EGR1,RPS11
miR-199a-5p (and other miRNAs w/seed CCAGUGU)		mature microRNA	Inhibited	-2	0.0044	FN1,KLF2,KLF4,RSAD2
10E,12Z-octadecadienoic acid		chemical - endogenous mammalian		1.091	0.0044	CAV1,Ccl2,IGF1,NR4A1	74 (19)
lysophosphatidylcholine		chemical - other		0.305	0.00463	Ccl2,EGR1,FABP5,LPL	98 (22)
linoleic acid		chemical - endogenous mammalian			0.00463	Ccl2,CLU,CYP4F2,LPL	43 (5)
naringin		chemical - endogenous non-mammalian			0.00464	HMOX1,MMP9	95 (20)
Adaptor protein 1		complex			0.00464	MMP13,MMP9
T 0070907		chemical reagent			0.00464	Ccl2,HMOX1
MTF1		transcription regulator			0.00464	MMP13,MMP9
TCF21		transcription regulator			0.00464	MMP13,TIMP1
CIC		transcription regulator			0.00464	DUSP4,ETV4
DRD1		G-protein coupled receptor			0.00464	EGR1,FOSB	68 (16)
IL17RB		transmembrane receptor			0.00464	CCL17,Ccl2	58 (12)
TNNI3		transporter			0.00464	Ccl2,CCR2
ELK3		transcription regulator			0.00464	EGR1,HMOX1
S100A7		other			0.00464	MMP13,MMP9	88 (12)
ferric ammonium citrate		chemical drug			0.00464	HMOX1,MMP13	43 (7)
cerulenin		chemical drug			0.00464	Ccl2,ETV4
midostaurin		chemical drug			0.00464	HMOX1,MMP13	42 (7)
tyrphostin AG 1296		chemical - kinase inhibitor			0.00464	Ccl2,CD38
SOX2	-11.471	transcription regulator		-0.104	0.00471	DLX1,DUSP4,ETV4,Hmga2,IGF1,KLF4,KRT18,NRP1,SOX2	76 (9)
CRNDE		other			0.00475	DUSP4,DUSP6,NR4A1
ITGAV		transmembrane receptor			0.00475	FN1,MMP9,TIMP1	92 (22)
NQO1		enzyme			0.00475	Ccl8,CCR2,MMP9	43 (7)
FGFR3		kinase			0.00475	DUSP6,MMP9,SPARC	32 (7)
ACVRL1		kinase			0.00475	IL1RL1,LYVE1,MMP13
NR3C2		ligand-dependent nuclear receptor		1.982	0.00481	Ccl2,DDIT4,EGR1,FN1,GHR	103 (18)
RXRB		ligand-dependent nuclear receptor			0.00487	CCL17,Ccl8,GAS6,IGF1	25 (4)
AGER		transmembrane receptor			0.00487	Ccl2,EGR1,LPL,MMP9	101 (19)
POU5F1		transcription regulator		-0.567	0.00489	DLX1,DUSP4,FAM208A,KLF2,KLF4,KRT18,MMP9,NRP1,SOX2	51 (4)
GATA2		transcription regulator		0.863	0.0049	CYBB,Ear2 (includes others),F13A1,Hmga2,IL1RL1,KLF2,Ly6a (includes others),LYL1,Ppbp,SOX2
BTK		kinase		-1.964	0.00498	CD38,FABP5,HMOX1,IFIT3,IRF4	81 (11)
CDKN1B		kinase		-1.982	0.00498	B2M,EGR1,MMP9,SELENOP,SOX2	67 (11)
PRKAG3		other			0.00509	AQP1,EGR1,KLF2,KLF4,SLC7A2,ZFP36
XDH		enzyme			0.00513	Ccl2,CYBB,MMP14	60 (7)
PGF		growth factor			0.00513	EGR1,FOSB,MMP9	76 (22)
SFRP1		transmembrane receptor			0.00513	FN1,KRT18,MMP9	85 (14)
IKZF2		transcription regulator			0.00513	IRF4,Ly6a (includes others),NR4A1
GNB2		enzyme			0.00513	CD83,FOSB,NR4A1
ELANE		peptidase			0.00513	F2RL1,HMOX1,MMP9	73 (15)
Hdac		group		-1.489	0.00524	EGR1,IGF1,MMP14,NR4A1,NRP1,TFAP2B	77 (12)
cyclophosphamide		chemical drug		0	0.00536	C4A/C4B,CLU,Ly6a (includes others),TIMP1
norepinephrine		chemical - endogenous mammalian		0	0.00539	Ccl2,EGR1,FN1,HMOX1,MMP9,NR4A1	91 (22)
L-histidine		chemical - endogenous mammalian			0.00554	DDIT4,EGR1	41 (7)
azithromycin		chemical drug			0.00554	Ccl2,MMP9	101 (21)
Pdgfr		group			0.00554	EGR1,FN1	80 (20)
MBTD1		other			0.00554	Ear2 (includes others),SELENOP,SOX4
TSLP		cytokine			0.00554	CCL17,CD83,TIMP1	98 (14)
PRAME		other			0.00554	CYP26B1,TOP2A
KRT14		other			0.00554	KRT18,MMP13,MMP9
IL9		cytokine			0.00554	Ccl2,Ccl7,Retnla	64 (7)
RASGRF1		other			0.00554	IGF1,MMP9	39 (7)
KRIT1		other			0.00554	KLF2,KLF4
DACH1		transcription regulator			0.00554	EGR1,KLF4,SOX2
ACE2		peptidase			0.00554	Ccl2,FN1	59 (10)
ELN		other			0.00554	FN1,MMP9	86 (23)
CXCL1		cytokine			0.00554	Ccl2,CLEC6A
azetidyl-2-carboxylic acid		chemical reagent			0.00554	CLU,HSPA1A/HSPA1B
abscisic acid		chemical - endogenous non-mammalian			0.00554	CCL17,Ccl2
SR 144528		chemical reagent			0.00554	CCR2,EGR1	57 (7)
cilostazol		chemical drug			0.00554	HMOX1,MMP9,PDGFC	91 (21)
nordihydroguaiaretic acid		chemical drug			0.00554	HMOX1,MMP13	82 (21)
trientine		chemical drug			0.00554	FN1,IGF1
tetrathiomolybdate		chemical drug			0.00554	MMP9,TIMP1	67 (7)
buthionine sulfoximine		chemical drug			0.00554	CCR2,HMOX1
Salmonella enterica serotype abortus equi lipopolysaccharide		chemical toxicant		0.896	0.00555	Ccl2,EGR1,FERMT2,IFIT2,PLAC8,PRRC2C
BTNL2		transmembrane receptor		0	0.00563	ENAH,IGHM,IL1RL1,TMEM64
TFAP2C		transcription regulator		-0.152	0.00563	MMP14,MMP9,NRP1,TIMP1	83 (12)
RELB		transcription regulator			0.00563	B2M,IGHM,IRF4,TNFAIP2	46 (8)
cadmium		chemical toxicant		-0.34	0.00563	B2M,CYP26B1,HMOX1,TIMP1	74 (7)
MYCN		transcription regulator		0.677	0.00572	B2M,CAV1,CLU,COL8A1,DPYSL3,FN1,HLA-A,SPARC	28 (4)
Alpha catenin		group		1	0.00575	IGF1,MMP13,MMP9,TIMP1,TNFAIP2	61 (13)
STAT4		transcription regulator		0.391	0.00575	IFIT2,IRF4,ITGA7,KRT18,PLAC8,RCN3,TIMP1	57 (6)
Il3		cytokine			0.00589	EGR1,IGF1,Ly6a (includes others),MMP13	100 (19)
corticosterone		chemical - endogenous mammalian		0.562	0.00595	Cald1,CAV1,Ccl2,DDIT4,MMP9	99 (20)
pituitary adenylate cyclase-activating polypeptide		biologic drug			0.00596	DUSP6,EGR1,ETV4
GNB1		enzyme			0.00596	CD83,FOSB,NR4A1
mitoxantrone		chemical drug			0.00596	IFI16,IFIT2,RSAD2	82 (7)
dinoprost		chemical - endogenous mammalian		0.159	0.00617	HSPA1A/HSPA1B,LPL,MMP9,NR4A1	98 (22)
cerivastatin		chemical drug		-0.106	0.00617	FN1,HMOX1,KLF2,MMP9	78 (18)
delta-9-tetrahydrocannabinol		chemical drug			0.00617	DUSP6,FOSB,PRRC2C,TAP2	36 (5)
PLAUR		transmembrane receptor			0.00639	Ccl2,CYBB,MMP9	85 (18)
PTGS1		enzyme			0.00639	Ccl2,CYBB,MMP9	96 (19)
monocrotaline		chemical toxicant			0.00639	Ccl2,CYBB,HMOX1
Growth hormone		group		0.801	0.00646	CLU,EGR1,FN1,GHR,IGF1,LPL,MMP9	80 (20)
PLA2G2D		enzyme			0.0065	Ccl2,CCR2
IL13RA2		transmembrane receptor			0.0065	MMP14,MMP9
CHRM1		G-protein coupled receptor			0.0065	EGR1,EGR2	76 (20)
PTGIR	9.823	G-protein coupled receptor			0.0065	CCL17,Ccl2
RLN2		other			0.0065	MMP13,TIMP1	41 (7)
LPAR1		G-protein coupled receptor			0.0065	KLF5,MMP9	67 (7)
MAPKAP1		other			0.0065	IFI16,IFIT2	50 (7)
BMX		kinase			0.0065	HSPA1A/HSPA1B,TIMP1
LAMA2		other			0.0065	MMP9,PLVAP
PTGER1		G-protein coupled receptor			0.0065	EGR2,FN1	50 (7)
GFAP		other			0.0065	ITGA7,PLEC
vatalanib		chemical drug			0.0065	MMP9,TIMP1	66 (13)
hydroquinone		chemical - endogenous mammalian			0.0065	CYP4F2,HMOX1
RCE1		peptidase			0.00685	B2M,Ccl2,CRIP1
IRS2		enzyme			0.00685	EGR1,HMOX1,LPL	87 (20)
H-7		chemical - kinase inhibitor			0.00685	EGR1,FN1,IFIT2	101 (22)
IRF5		transcription regulator		1.969	0.00706	IFIT2,IFIT3,RSAD2,UBE2L6	42 (9)
SHH		peptidase	Activated	2	0.0071	BCAR1,CAV1,FN1,GPC1,IGF1,NR4A1	64 (12)
resveratrol		chemical drug		0.082	0.00713	Ccl2,CYBB,CYP4F2,EGR1,FN1,HMOX1,MMP13,MMP9	88 (24)
SP110		transcription regulator		-0.447	0.00727	CLU,IFIT3,PDGFC,SOX4,TIMP1
SUMO2		enzyme			0.00733	CAV1,CD38,MMP14
GHR	-11.066	transmembrane receptor			0.00733	GHR,IGF1,LPL	86 (19)
CALR		transcription regulator			0.00733	Ccl2,FN1,LPL	71 (16)
IFNE		cytokine			0.00733	CD83,IFIT2,SLC7A2	35 (5)
chloropromazine		chemical drug			0.00733	CD83,CYP4F2,NR4A1
CDH1		other		0	0.00737	CCL17,KRT18,MMP14,MMP9	94 (16)
hemin		chemical - endogenous mammalian		-1.668	0.00737	Ccl2,CYBB,HMOX1,IGF1	76 (21)
glucocorticoid		chemical drug		1.069	0.00742	CLU,CRIP1,FN1,HMOX1,IGHM,LPL,MMP13,MMP9	85 (19)
chondroitin sulfate A		chemical - endogenous mammalian			0.00754	MMP9,TIMP1
NFkB (family)		group			0.00754	LPL,MMP9
N(2)-(gamma-D-glutamyl)-meso-2,2'-diaminopimelic acid		chemical reagent			0.00754	Ccl2,MMP9	75 (14)
IDH2		enzyme			0.00754	EGR1,FN1
miR-132-3p (and other miRNAs w/seed AACAGUC)		mature microRNA			0.00754	MMP9,SOX4
TNFRSF11B		transmembrane receptor			0.00754	Ccl2,MMP9	61 (13)
PLCE1		enzyme			0.00754	Ccl2,CCR2
PIAS3		transcription regulator			0.00754	MMP13,MMP9	68 (12)
LAMC1		other			0.00754	EGR2,FN1	42 (7)
CAMK2D		kinase			0.00754	IL1RL1,MMP13
SOCS2		other			0.00754	GHR,IGF1	56 (7)
prazosin		chemical drug			0.00754	EGR1,NR4A1	83 (22)
zinc protoporphyrin IX		chemical - endogenous mammalian			0.00754	HMOX1,IGF1	58 (10)
growth factor		group			0.00754	CLU,KLF2
IL18		cytokine		-0.866	0.00768	Ccl2,CD83,DDIT4,MMP13,MMP9,TIMP1	94 (20)
NOS3		enzyme			0.00782	Ccl2,MMP13,MMP14	98 (22)
PIK3CG		kinase			0.00782	Acp5,HMOX1,IL17RA
HBEGF		growth factor			0.00782	EGR1,MMP9,NRP1	103 (26)
ibuprofen		chemical drug			0.00782	CYBB,MMP13,MMP9	79 (15)
PP2/AG1879 tyrosine kinase inhibitor		chemical - kinase inhibitor		1.192	0.00802	CD38,FN1,HMOX1,MMP13	84 (23)
RUNX1		transcription regulator		-0.246	0.00808	Hmga2,KLF2,Ly6a (includes others),MMP13,PF4,TIMP1
ionomycin		chemical reagent		1.53	0.00808	EGR1,FOSB,IRF4,MMP9,NR4A1,NRP1	84 (19)
calcitriol		chemical drug		0.374	0.00815	Acp5,EGR1,F2RL1,FN1,GHR,IGF1,IRF4,KLF4,LPL,Ly6a (includes others),RSAD2,TAP1	99 (19)
CRP		other			0.00834	Ccl2,EGR1,LPL	65 (13)
TXN		enzyme			0.00834	CD38,HMOX1,MMP9	85 (14)
6-hydroxydopamine		chemical toxicant			0.00836	DDIT4,FOSB,HSPA1A/HSPA1B,MMP9	81 (13)
thyroid hormone		chemical - endogenous mammalian			0.0085	BCAR1,EGR1,GHR,IGF1,IGHM,LPL	87 (20)
CLCN5		ion channel			0.00864	B2M,Ccl2
SMC3		other			0.00864	HLA-DQA1,SOX4
HDAC9		transcription regulator			0.00864	KLF2,NR4A1	11 (3)
HOXC9		transcription regulator			0.00864	MMP13,MMP9
MAZ		transcription regulator			0.00864	CAV1,MMP9
Z-551		chemical reagent			0.00864	Ccl2,LPL	40 (7)
phytohemagglutinin		chemical drug		-0.418	0.00864	CCR2,CD83,FOLR2,KLF2,MMP9,SELENOP,SOX4,TIMP1	88 (16)
dexmedetomidine		chemical drug			0.00864	DDIT4,FOSB	41 (7)
MRTFB		transcription regulator			0.00871	HLA-A,Ifitm1,Ppbp,TBXAS1
flutamide		chemical drug			0.00871	Ccl2,GAS6,IGF1,NR4A1
mycophenolic acid		chemical drug		-1	0.00871	CLU,CYBB,FN1,MMP13	101 (23)
SOX4	-3.357	transcription regulator		-0.816	0.00872	DUSP4,FN1,Ifitm1,IGF1,LMO7,Ly6a (includes others)
THRA		ligand-dependent nuclear receptor		-0.762	0.00878	CCL17,Ccl2,HMOX1,IGF1,LPL	84 (19)
APC		enzyme			0.00878	CLU,IGF1,KLF4,LPL,TIMP1
thymoquinone		chemical drug			0.00887	HMOX1,MMP13,MMP9	97 (20)
Collagen(s)		complex			0.00887	C4A/C4B,FN1,MMP13	77 (15)
IDH1		enzyme			0.00887	EGR1,FN1,LPL	41 (7)
quinolinic acid		chemical - endogenous mammalian			0.00887	EGR1,FOSB,HSPA1A/HSPA1B	53 (9)
VHL		transcription regulator			0.00906	CAV1,FN1,HMOX1,MMP14,SPARC	101 (19)
ATN1		transcription regulator			0.00906	DPYSL3,IFI16,NR2F1,SOX4,TM4SF1
PDX1		transcription regulator		0.294	0.00916	ATP5PF,Ccl2,DUSP6,EGR1,KRT18,RSAD2	59 (7)
Z-LLL-CHO		chemical - protease inhibitor		-0.249	0.0093	BCAR1,Ccl2,CLU,DDR2,HMOX1,MMP13,MMP9,TIMP1	98 (19)
HDAC2		transcription regulator			0.00933	CAVIN2,CYBB,EGR1,IGF1,MMP9	85 (15)
SQSTM1		transcription regulator			0.00943	Ccl7,HMOX1,RSAD2	62 (8)
STK40		kinase			0.00943	Ccl2,HLA-DQA1,PF4
ITGB2		transmembrane receptor			0.00943	Ccl2,FN1,MMP9	97 (21)
FYN		kinase			0.00943	Ccl2,EGR2,IRF4	97 (19)
MYBL2		transcription regulator			0.00943	CENPE,CLU,TOP2A
IFNA4		cytokine			0.00943	IFIT2,Ly6a (includes others),RSAD2	46 (8)
Brd4		kinase			0.00943	CCR2,COL8A1,TIMP1
SB 216763		chemical toxicant			0.00943	FOSB,NR4A1,SOX2	58 (10)
chenodeoxycholic acid		chemical - endogenous mammalian		1.087	0.00944	CAV1,EGR1,MMP9,PLTP	74 (12)
cortodoxone		chemical - endogenous mammalian			0.00947	FN1
beta-lactose		chemical - endogenous mammalian			0.00947	MMP9
rasburicase		biologic drug			0.00947	Ccl2
2-dimethylamino-4,5,6,7-tetrabromo-1H-benzimidazole		chemical - kinase inhibitor			0.00947	CCL24
Ces1b/Ces1c		enzyme			0.00947	GHR
Snord116		other			0.00947	IGF1
FBXL17		other			0.00947	HMOX1
FENDRR		other			0.00947	FN1
BRIP1		enzyme			0.00947	HMOX1
SNORD21		other			0.00947	HLA-A
A830082K12Rik		other			0.00947	NR2F1
SLC17A6		transporter			0.00947	NR4A1
CYTL1		cytokine			0.00947	IGF1
TPH2		enzyme			0.00947	IGF1
CHST11		enzyme			0.00947	MMP9
TRPM3		ion channel			0.00947	EGR1
alpha-hederin		chemical reagent			0.00947	MMP9
hispidulin		chemical drug			0.00947	EGR1
Cabin1-HDAC1/2-MEF2D-MITR-Sin3		complex			0.00947	NR4A1
MEF2D-NFAT2-p300		complex			0.00947	NR4A1
PF-4523655		biologic drug			0.00947	DDIT4
ANTXR1		transmembrane receptor			0.00947	HSPA1A/HSPA1B
SGTA		other			0.00947	IGF1
CNGA2		ion channel			0.00947	CYP26B1
COL3A1		other			0.00947	FN1
TUNAR		other			0.00947	SOX2
UHMK1		kinase			0.00947	AQP1
PAM		enzyme			0.00947	AQP1
Raet1d/Raet1e		other			0.00947	HLA-A
DCSTAMP		other			0.00947	Acp5
PTS		enzyme			0.00947	IGF1
MAT2A		enzyme			0.00947	HMOX1
ASGR1		transmembrane receptor			0.00947	MMP9
NOCT		transcription regulator			0.00947	IGF1
FAP		peptidase			0.00947	Ccl2
ADAM19		peptidase			0.00947	EGR2
FZD4		G-protein coupled receptor			0.00947	PLVAP
ADCY3		enzyme			0.00947	NRP1
CAV2		other			0.00947	CAV1
CHRM2		G-protein coupled receptor			0.00947	EGR1
GBP2		enzyme			0.00947	MMP9
RANBP2		enzyme			0.00947	FN1
THSD4		other			0.00947	MMP9
3M-052		chemical drug			0.00947	Ccl2
CID-2011756		chemical reagent			0.00947	NR4A1
CML advanced glycation end products		chemical reagent			0.00947	EGR1
tyrosine kinase inhibitor		chemical drug			0.00947	FN1
1,2,3,6,7,8-hexachlorodibenzodioxin		chemical toxicant			0.00947	IGHM
cyclothiazide		chemical drug			0.00947	EGR1
pantoprazole		chemical drug			0.00947	HMOX1
arachidonyl-2-chloroethylamide		chemical reagent			0.00947	EGR1
synthetic peptide		chemical reagent			0.00947	SPARC
benzo(a)pyrene-3,6-quinone		chemical toxicant			0.00947	HMOX1
1-(3-(1,4-dihydroimidazo[4,5-c]pyrazol-5-yl)-4-methylphenyl)-3-(3-(4-methyl-1H-imidazol-1-yl)-5-(trifluoromethyl)phenyl)urea		chemical - kinase inhibitor			0.00947	Ccl2
N(1)-guanyl-1,7-diaminoheptane		chemical reagent			0.00947	CD83
morphiceptin		chemical reagent			0.00947	MMP9
luteolin 7-O-beta-D-glucoside		chemical - endogenous non-mammalian			0.00947	HMOX1
cytisine		chemical drug			0.00947	FOSB
ferricyanide		chemical reagent			0.00947	HMOX1
fumagillin		chemical - endogenous non-mammalian			0.00947	CAV1
pirinixic acid		chemical toxicant		-0.842	0.00975	Ccl2,CD5L,CLU,FABP5,HLA-DQA1,HMOX1,LPL,MMP13,MMP9,PLTP	84 (16)
14,15-epoxyeicosatrienoic acid		chemical - endogenous mammalian			0.00982	Acp5,MMP9	50 (7)
prostaglandin A2		chemical - endogenous non-mammalian			0.00982	HMOX1,IGF1	43 (7)
Integrin		complex			0.00982	MMP14,MMP9	80 (18)
ZFP36	2.425	transcription regulator			0.00982	CYBB,KIF14,TOP2A,ZFP36	69 (7)
GPNMB		enzyme			0.00982	Acp5,NRP1
MDK		growth factor			0.00982	Cald1,Ccl2
miR-100-5p (and other miRNAs w/seed ACCCGUA)		mature microRNA			0.00982	EGR2,MMP13
MAFG		transcription regulator			0.00982	HMOX1,TBXAS1
DIRAS3		enzyme			0.00982	FOSB,HLA-DQA1
NLRP3		other		-1.414	0.00982	Ccl2,FN1,HMOX1,MMP9	94 (19)
GRN		growth factor			0.00982	Ccl2,MMP13	41 (7)
CNR2		G-protein coupled receptor			0.00982	Ccl2,EGR1	93 (20)
S1PR3		G-protein coupled receptor			0.00982	Ccl2,IGF1	65 (15)
EPHA2		kinase			0.00982	MMP9,SLIT2
cyclopiazonic acid		chemical - endogenous non-mammalian			0.00982	Ccl2,EGR1	63 (5)
4-nitroquinoline-1-oxide		chemical toxicant			0.00982	EGR1,MMP9
acadesine		chemical drug			0.00982	DUSP4,EGR1	80 (12)
FGF21		growth factor			0.01	EGR1,GHR,IGF1	81 (17)
KAT2B		transcription regulator			0.01	B2M,FOSB,KLF2	54 (10)
COL18A1		other		0	0.0102	DDIT4,F2RL1,FN1,NRP1
HDL		complex			0.0106	Ccl2,CCR2,KLF2
SOD1		enzyme			0.0106	B2M,CLU,DPYSL3,HMOX1,IGF1,LPL,MMP9
aldesleukin		biologic drug			0.0106	B2M,ITM2B,TAP1
AG490		chemical - kinase inhibitor		0.152	0.0106	Ccl2,IGF1,MMP9,TIMP1
hydrocortisone		chemical - endogenous mammalian		-1.455	0.0108	CCL17,FN1,IGF1,LPL,TNFAIP2
SAMSN1		other	Activated	2	0.011	Ccl7,IFIT2,IFIT3,RSAD2
ATF2		transcription regulator			0.011	EGR1,FN1,IL1RL1,MMP13
leukotriene C4		chemical - endogenous mammalian			0.0111	EGR1,EGR2
Sod		group			0.0111	Ccl2,HMOX1
shikonin		chemical drug			0.0111	MMP13,TIMP1
KDM4A		transcription regulator			0.0111	KLF5,SOX2
MYT1		transcription regulator			0.0111	PRKG2,TM4SF1
GPI		enzyme			0.0111	CAV1,FN1
S1PR2		G-protein coupled receptor			0.0111	Ccl2,TIMP1
DNAJB6		transcription regulator			0.0111	KRT18,SPARC
RGCC		other			0.0111	FN1,IRF4
NBEAL2		other			0.0111	Ccl7,PF4
ethyl pyruvate		chemical drug			0.0111	HMOX1,MMP9
batimastat		chemical - protease inhibitor			0.0111	MMP14,MMP9
D609		chemical reagent			0.0111	MMP13,MMP9
PAF1		other			0.0112	IFIT3,KLF4,ZFP36
RGS10		other			0.0112	Ccl7,Ccl8,PF4
2-bromoethylamine		chemical reagent			0.0112	C4A/C4B,CLU,TIMP1
FGF8		growth factor		0	0.0114	CMTM3,CRIP1,DLX1,SPARC
IKZF1		transcription regulator		-0.391	0.0114	AQP1,C1QTNF1,IFI16,IGF1,MMP14
GW9662		chemical reagent		0	0.0114	CAV1,CD83,FN1,KLF4
lactacystin		chemical - protease inhibitor		-0.266	0.0114	BCAR1,Ccl2,HLA-A,HMOX1,MMP9,NR4A1
PAX3		transcription regulator			0.0116	CLU,CST3,EGR2,F2RL1,MMP9,SOX4
CpG oligonucleotide		chemical drug		0.447	0.0121	Ccl7,CD83,CLEC4D,EGR1,MMP13
PDLIM2		other		0	0.0123	F2RL1,GHR,IFIT3,NR2F1
FOXO4		transcription regulator			0.0123	CAV1,FABP5,FLNB,MMP9
15(S)-HETE		chemical - endogenous mammalian			0.0124	EGR1,FOSB
mannitol		chemical - endogenous mammalian			0.0124	Ccl2,FN1
8-(4-chlorophenylthio)-guanosine-3', 5'-cyclic monophosphate		chemical reagent			0.0124	Ccl2,Ccl7
tert-butyl hydroperoxide		chemical toxicant			0.0124	CLU,FN1
Fgfr		group			0.0124	HMOX1,SOX2
Pdgf Ab		complex			0.0124	COL8A1,HMOX1
3M-002		chemical reagent			0.0124	CD83,IRF4
IL17R		complex			0.0124	MMP13,TIMP1
DEF6		other			0.0124	FN1,MMP9
NFIA		transcription regulator			0.0124	SLC25A5,SLIT2
SEL1L		other			0.0124	SOX2,TIMP1
TAF1		transcription regulator			0.0124	GHR,IGF1
mir-96		microRNA			0.0124	FN1,GHR
SMURF1		enzyme			0.0124	FERMT2,NR4A1
ADRB3		G-protein coupled receptor			0.0124	Ccl2,EGR1
LCP2		other			0.0124	NR4A1,NRP1
PAEP		other			0.0124	CD83,IL1RL1
BARX2		transcription regulator			0.0124	MMP9,TIMP1
CXCL3		cytokine			0.0124	Ccl2,CLEC6A
RBPJ		transcription regulator		0.152	0.0124	IGF1,IL17RA,MMP13,SOX2,SOX4
antimycin A		chemical - endogenous non-mammalian			0.0124	MMP13,TIMP1
monensin		chemical - endogenous non-mammalian			0.0124	LPL,MMP9
methylphenidate		chemical drug			0.0124	EGR1,FOSB
helenalin		chemical - endogenous non-mammalian			0.0124	HMOX1,MMP9
lycopene		chemical drug			0.0124	KLF2,MMP9
neuroprotectin D1		chemical - endogenous mammalian			0.0124	HMOX1,TNFAIP2
deoxycholate		chemical - endogenous mammalian			0.0125	CAV1,EGR1,NR4A1
DGCR8		enzyme			0.0125	EGR1,EGR2,SOX2
IGFBP2		other			0.0125	FN1,GHR,MMP13
FHL2		transcription regulator			0.0125	BCAR1,Ccl2,CLEC10A
TIMP3		other			0.0125	EGR2,KLF4,MMP9
LMNB1		other			0.0125	B2M,Ccl2,CRIP1
CBL		transcription regulator			0.0125	FN1,IL17RA,NR4A1
BRD2		kinase			0.0125	Ccl2,HMOX1,PKIB
candesartan		chemical drug			0.0125	Ccl2,FN1,MMP14
tunicamycin		chemical - endogenous non-mammalian		-0.059	0.0125	Ccl2,DDIT4,EGR1,HMOX1,KLF4,MMP9
cyclic AMP		chemical - endogenous mammalian		0.963	0.0127	EGR1,EGR2,FN1,IGF1,MMP9,NR4A1,TIMP1
galactosylceramide-alpha		chemical reagent			0.0132	Ccl2,EGR2,NRP1
ZBTB20		transcription regulator			0.0132	GAS6,GHR,IGF1
enalapril		biologic drug			0.0132	C4A/C4B,CLU,TIMP1
2,3,4,7,8-pentachlorodibenzofuran		chemical toxicant			0.0132	HSPA1A/HSPA1B,ITGA7,NR2F1
CD 437		chemical drug		-0.816	0.0136	ATP5PF,ITM2B,NR4A1,SLC25A5,SNRPF,SOX4
Rp-cAMPS		chemical - kinase inhibitor			0.0137	HMOX1,MMP14
MPZ		other			0.0137	SOX2,SOX4
MUC4		other			0.0137	KRT18,MMP9
IFITM1		transmembrane receptor			0.0137	MMP13,SELENOP
EMD		other			0.0137	EGR1,SOX2
isoprenaline		chemical drug			0.0137	MMP9,NR4A1
riboflavin		chemical - endogenous mammalian			0.0137	MMP9,TIMP1
BMP4		growth factor		0.447	0.0139	Cald1,KLF4,MMP13,MMP14,SOX2,SPARC
AKT2		kinase			0.0139	Ccl2,MMP9,TIMP1
TCF4		transcription regulator			0.0139	FN1,IFI16,Ly6a (includes others),MMP13,PLAC8,SELENOP
DCN		other			0.0139	HLA-DQA1,MMP13,MMP9
carboplatin		chemical drug			0.0139	CLU,SOX2,TIMP1
vorinostat		chemical drug		0.342	0.0139	CCL17,CCR2,CLU,EGR1,KLF4,MMP9,TOP2A
CEBPD		transcription regulator		0.106	0.0141	Ccl2,CLU,IGF1,MMP13
L-methionine		chemical - endogenous mammalian			0.0146	CLU,IFI16,TOP2A
CASP8		peptidase			0.0146	CCL17,MMP13,MMP9
NKX3-1		transcription regulator			0.0146	MMP9,PF4,SOX4
SAFB		other			0.0146	B2M,HMOX1,IGF1
cephaloridine		chemical drug		1.067	0.0151	CCL17,DDIT4,HMOX1,HSPA1A/HSPA1B
CYB5R4		enzyme			0.0152	HMOX1,LPL
C1QA		peptidase			0.0152	Ccl2,EGR1
CYP2E1		enzyme			0.0152	Ccl2,HMOX1
mir-192		microRNA			0.0152	FN1,IGF1
MLX		transcription regulator			0.0152	Ccl2,Ccl7
HOXA5		transcription regulator			0.0152	EGR1,IGF1
BID		other			0.0152	Ccl2,TIMP1
DUSP5		phosphatase			0.0152	EGR1,ZFP36
NAB2		transcription regulator			0.0152	BCAR1,FN1
salvin		chemical toxicant			0.0152	EGR1,MMP9
7-ketocholesterol		chemical - endogenous mammalian			0.0152	CYBB,EGR1
oblimersen		biologic drug			0.0153	IFI16,IFIT3,RSAD2
IL11		cytokine			0.0153	IGF1,MMP13,TIMP1
PLAG1		transcription regulator			0.0153	AQP1,ETV4,PLEC
IL2RG		transmembrane receptor			0.0153	HLA-A,IGHM,KLF2
N-cor		group			0.0156	Ccl8,IGF1,MMP13,MMP9
Nfat (family)		group		1.067	0.0156	CYBB,EGR2,F2RL1,IRF4
TNFRSF1B		transmembrane receptor		-1.969	0.0156	MMP13,MMP14,MMP9,TIMP1
CAMP		other		0.817	0.0156	Ccl2,Ccl7,CD83,TNFAIP2
KIT		transmembrane receptor			0.0156	Ccl2,CCR2,HMOX1,IL17RA
FOXC2		transcription regulator			0.0161	FN1,LPL,MMP9
telmisartan		chemical drug			0.0161	CLEC10A,LPL,MMP9
di(2-ethylhexyl) phthalate		chemical toxicant			0.0161	EGR1,FOSB,ZFP36
valproic acid		chemical drug		1.121	0.0163	CAVIN2,CD83,HMOX1,IL1RL1,MMP13,PKIB,PLTP,SELENOP,SOX2,TOP2A
JINK1/2		group			0.0167	Ccl2,Ccl7
Ras homolog		group			0.0167	EGR1,MMP9
Fibrinogen		complex			0.0167	Ccl2,MMP14
ETS		group			0.0167	EGR1,TIMP1
FUT8		enzyme			0.0167	IGHM,MMP13
Collagen type IV		complex			0.0167	MMP14,MMP9
SRA1		transcription regulator			0.0167	CAV1,MMP9
FGFR4		kinase			0.0167	MMP13,MMP14
MAT1A		enzyme			0.0167	EGR1,KRT18
miR-293-5p (and other miRNAs w/seed CUCAAAC)		mature microRNA			0.0167	MMP9,NR4A1
ITGA9		other			0.0167	Ccl2,MMP14
ACKR1		G-protein coupled receptor			0.0167	IFI16,TNFAIP2
LIPG		enzyme			0.0167	LPL,PLTP
CYP2J2		enzyme			0.0167	Ccl2,MMP9
HMGA2		enzyme			0.0167	LPL,SOX2
2-mercaptoacetate		chemical drug			0.0167	CLEC6A,IGF1
mangiferin		chemical - endogenous non-mammalian			0.0167	HMOX1,MMP9
acetaldehyde		chemical - endogenous mammalian			0.0167	DDR2,TIMP1
SIRT6		enzyme			0.0168	Ccl2,IGF1,IL1RL1
NCOR2		transcription regulator			0.0168	IGF1,KLF2,LPL
HDAC5		transcription regulator			0.0168	KLF2,LPL,NR4A1
luteolin		chemical drug			0.0168	HMOX1,MMP13,MMP9
TWIST1		transcription regulator		0.447	0.017	C1QTNF1,Ccl2,CLU,FN1,GPC1
tamoxifen		chemical drug			0.017	AQP1,CAV1,CLU,ETV4,F13A1,IGF1,SLC7A2
caffeic acid phenethyl ester		chemical drug		-1.165	0.0172	CD83,EGR1,HMOX1,MMP14
THRB		ligand-dependent nuclear receptor		0.152	0.0175	CCL17,Ccl2,IGHM,LPL,MMP9,NR4A1
miR-145-5p (and other miRNAs w/seed UCCAGUU)		mature microRNA			0.0176	KLF4,KLF5,SOX2
STK11		kinase		0.096	0.0176	BCL6B,Ccl2,ETV4,FN1,MMP9,Ppbp,TOP2A
MED1		transcription regulator			0.0179	GHR,IGF1,IRF4,KLF4,SOX2
prostaglandin A1		chemical - endogenous non-mammalian			0.0182	HMOX1,HSPA1A/HSPA1B
Pkg		group			0.0182	EGR1,FOSB
Tnf receptor		group			0.0182	MMP9,TIMP1
TET1		enzyme			0.0182	EGR2,KLF2
LIN28B		other			0.0182	Hmga2,SOX2
SALL4		transcription regulator			0.0182	Hmga2,SOX2
MTOR		kinase		-0.896	0.0182	DDIT4,FABP5,FN1,IFI16,IGF1,MMP9,RPS11,SOX4
KISS1		other			0.0182	EGR1,MMP9
LRPAP1		other			0.0182	Ccl2,LPL
MAPK12		kinase			0.0182	MMP13,MMP9
SFTPD		other			0.0182	Ccl2,MMP9
CXCR3		G-protein coupled receptor			0.0182	FN1,HMOX1
GADD45A		other			0.0182	FOSB,MMP9
NOV		growth factor			0.0182	MMP9,PDGFC
LILRB1		transmembrane receptor			0.0182	CAV1,MMP9
PD184352		chemical drug			0.0182	EGR1,NR4A1
ketamine		chemical drug			0.0182	HMOX1,NR4A1
probucol		chemical drug			0.0182	CYBB,HMOX1
VIP		other		-1.279	0.0184	Ccl2,EGR2,IGF1,IL1RL1
MMP3		peptidase		-0.33	0.0184	EGR1,MMP13,MMP9,Rbm25
KLF5	-10.793	transcription regulator			0.0185	KLF5,MMP9,SOX2
CEBPB		transcription regulator		1.622	0.0188	Ccl2,HLA-A,IGF1,IRF4,KRT18,MMP13,NRP1,TM4SF1,TMEM176A
guanosine		chemical - endogenous mammalian			0.0189	HMOX1
7beta-hydroxycholesterol		chemical - endogenous mammalian			0.0189	NR4A1
2,2,2-trichloroethanol		chemical toxicant			0.0189	TIMP1
12 lipoxygenase		group			0.0189	MMP9
Pdgfra-Pdgfrb		complex			0.0189	TIMP1
glemanserin		chemical drug			0.0189	NR4A1
cytochrome-c oxidase		complex			0.0189	AQP1
2-methoxycinnamaldehyde		chemical - endogenous non-mammalian			0.0189	HMOX1
LEPROT		other			0.0189	IGF1
TRIM13		enzyme			0.0189	IFIT2
l9Rl3		other			0.0189	HMOX1
TRIM50		other			0.0189	IFIT2
FBXO25		enzyme			0.0189	EGR1
PDZD11		other			0.0189	NECTIN3
LEPROTL1		other			0.0189	IGF1
MEX3C		other			0.0189	IGF1
RBM17		other			0.0189	FN1
SLC39A14		transporter			0.0189	IGF1
BTBD7		other			0.0189	MMP9
ADGRG1		G-protein coupled receptor			0.0189	IGF1
MDC1		other			0.0189	CLU
DNTTIP1		ligand-dependent nuclear receptor			0.0189	MMP9
TRIM67		other			0.0189	IFIT2
PLEKHA7		other			0.0189	NECTIN3
MRGPRX1		G-protein coupled receptor			0.0189	EGR1
Raet1a		other			0.0189	HLA-A
POU6F1		transcription regulator			0.0189	TMEM59
ADAMTS9		peptidase			0.0189	MMP9
Mi2		group			0.0189	Acp5
CBP-ICSBP-IRF-1-PU.1		complex			0.0189	CYBB
fedratinib		chemical drug			0.0189	CCL17
3,4-dihydroxyphenylethanol		chemical drug			0.0189	MMP9
hyaluronidase		group			0.0189	FN1
HLA-B27		complex			0.0189	HLA-DQA1
SPR		enzyme			0.0189	IGF1
clusterin antisense oligonucleotide		biologic drug			0.0189	CLU
vistusertib		chemical drug			0.0189	HMOX1
AP1M1		transporter			0.0189	HLA-A
TAT		enzyme			0.0189	MMP9
RRAD		enzyme			0.0189	LPL
FGF20		growth factor			0.0189	SOX2
TRIM5		enzyme			0.0189	IFIT2
LAMA1		other			0.0189	MMP9
TJP1		other			0.0189	MMP14
IGFALS		other			0.0189	IGF1
miR-1195 (miRNAs w/seed GAGUUCG)		mature microRNA			0.0189	IGF1
FERMT2	-10.389	other			0.0189	FN1
IFI30		enzyme			0.0189	HLA-A
PAK6		kinase			0.0189	MMP9
PLPP3		phosphatase			0.0189	FN1
poly-L-glutamic acid-peptoid 1 conjugate QM56		chemical reagent			0.0189	Ccl2
RPS6KA2		kinase			0.0189	EGR1
TXNDC5		enzyme			0.0189	MMP9
FAIM		other			0.0189	NR4A1
MYBPC1		other			0.0189	Ccl2
GPBP1		transcription regulator			0.0189	TOP2A
TAGLN		other			0.0189	MMP9
MED6		transcription regulator			0.0189	IFIT2
CDO1		enzyme			0.0189	IGF1
14,15-epoxyeicosa-5(Z)-enoic acid		chemical reagent			0.0189	Ccl2
Sf1		other			0.0189	Ccl2
CLEC2D		transmembrane receptor			0.0189	CD83
1,5-bis-(dihexyl-N-nitrosoamino)-2,4-dinitrobenzene		chemical reagent			0.0189	CYBB
CD1530		chemical reagent			0.0189	MMP9
RP11_469A152		other			0.0189	SOX2
4-(benzylamino)-2-((2-(3-chloro-4-hydroxyphenyl)ethyl)amino)pyrimidine-5-carboxamide		chemical reagent			0.0189	Retnla
amsacrine		chemical drug			0.0189	MMP9
palytoxin		chemical toxicant			0.0189	DUSP6
SB 559457		chemical reagent			0.0189	DDIT4
LFM-A13		chemical - kinase inhibitor			0.0189	HMOX1
3,3'-iminodipropionitrile		chemical toxicant			0.0189	Ccl2
methylprednisolone acetate		chemical drug			0.0189	MMP13
SF 6847		chemical toxicant			0.0189	MMP13
AGI-1095		chemical reagent			0.0189	EGR1
kaolin		chemical drug			0.0189	F2RL1
heme arginate		chemical drug			0.0189	HMOX1
all-trans-4-Oxo-retinoic acid		chemical - endogenous mammalian			0.0189	CD38
lanreotide		biologic drug			0.0189	IGF1
ropinirole		chemical drug			0.0189	EGR1
3-hydroxyflavone		chemical - endogenous non-mammalian			0.0189	HSPA1A/HSPA1B
sulfur		chemical - endogenous mammalian			0.0189	MMP9
oleylamide		chemical - endogenous mammalian			0.0189	LPL
cyclosporin H		chemical reagent			0.0189	EGR1
N(6)-carboxymethyl-L-lysine		chemical - endogenous mammalian			0.0189	FN1
trilostane		chemical drug			0.0189	PRKG2
DKK1		growth factor			0.0193	KRT18,MMP9,SPARC
phenylbutazone		chemical drug			0.0193	C4A/C4B,CLU,TIMP1
propylthiouracil		chemical drug			0.0195	IGF1,Ly6a (includes others),NR4A1,NRP1
Fibrin		complex			0.0198	FN1,KRT18
oxymatrine		chemical drug			0.0198	FN1,HMOX1
HTATIP2		transcription regulator			0.0198	SOX2,SPARC
resolvin D2		chemical - endogenous mammalian			0.0198	Ccl2,HMOX1
CYP7A1		enzyme			0.0198	Ccl2,TIMP1
cafestol		chemical - endogenous non-mammalian			0.0198	LPL,PLTP
chelerythrine		chemical drug			0.0198	Ccl2,CYBB
ilomastat		chemical drug			0.0198	Ccl2,MMP9
sucrose		chemical - endogenous mammalian			0.0198	AQP1,FOSB
mir-1		microRNA		0	0.0201	FN1,IGF1,MMP9,POGK
plicamycin		chemical drug		1.091	0.0201	GFRA2,GLTP,HMOX1,TIMP1
sunitinib		chemical drug			0.0202	COL8A1,FN1,MMP9
E2F1		transcription regulator		0.686	0.0202	CAV1,DUSP4,EGR1,EGR2,IGF1,NRP1,TAP1,TAP2,TOP2A,ZFP36
FLI1		transcription regulator			0.0202	Ccl2,EGR1,PF4
C5AR1		G-protein coupled receptor			0.0202	Ccl2,IGF1,MMP9
CD28		transmembrane receptor		0	0.0205	DUSP22,EGR2,FKBP2,HSPA1A/HSPA1B,IRF4,KLF2,NR4A1,SLC25A5
EGLN1		enzyme			0.021	Ccl2,MMP13,Ppbp
TGFB3		growth factor		-0.958	0.0213	F2RL1,FN1,FOSB,MMP9
leukotriene B4		chemical - endogenous mammalian			0.0215	Ccl2,MMP9
dexamethasone phosphate		chemical drug			0.0215	DDIT4,LYVE1
zerumbone		chemical - endogenous non-mammalian			0.0215	HMOX1,MMP9
Ikb		group			0.0215	MMP13,NR4A1
PDGF-AA		complex			0.0215	IGF1,SOX2
Relaxin		group			0.0215	MMP9,TIMP1
ITGA1		other			0.0215	CAV1,MMP9
SIX5		transcription regulator			0.0215	KRT18,PLTP
heme		chemical - endogenous mammalian			0.0215	CYBB,HMOX1
methyl-beta-cyclodextrin		chemical drug			0.0215	CAV1,SOX2
NR1H4		ligand-dependent nuclear receptor		1.964	0.0216	Ccl2,FABP5,KLF4,PLTP,TIMP1
AHR		ligand-dependent nuclear receptor		-0.231	0.0218	ACTN1,CD38,DUSP6,FN1,GAS6,IGHM,ITGA7,KLF2
Sn50 peptide		chemical toxicant			0.0219	Ccl2,HMOX1,MMP9
berberine		chemical drug		-0.714	0.022	FN1,HMOX1,MMP9,TIMP1
GNA15		enzyme			0.0226	Ccl2,HMOX1,NEXN,TIMP1
melatonin		chemical - endogenous mammalian		0.272	0.0226	HMOX1,IGF1,MMP9,SPARC
TNFSF13B		cytokine			0.0229	CD83,HLA-DQA1,MMP9
napabucasin		chemical drug			0.0229	B2M,KLF4,SOX2
BCL11B		transcription regulator			0.0229	NECTIN3,NRP1,SOX4
plumbagin		chemical toxicant			0.0232	CYBB,MMP9
NCOR-LXR-Oxysterol-RXR-9 cis RA		complex			0.0232	LPL,PLTP
CDC73		other			0.0232	Hmga2,IGF1
CXCL10		cytokine			0.0232	Ccl2,MMP9
SUPT16H		transcription regulator			0.0232	EGR1,HSPA1A/HSPA1B
NFKBIZ		transcription regulator			0.0232	CCL17,Ccl2
SSTR2		G-protein coupled receptor			0.0232	LPL,MMP9
PCYT1A		enzyme			0.0232	Ccl2,KLF4
ochratoxin A		chemical toxicant			0.0232	MMP9,TIMP1
KN-62		chemical - kinase inhibitor			0.0232	EGR1,MMP9
piceatannol		chemical - endogenous non-mammalian			0.0232	HMOX1,MMP9
alpha-tocopherol		chemical drug			0.0232	HMOX1,HSPA1A/HSPA1B
kaempferol		chemical toxicant			0.0232	HMOX1,MMP9
GABA		chemical - endogenous mammalian			0.0232	FN1,MMP9
Rxr		group			0.0233	CYP4F2,IGF1,MMP13,PLTP
SRC		kinase		0.343	0.0233	CAV1,FN1,KRT18,MMP9
ursodeoxycholic acid		chemical - endogenous mammalian			0.0238	Ccl2,SPARC,TIMP1
RABL6		other			0.0238	FERMT2,HMOX1,TOP2A
miR-29b-3p (and other miRNAs w/seed AGCACCA)		mature microRNA			0.0238	KLF4,SPARC,Tpm1
NEUROG1		transcription regulator			0.0238	CAVIN2,FN1,MMP9
YAP1		transcription regulator			0.0246	CAVIN2,FN1,LPL,SOX2
methylmercury		chemical toxicant			0.0248	EGR1,HMOX1,SPARC
IFNL3		cytokine			0.025	MMP9,RSAD2
NCL		other			0.025	HSPA1A/HSPA1B,KLF2
NPR1		enzyme			0.025	FN1,MMP9
DTX1		transcription regulator			0.025	DUSP6,EGR1
ADAMTS12		peptidase			0.025	MMP13,TNFAIP2
PLK2		kinase			0.025	Ccl7,IFIT2
PTPN22		phosphatase			0.025	IRF4,Retnla
PROX1		transcription regulator			0.025	LYVE1,NRP1
diazoxide		chemical drug			0.025	EGR1,LPL
arotinoid acid		chemical toxicant			0.025	FOLR2,PLTP
geranylgeranyl pyrophosphate		chemical - endogenous mammalian			0.025	KLF2,MMP9
curdlan		chemical - endogenous non-mammalian			0.025	Acp5,MMP9
SMAD4		transcription regulator		-0.554	0.0252	Ccl2,FN1,HMOX1,MMP13,TIMP1,ZFP36
Tlr		group		1.964	0.0253	Ccl2,CD83,HLA-A,IRF4
JAK1		kinase			0.0258	HLA-A,IFIT2,TAP1
NR5A1		ligand-dependent nuclear receptor			0.0258	C4A/C4B,CYP26B1,NR2F1
HOXA9		transcription regulator			0.0263	CYBB,IGF1,KRT18,PRRC2C,SOX4
sodium selenite		chemical drug			0.0268	MMP9,TBXAS1
TRIM37		enzyme			0.0268	EGR1,IFIT2
CTSS		peptidase			0.0268	ITGA7,MMP9
BGN		other			0.0268	MMP14,PLTP
LTF		peptidase			0.0268	Ccl2,MMP13
nilvadipine		chemical drug			0.0268	CD38,CLEC10A
SLC9A3		ion channel			0.0268	B2M,TAP2
ECSIT		transcription regulator			0.0268	CD83,HMOX1
isoflurane		chemical drug			0.0268	HMOX1,SLIT2
DOCK8		other			0.0278	IFIT2,IFIT3,RSAD2
NFATC3		transcription regulator			0.0278	DDIT4,EGR2,FOSB
GLI3		transcription regulator			0.0278	EGR1,FOSB,KLF2
romidepsin		biologic drug			0.0278	DUSP6,EGR1,MMP9
2-deoxyglucose		chemical drug			0.0278	Ccl2,DDIT4,MMP13
resiquimod		chemical drug		1.225	0.028	ATP5PF,Ccl2,CCL24,Ccl7,CD83
Laminin (family)		group			0.0281	MMP14
pentosan polysulfate		chemical drug			0.0281	MMP9
pregnenolone sulfate		chemical - endogenous mammalian			0.0281	EGR1
kawain		chemical - endogenous non-mammalian			0.0281	HMOX1
C1QTNF12		other			0.0281	Ccl2
aliskiren		chemical drug			0.0281	FN1
methysticin		chemical reagent			0.0281	HMOX1
yangonin		chemical - endogenous non-mammalian			0.0281	HMOX1
perindoprilat		chemical drug			0.0281	MMP9
fluoroquinolone		chemical drug			0.0281	MMP9
GPRC6A		G-protein coupled receptor			0.0281	EGR1
TMBIM1		other			0.0281	MMP9
CHIA		enzyme			0.0281	CCL17
USP6		peptidase			0.0281	MMP9
PRMT7		enzyme			0.0281	IRF4
TRIM66		transcription regulator			0.0281	IFIT2
TRIM58		other			0.0281	IFIT2
HSPBP1		other			0.0281	HSPA1A/HSPA1B
MYBPC3		other			0.0281	Ccl2
Fascin		group			0.0281	MMP9
C1QL1		other			0.0281	NR4A1
Integrin alpha 4 beta 1		complex			0.0281	MMP14
2-(3-chlorophenylamino)phenylacetic acid		chemical drug			0.0281	FN1
TRIM32		transcription regulator			0.0281	IFIT2
TRIM36		enzyme			0.0281	IFIT2
SCARB2		transmembrane receptor			0.0281	Ccl2
Trk Receptor		group			0.0281	DUSP6
Ap1 gamma		group			0.0281	HLA-A
methylamphotericin B		chemical drug			0.0281	TIMP1
Fetal Hemoglobin		complex			0.0281	HMOX1
PNU282987		chemical reagent			0.0281	HMOX1
glucuronyl glucosamine glycan sulfate		chemical drug			0.0281	FN1
Raet1b		other			0.0281	HLA-A
kahweol		chemical - endogenous non-mammalian			0.0281	HMOX1
NDST1		enzyme			0.0281	Retnla
MAT2B		enzyme			0.0281	HMOX1
PLEC	-2.043	other			0.0281	KRT18
NAB1		transcription regulator			0.0281	DUSP4
EMP2		other			0.0281	CAV1
RPL13A		other			0.0281	Ccl8
RIMS2		other			0.0281	IGF1
riociguat		chemical drug			0.0281	TIMP1
mir-488		microRNA			0.0281	ADAM9
mir-431		microRNA			0.0281	FN1
H60a		other			0.0281	HLA-A
FH535		chemical reagent			0.0281	MMP9
TRIM9		enzyme			0.0281	IFIT2
CCL20		cytokine			0.0281	Ccl2
FOXO6		transcription regulator			0.0281	CCR2
OLIG1		transcription regulator			0.0281	DLX1
MID2		other			0.0281	IFIT2
SIPA1		other			0.0281	MMP9
WWP1		enzyme			0.0281	KLF5
MKNK2		kinase			0.0281	IFIT2
ASH2L		transcription regulator			0.0281	MMP9
DDOST		enzyme			0.0281	Ccl2
MLST8		other			0.0281	IFIT2
ZNF350		transcription regulator			0.0281	MMP9
Ly6a (includes others)	2.185	other			0.0281	IGHM
MBD5		other			0.0281	IGF1
SOX21		transcription regulator			0.0281	SOX2
CXCL11		cytokine			0.0281	MMP9
ACS84		chemical reagent			0.0281	HMOX1
norisoboldine		chemical - endogenous non-mammalian			0.0281	MMP9
EPHA4		kinase			0.0281	IGF1
PES1		other			0.0281	HMOX1
GLUD1		enzyme			0.0281	LPL
Gm33994		other			0.0281	SOX2
URMC-099		chemical reagent			0.0281	Ccl2
Lycium barbarum polysaccharides		chemical - endogenous non-mammalian			0.0281	IGF1
NR2F6		ligand-dependent nuclear receptor			0.0281	LPL
Irs4		other			0.0281	EGR1
SCT		other			0.0281	AQP1
TIGAR		enzyme			0.0281	Ccl2
HERC5		enzyme			0.0281	IFIT2
mercaptosteroid 4		chemical reagent			0.0281	Ccl2
mercaptosteroid 6		chemical reagent			0.0281	Ccl2
maraviroc		chemical drug			0.0281	Ccl2
compound 48/80		chemical reagent			0.0281	MMP9
tempo		chemical reagent			0.0281	HMOX1
atipamezole		chemical drug			0.0281	EGR1
fomepizole		chemical drug			0.0281	HMOX1
methacholine		chemical drug			0.0281	FN1
tomelukast		chemical drug			0.0281	MMP9
BB-2116		chemical - protease inhibitor			0.0281	MMP14
N-ethylmaleimide		chemical reagent			0.0281	GHR
oxonic acid		chemical drug			0.0281	Ccl2
natamycin		chemical drug			0.0281	TIMP1
phloretin		chemical - endogenous non-mammalian			0.0281	HMOX1
mycophenolate mofetil		chemical drug			0.0281	FN1
silver nitrate		chemical drug			0.0281	HMOX1
potassium cyanide		chemical reagent			0.0281	TIMP1
L-JNK inhibitor I		chemical reagent			0.0281	HMOX1
18-alpha-glycyrrhetinic acid		chemical - endogenous non-mammalian			0.0281	LPL
ampelopsin		chemical drug			0.0281	HMOX1
muscarine		chemical toxicant			0.0281	EGR1
dobutamine		chemical drug			0.0281	HMOX1
latanoprost		chemical drug			0.0281	MMP9
noladin ether		chemical - endogenous mammalian			0.0281	Ccl2
protamine zinc insulin		biologic drug			0.0281	IGF1
2-amino-3-phosphonopropionic acid		chemical - endogenous mammalian			0.0281	EGR1
raffinose		chemical - endogenous mammalian			0.0281	AQP1
POU2F1		transcription regulator			0.0282	DDIT4,GAS6,LPL,SELENOP
FABP4		transporter			0.0287	Ccl2,FABP5
VAV3		cytokine			0.0287	C4A/C4B,CAV1
USP18		peptidase			0.0287	Acp5,Ccl2
TRADD		other			0.0287	MMP9,TNFAIP2
THBS4		other			0.0287	Ccl2,MMP13
RC3H1		enzyme			0.0287	CCL24,NRP1
E. coli lipopolysaccharide		chemical - endogenous non-mammalian			0.0288	Ccl2,CD83,MMP9
MIR17HG		other			0.0289	KLF2,RGMA,SOX4,TMEM64
interferon beta-1a		biologic drug			0.0289	CCR2,IGHM,MMP9,TBXAS1
PPARA		ligand-dependent nuclear receptor		1.067	0.0299	Ccl2,CYBB,FABP5,HLA-DQA1,HMOX1,LPL,MMP9,PLTP,TOP2A
ATM		kinase			0.0299	CLU,FN1,HMOX1
PIN1		enzyme			0.0299	FN1,MMP9,TIMP1
SASH1		other			0.0299	IFIT2,IFIT3,RSAD2
Y 27632		chemical drug			0.0299	Ccl2,MMP9,Tpm1
BMP7		growth factor		1.199	0.0304	FN1,IGF1,KLF4,MMP13
L-arginine		chemical - endogenous mammalian			0.0307	FN1,IGF1
taurocholic acid		chemical - endogenous mammalian			0.0307	Ccl2,EGR1
MEF2		group			0.0307	KLF2,NR4A1
SH3TC2		other			0.0307	EGR1,EGR2
leucine		chemical - endogenous mammalian			0.0307	Ccl2,NR4A1
B2M	1.711	transmembrane receptor			0.0307	HLA-A,HLA-DQA1
FCGR2A		transmembrane receptor			0.0307	Ccl2,F2RL1
NF2		other			0.0307	HMOX1,MMP9
SND1		enzyme			0.0307	NR2F1,SOX4
MEL S3		chemical - kinase inhibitor			0.0307	EGR1,HSPA1A/HSPA1B
TNFSF15		cytokine			0.0307	CD83,MMP9
NPPA		other			0.0307	EGR1,HMOX1
CFLAR		other			0.0307	HMOX1,IFIT2
PD 123319		chemical drug			0.0307	Ccl2,TIMP1
chrysotile asbestos		chemical toxicant			0.0307	MMP13,TIMP1
suramin		chemical drug			0.0307	Ccl2,HMOX1
vitamin K3		chemical drug			0.0307	EGR1,HMOX1
N(G)-monomethyl-D-arginine		chemical - endogenous mammalian			0.0307	HMOX1,MMP9
nitroarginine		chemical reagent			0.0307	EGR1,HMOX1
FGF7		growth factor			0.031	FABP5,MMP13,MMP9
ZNF217		transcription regulator			0.031	COL8A1,IFI16,KRT18
minocycline		chemical drug			0.031	Ccl2,CCR2,RGMA
HDAC4		transcription regulator			0.032	KLF2,MMP13,MMP9,NR4A1
tanespimycin		chemical drug		-1	0.032	CAV1,HSPA1A/HSPA1B,KRT18,SNRPF
Calcineurin protein(s)		complex			0.0321	EGR1,EGR2,NR4A1
prostaglandin D2		chemical - endogenous mammalian			0.0326	HMOX1,HSPA1A/HSPA1B
etanercept		biologic drug			0.0326	CD83,CYBB
BAK1		other			0.0326	HLA-A,Ifitm1
SUMO1		enzyme			0.0326	MMP13,TAP1
RPSA		translation regulator			0.0326	Ccl7,TAP1
mir-132		microRNA			0.0326	Ccl2,SOX4
UPF2		other			0.0326	CLU,NRP1
NCOA4		transcription regulator			0.0326	FABP5,PLTP
betulinic acid		chemical drug			0.0326	MMP9,TIMP1
(+)-MK-801		chemical drug			0.0332	EGR1,FOSB,TIMP1
cholic acid		chemical - endogenous mammalian			0.0344	KRT18,LPL,PLTP
mir-29		microRNA			0.0344	FN1,IGF1,LPL
nifedipine		chemical drug			0.0344	DUSP4,FN1,NR4A1
mir-8		microRNA		0.254	0.0345	HMOX1,KLF4,SOX2,ZFP36
MYB		transcription regulator			0.0345	FN1,IGF1,KLF4,SOX2
CARD9		other			0.0347	Ccl2,CLEC6A
ELF3		transcription regulator			0.0347	FN1,MMP13
mir-126		microRNA			0.0347	ADAM9,SOX2
FECH		enzyme			0.0347	Ccl2,HMOX1
MEF2A		transcription regulator			0.0347	KLF2,NR4A1
CLU	-10.547	other			0.0347	CLU,MMP9
POSTN		other			0.0347	MMP13,MMP9
DRD2		G-protein coupled receptor			0.0347	FOSB,IGF1
crocidolite asbestos		chemical toxicant			0.0347	Ccl2,MMP13
clodronic acid		chemical drug			0.0347	Ccl2,HMOX1
proteasome inhibitor PSI		chemical - protease inhibitor			0.0347	Ccl2,HMOX1
lenalidomide		chemical drug		-1.41	0.0363	HLA-DQA1,IRF4,LPL,SLC7A2,TMEM64
PRKCE		kinase			0.0367	CAV1,EGR1,MMP9
NCOA3		transcription regulator			0.0367	HMOX1,IGF1,MMP9
KDM4C		enzyme			0.0368	KLF5,SOX2
PRKCZ		kinase			0.0368	HMOX1,MMP9
NOX4		enzyme			0.0368	Ccl2,FN1
4-(2-aminoethyl)benzenesulfonylfluoride		chemical - protease inhibitor			0.0368	FN1,HMOX1
KN 93		chemical - kinase inhibitor			0.0368	CD83,NR4A1
rosuvastatin		chemical drug			0.0368	CYBB,HMOX1
choline plasmalogens		chemical - endogenous mammalian			0.0374	CAV1
1-O-hexadecyl-2-N-methylcarbamol-sn-glycerol-3-phosphocholine		chemical - endogenous mammalian			0.0374	MMP14
repertaxin		chemical drug			0.0374	MMP9
SOX2-OT		other			0.0374	SOX2
SHP		group			0.0374	EGR1
tyrosine kinase		group			0.0374	HMOX1
Bvr		group			0.0374	HMOX1
Pld		group			0.0374	FN1
FEZF1		other			0.0374	TIMP1
Metalloprotease		group			0.0374	FN1
ticrynafen		chemical drug			0.0374	HMOX1
1-methyl-2-pyrrolidinone		chemical drug			0.0374	MMP9
FGF16		growth factor			0.0374	MMP9
FTO		enzyme			0.0374	IGF1
NPSR1		G-protein coupled receptor			0.0374	NR4A1
DAND5		other			0.0374	SOX2
ATOH7		other			0.0374	SOX4
CYP2C8		enzyme			0.0374	Ccl2
ITPRID2		other			0.0374	IGF1
NDST2		enzyme			0.0374	FN1
P2RY6		G-protein coupled receptor			0.0374	Ccl2
SIRT4		enzyme			0.0374	Ccl2
RPRD1A		other			0.0374	MMP9
Serine Protease		group			0.0374	Ccl2
Casein		group			0.0374	CLEC6A
Nc2		complex			0.0374	HLA-A
RRM2		enzyme			0.0374	MMP9
GIT1		kinase			0.0374	MMP9
KCNJ2		ion channel			0.0374	MYEF2
GLS		enzyme			0.0374	FN1
C1QTNF6		other			0.0374	Ccl2
TIAL1		transcription regulator			0.0374	MMP13
TIAM1		other			0.0374	TIMP1
COL5A1		other			0.0374	FN1
SLC12A3		transporter			0.0374	Ccl2
CD151		other			0.0374	MMP9
P2RX4		ion channel			0.0374	MMP9
RYK		kinase			0.0374	FN1
IL17B		cytokine			0.0374	MMP9
CD163		transmembrane receptor			0.0374	HMOX1
CHRM4		G-protein coupled receptor			0.0374	EGR1
TRU-TCA1-1		other			0.0374	Retnla
DNAJA1		other			0.0374	NECTIN3
CTNNAL1		other			0.0374	FN1
CCKAR		G-protein coupled receptor			0.0374	EGR1
PTP4A2		phosphatase			0.0374	BCAR1
GRB10		other			0.0374	IGF1
LPAR3		G-protein coupled receptor			0.0374	KLF5
EEF2K		kinase			0.0374	KLF5
S3I-1757		chemical reagent			0.0374	MMP9
Hyaluronidase		biologic drug			0.0374	MMP13
GNPAT		enzyme			0.0374	Ccl2
LRRC8C		ion channel			0.0374	LPL
CD300LD		other			0.0374	Ccl2
CXCL9		cytokine			0.0374	MMP9
PODXL		kinase			0.0374	MMP9
S100A11		other			0.0374	MMP13
ANXA6		ion channel			0.0374	MMP13
NBN		other			0.0374	CLU
TXN2		enzyme			0.0374	CYBB
DNM2		enzyme			0.0374	MMP14
LAMTOR3		other			0.0374	SOX2
CC-122		chemical drug			0.0374	IFIT3
PDGFRbeta-recognizing cyclic peptide		chemical reagent			0.0374	FN1
DEETGE-CAL-Tat		chemical reagent			0.0374	HMOX1
p38 MAP kinase inhibitor		chemical drug			0.0374	MMP9
phenylacetic acid		chemical - endogenous mammalian			0.0374	HLA-A
methylamine		chemical - endogenous mammalian			0.0374	FN1
pyrazole		chemical - endogenous non-mammalian			0.0374	HMOX1
phenylacetate		chemical - endogenous mammalian			0.0374	CAV1
marimastat		chemical drug			0.0374	MMP14
PTIO		chemical reagent			0.0374	CAV1
ascomycin		chemical reagent			0.0374	CD83
KP-SD-1		chemical - kinase inhibitor			0.0374	MMP9
arzoxifene		chemical drug			0.0374	IGF1
salvianolic acid A		chemical drug			0.0374	HMOX1
moxifloxacin		chemical drug			0.0374	CCR2
lomefloxacin		chemical drug			0.0374	HMOX1
phenanthridine		chemical toxicant			0.0374	CD83
protoporphyrin IX		chemical - endogenous mammalian			0.0374	HMOX1
Ro31-8425		chemical - kinase inhibitor			0.0374	Ccl2
flavonoid		chemical - endogenous mammalian			0.0374	HMOX1
4-methylcatechol		chemical - endogenous mammalian			0.0374	HMOX1
cadmium sulfate		chemical toxicant			0.0374	HMOX1
chlorophyllin		chemical toxicant			0.0374	HMOX1
Phe-Pro-Arg-chloromethyl ketone		chemical - protease inhibitor			0.0374	HMOX1
taxifolin		chemical - endogenous non-mammalian			0.0374	HMOX1
yohimbine		chemical drug			0.0374	EGR1
succinylacetone		chemical - endogenous mammalian			0.0374	CYBB
Pb2+		chemical reagent			0.0374	HMOX1
RORA		ligand-dependent nuclear receptor		1.131	0.0377	Cald1,Ccl2,CCL24,Ccl8,IGF1
SOX3		transcription regulator			0.038	DUSP4,NRP1,SOX2
PLG		peptidase			0.038	CAV1,IL1RL1,MMP9
FLT1		kinase			0.038	APLP2,Ccl2,HMOX1
ascorbic acid		chemical - endogenous mammalian			0.038	IGF1,MMP13,SPARC
etoposide		chemical drug		0.975	0.0384	DDIT4,DUSP4,IFIT2,NR4A1,TOP2A
BCR (complex)		complex		0.628	0.0388	EGR1,FOSB,IRF4,KLF4
Fgf		group			0.0389	IGF1,MMP9
TERC		other			0.0389	CLU,EGR1
CYBB	2.23	enzyme			0.0389	Ccl2,CYBB
PLAT		peptidase			0.0389	FN1,MMP9
RXRG		ligand-dependent nuclear receptor			0.0389	FABP5,LPL
EWSR1		other			0.0389	F2RL1,TOP2A
PF4	-1.547	cytokine			0.0389	CD83,KLF4
RAD21		transcription regulator			0.0389	HLA-DQA1,SOX4
lactic acid		chemical - endogenous mammalian			0.0389	CCL17,IGF1
semaxinib		chemical drug			0.0389	HMOX1,MMP9
CBFB		transcription regulator			0.0392	MMP13,Nedd4,NRP1
fenretinide		chemical drug			0.0392	ENAH,IGF1,MMP9
apigenin		chemical - endogenous non-mammalian			0.0392	Ccl2,HMOX1,MMP9
HDAC1		transcription regulator			0.0403	Acp5,CAVIN2,EGR1,MMP9,SOX2,TOP2A
NR4A2		ligand-dependent nuclear receptor			0.0404	HMOX1,MMP13,MMP9
N-Ac-Leu-Leu-norleucinal		chemical - protease inhibitor			0.0404	BCAR1,CAV1,HLA-A
SYVN1		transporter	Activated	2	0.0406	ADAM9,APLP2,HLA-A,SLC7A2
KDM5B		transcription regulator		1.192	0.0406	CAV1,EGR1,FABP5,TOP2A
arginine		chemical - endogenous mammalian			0.0411	EGR1,IGF1
resolvin D1		chemical - endogenous mammalian			0.0411	HMOX1,Retnla
GAB2		other			0.0411	Ccl2,SPARC
FHIT		enzyme			0.0411	MMP14,MMP9
ZBTB7B		transcription regulator			0.0411	KLF4,NRP1
ZBTB17		transcription regulator			0.0411	EGR1,ZFP36
daunorubicin		chemical drug			0.0411	TAP1,TAP2
bardoxolone		chemical drug			0.0411	HMOX1,MMP13
choline		chemical - endogenous mammalian			0.0411	COL8A1,HMOX1
bile acid		chemical - endogenous mammalian			0.0411	CAV1,PLTP
RICTOR		other		0.294	0.0415	ATP5PF,EGR1,FABP5,IFI16,IFIT2,RPS11
ITGB1		transmembrane receptor			0.0415	FN1,IGHM,ITGA7,MMP9
TCF3		transcription regulator			0.0415	IFI16,IGHM,KLF4,Ly6a (includes others),PLAC8,SELENOP,TOP2A
SOX11		transcription regulator			0.0417	ADAM9,CAV1,EGR1
CXCL8		cytokine			0.0417	MMP9,SOX2,ZFP36
cobalt chloride		chemical reagent			0.0417	CLU,DDIT4,HMOX1
fenofibrate		chemical drug		0.832	0.0421	Ccl2,CLU,HMOX1,LPL,PLTP,TIMP1
TRAF2		enzyme			0.043	IRF4,KLF2,MMP9
ZC3H12A		enzyme			0.0433	Ccl2,LPL
AXL		kinase			0.0433	MMP9,Retnla
PIAS1		transcription regulator			0.0433	KLF2,KLF5
ING1		transcription regulator			0.0433	HSPA1A/HSPA1B,ZFP36
FASLG		cytokine			0.0433	EGR1,EGR2
GAPDH		enzyme			0.0433	IFIT2,UBE2L6
sildenafil		chemical drug			0.0433	CYBB,HMOX1
exenatide		biologic drug			0.0433	HMOX1,MMP9
methapyrilene		chemical drug		-0.577	0.0434	CST3,HMOX1,IGF1,SELENOP
EIF4E		translation regulator			0.0434	Ccl2,GPS1,HMOX1,NRP1
Sos		group			0.0436	APLP2,ENAH,HMOX1,RGMA,Tpm1
CNTF		cytokine			0.0443	EGR1,TIMP1,ZFP36
SCAP		other			0.0443	CYP4F2,FABP5,IGHM
GMNN		transcription regulator			0.0443	DUSP4,NRP1,SOX2
TFRC		transporter			0.0443	DDIT4,F13A1,HMOX1
aldosterone		chemical - endogenous mammalian		1.961	0.0444	Ccl2,CYBB,FN1,LPL
miR-16-5p (and other miRNAs w/seed AGCAGCA)		mature microRNA		-0.692	0.0451	HERC6,HMOX1,HSPA1A/HSPA1B,IGF1,PHLDB2
NFYB		transcription regulator			0.0454	CAV1,GPR160,IGF1,MMP13,SHOX2,TOP2A
PLP1		other			0.0456	Ccl2,TIMP1
GTF2B		transcription regulator			0.0456	GHR,IGF1
3,4,5,3',4'-pentachlorobiphenyl		chemical toxicant			0.0456	HSPA1A/HSPA1B,ITGA7,NR2F1
mercuric chloride		chemical toxicant			0.0456	HMOX1,HSPA1A/HSPA1B
ritonavir		chemical drug			0.0463	CYP4F2,KIF14,MMP9,PLEC
1,2-dioctanoyl-sn-glycerol		chemical reagent			0.0465	MMP13
8-epi-prostaglandin F2alpha		chemical - endogenous mammalian			0.0465	MMP9
CF102		chemical drug			0.0465	CYBB
p38 Sapk		group			0.0465	CD83
ILX-23-7553		chemical drug			0.0465	CLU
chondroitin sulfate		chemical - endogenous mammalian			0.0465	FN1
ADRA1		group			0.0465	EGR1
hesperidin		chemical drug			0.0465	HMOX1
ATPase		group			0.0465	MMP14
Erm		group			0.0465	CAV1
edratide		biologic drug			0.0465	EGR2
CYP		group			0.0465	HMOX1
Ho		group			0.0465	SPARC
luminespib		chemical drug			0.0465	HSPA1A/HSPA1B
SMPD3		enzyme			0.0465	IGF1
HOXA-AS2		other			0.0465	KLF2
anthralin		chemical drug			0.0465	KRT18
MTF2		transcription regulator			0.0465	KLF4
HLA-DR		complex			0.0465	IGHM
G6PC3		phosphatase			0.0465	CYBB
sGC		complex			0.0465	EGR1
MCOLN2		ion channel			0.0465	Ccl2
betulin		chemical - endogenous non-mammalian			0.0465	TIMP1
Igf		group			0.0465	FN1
2,3-bis(3'-hydroxybenzyl)butane-1,4-diol		chemical - endogenous mammalian			0.0465	SPARC
ALDH3A2		enzyme			0.0465	HMOX1
ghrelin		biologic drug			0.0465	EGR1
7S NGF		complex			0.0465	CLU
Mucin		group			0.0465	CD83
DCB 3503		chemical reagent			0.0465	Ccl2
SEMA3F		other			0.0465	MMP9
LRP8		transmembrane receptor			0.0465	CLU
MYBBP1A		transcription regulator			0.0465	MMP13
miR-10a-5p (and other miRNAs w/seed ACCCUGU)		mature microRNA			0.0465	KLF4
HADHA		enzyme			0.0465	Ccl2
TIMP4		other			0.0465	MMP14
Orm1 (includes others)		other			0.0465	Ccl2
RSC1A1		other			0.0465	SLC28A2
KIDINS220		transcription regulator			0.0465	EGR1
DCX		other			0.0465	ACTN1
MYCT1		other			0.0465	PF4
RAD51C		enzyme			0.0465	KRT18
CITED1		transcription regulator			0.0465	IGF1
FKBP1A		enzyme			0.0465	MMP9
GTF3A		transcription regulator			0.0465	MMP9
DVL3		other			0.0465	MMP13
CTSK		peptidase			0.0465	Ccl2
VCAM1		transmembrane receptor			0.0465	MMP9
DNM1		enzyme			0.0465	MMP14
RAB7A		enzyme			0.0465	EGR1
CEBPZ		transcription regulator			0.0465	TOP2A
PLAA		other			0.0465	CLU
Wfdc17	2.141	other			0.0465	Ccl2
CES1		enzyme			0.0465	Ccl2
RFXANK		transcription regulator			0.0465	HLA-A
CLDN2		other			0.0465	MMP9
tideglusib		chemical drug			0.0465	IGF1
U 50488H		chemical reagent			0.0465	CCR2
pyridoxal phosphate-6-azophenyl-2',4'-disulfonic acid		chemical reagent			0.0465	Ccl2
dextroamphetamine		chemical drug			0.0465	FOSB
4,4'-diisothiocyanostilbene-2,2'-disulfonic acid		chemical drug			0.0465	Ccl2
cinnamyl-3,4-dihydroxy-alpha-cyanocinnamate		chemical reagent			0.0465	Ccl2
mibefradil		chemical drug			0.0465	MYEF2
triiodothyronine, reverse		chemical - endogenous mammalian			0.0465	EGR1
atenolol		chemical drug			0.0465	B2M
fenoldopam		chemical drug			0.0465	CYBB
ethacrynic acid		chemical drug			0.0465	HMOX1
phenol derivative		chemical toxicant			0.0465	HMOX1
ISRIB		chemical reagent			0.0465	Ccl2
aurothiomalate		chemical drug			0.0465	HMOX1
opioid		chemical drug			0.0465	HMOX1
4-aminophenol		chemical - endogenous mammalian			0.0465	CLU
tin mesoporphyrin		chemical drug			0.0465	SLC25A5
1-chloro-2,4-dinitrobenzene		chemical drug			0.0465	HMOX1
emetine		chemical toxicant			0.0465	MMP13
myristic acid		chemical - endogenous mammalian			0.0465	F2RL1
tyrphostin 25		chemical - kinase inhibitor			0.0465	MMP13
9-hydroxyoctadecadienoic acid		chemical - endogenous mammalian			0.0465	CCR2
3-nitrotyrosine		chemical reagent			0.0465	ITGA7
Hg2+		chemical - endogenous non-mammalian			0.0465	HMOX1
Hsp90		group			0.047	CLU,FN1,HSPA1A/HSPA1B
TAC1		other			0.047	Ccl2,FOSB,HMOX1
NPM1		transcription regulator			0.0479	Ccl2,MMP9
obeticholic acid		chemical drug			0.0479	Ccl2,TIMP1
HDL-cholesterol		complex			0.0479	DDR2,EGR1
RNASE2		enzyme			0.0479	CCL24,CD83
PRMT5		enzyme			0.0479	KLF4,SOX2
ROCK2		kinase			0.0479	Ccl2,FABP5
JAG1		growth factor			0.0479	DUSP6,SOX2
pentoxifylline		chemical drug			0.0479	Ccl2,TIMP1
22(R)-hydroxycholesterol		chemical - endogenous mammalian			0.0479	LPL,PLTP
HIST1H1T		other			0.0484	B2M,BCAR1,PARVA
LYN		kinase			0.0484	Ccl2,Ccl7,EGR1
Hist1h1a		other			0.0484	B2M,BCAR1,PARVA
nocodazole		chemical reagent			0.0484	CAV1,DUSP4,PF4
IL7R		transmembrane receptor			0.0498	APLP2,IGHM,IRF4
NFYA		transcription regulator			0.0498	EGR1,IGF1,TOP2A
haloperidol		chemical drug			0.0498	EGR1,FOSB,NR4A1
ARNT2		transcription regulator	Activated	2	0.134	EGR1,HLA-A,IFI16,PKIB
SIM1		transcription regulator	Activated	2	0.144	EGR1,HLA-A,IFI16,PKIB
TP63		transcription regulator		-1.932	0.164	DDIT4,DLX1,DUSP6,FN1,ITGA7,MMP13
