# Supplementary material for: Antagonistic Inflammatory Phenotypes Dictate Tumor Fate and Response to Immune Checkpoint Blockade
Source: Immunity. 2020 Dec 15;53(6):1215–1229.e8. doi: 10.1016/j.immuni.2020.10.020 (PMC7772804; doi:10.1016/j.immuni.2020.10.020)
Supplement: Table S5. Human Gene Signature List, Related to Figures 5 and 7 and Figure S6 [file mmc6.xlsx]

## Sheet: Sheet1
Signatures	Tgep/TIS (Ayers)	CP	CI	CD8+ T cells(McDermott et al.)	IFNG signature (Ayers et al.)	NK cells (Danaher et al.)
	CXCR6	IL1A	STAT1	CD8A	IDO1	NCR1
	TIGIT	IL1B	CD8A	GZMA	CXCL10	XCL1
	CD27	IL6	CD8B	GZMB	CXCL9	XCL2
	PDCD1LG2	CSF3	IL12A	IFNG	HLA-DRA
	LAG3	CXCL1	IL12B	CXCL9	STAT1
	NKG7	CXCL2	IFNG	CXCL10	IFNG
	PSMB10	CXCL8	GZMA	PRF1
	CMKLR1	CCL2	GZMB	TBX21
	CD8A	VEGFA	PRF1
	IDO1	PTGS2	EOMES
	CCL5		TBX21
	HLA-DQA1		CCL5
	CD276		CXCL9
	HLA-DRB1		CXCL10
	STAT1		CXCL11
	HLA-E
	CXCL9
	CD274
